# Supplementary material for: Transcriptomic Adjustments in a Freshwater Ectoparasite Reveal the Role of Molecular Plasticity for Parasite Host Shift
Source: Genes (Basel). 2022 Mar 16;13(3):525. doi: 10.3390/genes13030525 (PMC8952325; doi:10.3390/genes13030525)
Supplement: Supplementary file 1 [file genes-13-00525-s001.zip]

Archive with 6 entries (6 files):
- Supplementary_Material_Figure S1.pdf
- Supplementary_Material_Figure S2.pdf
- Supplementary_Material_Figure S3.pdf
- Supplementary_Material_File S2.pdf
- Supplementary_Material_File_S1.xlsx
- Supplementary_Material_Table S1.csv
