# Supplementary material for: Transcriptomic Adjustments in a Freshwater Ectoparasite Reveal the Role of Molecular Plasticity for Parasite Host Shift
Source: Genes (Basel). 2022 Mar 16;13(3):525. doi: 10.3390/genes13030525 (PMC8952325; doi:10.3390/genes13030525)
Supplement: Supplementary file 1 [file genes-13-00525-s001.zip › Supplementary_Material_File_S1.xlsx]

## Sheet: Sheet a
#Differentially expressed genes for the multi-group comparison (intercept= Leuciscus; 2=Gobio, 3=Phoxinus)
Results of differential expression analysis							Annotations								Gene raw counts
gene_id	logFC.group2	logFC.group3	logCPM	LR	PValue	FDR	sprot_Top_BLASTP_hit	Pfam	eggnog	Kegg	gene_ontology_blast	gene_ontology_pfam	transcript.x	peptide.x	Gudgeon #1	Gudgeon #2	Gudgeon #3	Gudgeon #4	Gudgeon #5	Dace #1	Dace #2	Dace #3	Dace #4	Dace #5	Minnow #1	Minnow #2	Minnow #3	Minnow #4	Minnow #5
c137272749_g1	-3.67475	-3.49884	2.69854	21.1844	2.51e-05	0.00620611	.	.	.	.	.	.	ATGAAACTCTTCTCGTGTGTTTTTTTTATCTGTACATTACTTCTTTTGTTTTCACTTCCGCTACATGGAAAGCCTCAAGAGTCTTCCACTGCCCTGACTAATAATTCCACTTCCACTTCTACACCCTCCTCTACTTCTTCCTCCACTTCCGAAGTTTCTTCTTCGAACACAACATCGTCGGAGAACGTTACGGAAACTCCACCAGTGACTCCAGCACCGAACTTTGTACAGTCCATTCTCGACGCGACGGGAAATCTGATTAATGGATTTTTTAGTATTTTTAACACAACCGTAACTCGAATCGAGGGCCTTGTGAGAATCAATACACCTGTAAATACAATTTCGACACTTAGTTCTAATGTCACTGATGCCGTTCAAGAGGCTAGCTCTCAATTATTA…	MKLFSCVFFICTLLLLFSLPLHGKPQESSTALTNNSTSTSTPSSTSSSTSEVSSSNTTSSENVTETPPVTPAPNFVQSILDATGNLINGFFSIFNTTVTRIEGLVRINTPVNTISTLSSNVTDAVQEASSQLLETSSTVLNEVPGLLASSSNFLDGLAQTLNESVPVLEQRMEEQNNQTVEFTNHLRNQSMTALNSMSEAIKSFSQRLNCNTKCRNLSDELKISCEKEHCSSSSDDQV*	13	15	10	47	30	2228.44	36	6	27	18	28	15	43	35	14
c141382927_g1	-5.80116	-6.39266	2.66033	35.7562	1.72e-08	2.66e-05	.	.	.	.	.	.	ATGAGTACGGAAACCGCTCTTGTTTCGACTGCTATGGATTTTCTCGGACGTGTGTCCTCCACATCCGAAGTCCTAACGTTAAATTTAACAAATTTGGTGATTCTTTTGATTCTAAAAGCCATTATCTTTGGTTTTGGTCTTTTTTCCCTTGGAGCGACTGACAATAATCAACATGGCTACGGTCGATCCTCTGAGTCCTCTTCCGGAATTCAACAAAGCGATTTAACGGGCGGAATGTGTTTTATGATGTACACGGCTGGTGATGAGGAAAAATTCTCTTGTGTTCAACGCTCTGCTTGTGAAGATCCACGTACTGCAACTGACTATTTGACTGCGTCTAAAATGTGGTACAAAATGCACACATTAATGAAAGTTGTTCCCTTTAATGATAAATACACT…	MSTETALVSTAMDFLGRVSSTSEVLTLNLTNLVILLILKAIIFGFGLFSLGATDNNQHGYGRSSESSSGIQQSDLTGGMCFMMYTAGDEEKFSCVQRSACEDPRTATDYLTASKMWYKMHTLMKVVPFNDKYTNIMSGIQDATEHAEKGGDCTIYKW*	8	7	0	5	8	2550	6	3	11	9	2	3	6	2	6
c185333490_g1	-3.74596	-4.01751	2.27463	21.2027	2.49e-05	0.00620611	.	.	.	.	.	.	CGTAAAACAATTCCATTCTATTTCTTTTATTTTTCTAATCTTCAGTTAGTAAACTTTCTTCGTATCGGTTTAATTGAAATCATGGCTCCCATAGATTTTGTTTTGATTGAGCAATTAGGTCGTGATTTACATCCTTCTGGTGTATTATCAGAAGAAGAGATTTGCCCCTGGACTTTATTTTTAACTGTCGCTTTATCTTTGATGAAAAATGTAACTCCTCATGTACCACGAATGCTTCCCTTTTTTATTCCTGATGTGGAAACTCGAGAAAAAGCAACAGAAGTATTTCAAAGCCAAAATTTTAAGGATAATATTGAGAAATATTTTGTGAAGAACATAAAATCCGATATACAAGGCCCATTAAATCACCAAATACTCAAAAGTTCTGATACTATAATT…	RKTIPFYFFYFSNLQLVNFLRIGLIEIMAPIDFVLIEQLGRDLHPSGVLSEEEICPWTLFLTVALSLMKNVTPHVPRMLPFFIPDVETREKATEVFQSQNFKDNIEKYFVKNIKSDIQGPLNHQILKSSDTIITMISIFENMTGSLFGSSDKDEGITDNNPRSGNDEMINPNILANIFHFVKTLYNFV*	21	23	11	20	6	1734.41	17	11	4	7	3	17	18	13	17
c186513527_g1	-1.69856	-2.28032	4.08289	17.2638	0.000178329	0.0257276	.	.	.	.	.	.	ATGGTATTTTCTTACAATATATTAGAAATACCCAGAGTTATGACGTCGATATTTAAAGTTCATCTATTCGTCTTTTTATTCGTAATGACGAAAGAGGGATTCTCTTCAGATTCAATTCGAGCTTTATCTAAACCTCAGGGTCAATATTGTAAATATAGAGACAAGCATTTCACTCTCGGTTCTCATCACTACCTCTTTTCTTGGAAAAGCTCGGAGGAAAAGAATCTTTTACTGGATTGGCTGGACGCCCGTAACTTTTGTCGAAAGAGATGTATGGACAGCGTAGCGATTGAAAATTTAGATGAATGGAAAATACTCGCATCTTTATTGATAAAAGACAACATAGACTGGGCCTGGACGTCTGGACGACTCTGTGATTTTGATGGATGTGAGAAGAAA…	MVFSYNILEIPRVMTSIFKVHLFVFLFVMTKEGFSSDSIRALSKPQGQYCKYRDKHFTLGSHHYLFSWKSSEEKNLLLDWLDARNFCRKRCMDSVAIENLDEWKILASLLIKDNIDWAWTSGRLCDFDGCEKKASVKPVFVKGWFWSATNSPMSKTTCVSGNGNCFHGWSNNGTNGLPQPDNHELRHFGIDGNEACLATIRNGKDEKRDGIFWHDKACYHKAHFICEDSDSLLRYARRIFKDITIT*	94	209	281	11	356	719	491	1054.02	754	692	212	43	207	36	158
c199263888_g1	0.505806	1.75131	4.54	29.849	3.3e-07	0.000291179	CP2J6_MOUSE^CP2J6_MOUSE^Q:1-489,H:21-490^34.67%ID^E:8e-86^RecName: Full=Cytochrome P450 2J6;^Eukaryota; Metazoa; Chordata; Craniata; Vertebrata; Euteleostomi; Mammalia; Eutheria; Euarchontoglires; Glires; Rodentia; Myomorpha; Muroidea; Muridae; Murinae; Mus; Mus	PF00067.21^p450^Cytochrome P450^29-494^E:1.3e-86	COG2124^Cytochrome p450	KEGG:mmu:13110`KO:K07418	GO:0005783^cellular_component^endoplasmic reticulum`GO:0005789^cellular_component^endoplasmic reticulum membrane`GO:0070062^cellular_component^extracellular exosome`GO:0031090^cellular_component^organelle membrane`GO:0008405^molecular_function^arachidonic acid 11,12-epoxygenase activity`GO:0008404^molecular_function^arachidonic acid 14,15-epoxygenase activity`GO:0008392^molecular_function^arachid…	GO:0005506^molecular_function^iron ion binding`GO:0016705^molecular_function^oxidoreductase activity, acting on paired donors, with incorporation or reduction of molecular oxygen`GO:0020037^molecular_function^heme binding`GO:0055114^biological_process^oxidation-reduction process	ATGATTGTAGAAACAGTTTTATTTTTACTTTTATTAGTATGTATTGGATGGTGGTGGAATGATCGACTTCCGTCAAATTATCCTCCGACTCCACCTTTTCGACTTCCCTTCCTTGGCCACATGCACTATTTAATTGGCTACAAAAACAGTCAATTGGCCTATAATGATGTTTTTCGAAAATACTCTAAAGATGGAATTCTGTGTTTACACATTGGAGCCCATATTCGTCTCGCCATCGTTTCGGATTTTAATTACATTAAAAATGCTTTTAGAGGAGAAGACATGAATTATCGACTTGCTCATCAATTTAGTATTAATTACGCTAAAAACATTTATGGAGGAAGCGGAGTAGATGGAGTTATTTTCTCCTATGGGAGTGTTTGGAAAGAACAGCGTCGT…	MIVETVLFLLLLVCIGWWWNDRLPSNYPPTPPFRLPFLGHMHYLIGYKNSQLAYNDVFRKYSKDGILCLHIGAHIRLAIVSDFNYIKNAFRGEDMNYRLAHQFSINYAKNIYGGSGVDGVIFSYGSVWKEQRRFMSHTLKNFGFGKAGMEEMILEEVELFISFLKEQVSPTKISNLFNIGILNVLWRIVAGSRYDYKDPKLRDLMSKVNDAIIAASLRPTIGAVFPSLRKLFPFIDHTHDTAHKISTVANFLKQIVDSRKGGENTSKDFIDEYLKEIEKSTDPNSSFFSTSGHRNLIQTLLDLFFAGSETTSSTLSWGVLFLVRHPSVQRKVQRELDEVLGERSATLKDRLSLPYTEATLAEIQRCGNIVPMGVPHANYFRDVAMKDYVIPKGHVIATH…	236	340	152	428	392	394	263	292	215	201	680	690	756	997	601
c2015505_g1	5.19168	8.18115	5.26785	17.407	0.000166005	0.0256415	CU01_ANOGA^CU01_ANOGA^Q:45-104,H:66-125^45%ID^E:5e-09^RecName: Full=Cuticle protein;^Eukaryota; Metazoa; Ecdysozoa; Arthropoda; Hexapoda; Insecta; Pterygota; Neoptera; Holometabola; Diptera; Nematocera; Culicoidea; Culicidae; Anophelinae; Anopheles	PF00379.22^Chitin_bind_4^Insect cuticle protein^45-97^E:1.3e-09	ENOG4111VJY^cuticle protein	KEGG:aga:AgaP_AGAP001666	GO:0042302^molecular_function^structural constituent of cuticle	GO:0042302^molecular_function^structural constituent of cuticle	ATGTTCACTTTTATCACCATTGCTTGCTCTGTTCTTCTTTGTGTATCTGCTGATCACCTTCCAGCACCTTATGCTCCATCTTATGCTCCAGCATCATACAAACAACCATCTTATGATGAACCTGCTAAACCCTATGCTTTTGAATATGGTGTTTCTGATGATTACTCTGGAGCCAAATTTAACGCTCATGAAAATGCTGATGGAAAAACAGTTTCCGGATCCTACCAAGTCAATCTTCCTGATGGTCGCATTCAAACCGTAACGTATACAGCTGATGATTACAGTGGATATGTTGCTGATGTCAAATACGAAGGAGCTCCAACATATGCTGCATACAAGCCTACTTACAAACCAGCTCCAGCTTATGCTCCAGCTCCAGCTTATGCTCCAGCACCAGCT…	MFTFITIACSVLLCVSADHLPAPYAPSYAPASYKQPSYDEPAKPYAFEYGVSDDYSGAKFNAHENADGKTVSGSYQVNLPDGRIQTVTYTADDYSGYVADVKYEGAPTYAAYKPTYKPAPAYAPAPAYAPAPAYAPAPAYAPAPAYAPAPAYAPAPAYAPA	1	2	725.12	417.6	0	38.01	1	1	5	1	671.18	4	1	8893.26	9
c207544053_g1	8.94995	10.1557	9.47811	17.7365	0.000140788	0.0238314	.	PF01607.23^CBM_14^Chitin binding Peritrophin-A domain^44-107^E:2.5e-10	.	.	.	GO:0008061^molecular_function^chitin binding`GO:0006030^biological_process^chitin metabolic process`GO:0005576^cellular_component^extracellular region	ATGAATTCATTGATTGTTTTTGCTTTTGCTCTATTGTCCGGAGTTGCTTTCAGTCAGTCTGACTTTGCTTTTCAACTCGTAGCTGATGCCGAACTACTTTTAGTTAAACCTCTGTTAACGTCTTTCAGTTGTGAGGGTCGACAATATGGTTATTATGCTGATATGGATAACAGCTGTCAAATCTTTCATGTTTGCAGTCCGATTGAGGATGATGGTGGAGTTGTTGTTGAAACGGCACAATGGTCATTCATTTGTGGAAATCAAACTGTTTTTGATCAAAATACTCTTACCTGCAATCACATTGAAGATGCTTTTCCCTGTAAAGACTCTGCCTCACTCTACAATACTGTAGAATTTGGAAAGATCCCTGTTAAAGCCTAA	MNSLIVFAFALLSGVAFSQSDFAFQLVADAELLLVKPLLTSFSCEGRQYGYYADMDNSCQIFHVCSPIEDDGGVVVETAQWSFICGNQTVFDQNTLTCNHIEDAFPCKDSASLYNTVEFGKIPVKA*	9	5	76	57999.3	21	12	78	16	17	14	9372.96	5	4	130320	154
c225774516_g1	-2.69317	-2.79178	0.456933	17.2771	0.000177145	0.0257276	MLP2_DROME^MLP2_DROME^Q:1-170,H:1-178^34.62%ID^E:6e-22^RecName: Full=Muscle LIM protein Mlp84B;^Eukaryota; Metazoa; Ecdysozoa; Arthropoda; Hexapoda; Insecta; Pterygota; Neoptera; Holometabola; Diptera; Brachycera; Muscomorpha; Ephydroidea; Drosophilidae; Drosophila; Sophophora`MLP2_DROME^MLP2_DROME^Q:6-188,H:217-404^24.08%ID^E:7e-14^RecName: Full=Muscle LIM protein Mlp84B;^Eukaryota; Metazoa; Ecd…	PF00412.21^LIM^LIM domain^11-66^E:6.1e-10`PF00412.21^LIM^LIM domain^110-167^E:1.5e-07	ENOG410Z840^Cysteine and glycine-rich protein 3 (Cardiac LIM protein)	KEGG:dme:Dmel_CG1019	GO:0005634^cellular_component^nucleus`GO:0030018^cellular_component^Z disc`GO:0046872^molecular_function^metal ion binding`GO:0008307^molecular_function^structural constituent of muscle`GO:0007517^biological_process^muscle organ development`GO:0060537^biological_process^muscle tissue development`GO:0090175^biological_process^regulation of establishment of planar polarity`GO:0045214^biological_pro…	.	ATGCCTTTTACAATTCGAGAGGCTCCAAAGTGTCCGGCTTGCAAGAAAAGTGTTTATCCTGCCGAACACTTTATGGCAGCTGATCGGAAACCCTATCATAAATCCTGTGTCAAATGCTACGAGTGTGCTCTTCCTTTGAATCCGAGAACACTCAATGAGCATTGTGAGGAATTATTTTGTAATGTTTGCTACGCCGAGATTTTTAATCCTTCATCTTTTACGACGGAACCTTATAGTGGAATCATTACTCCAGAAGACATTGCTTTAGCTAAAGAAAAGGAAAGACTTCATCTTCTTAAAATTGAAAAGGCCAAAAAAGATAAATGTTGTCCAACGTGTTTGGGAAAAGTGTATCCCGAGCAAGCAACCATTATTTCCGAAATTACATTTCACAAAATT…	MPFTIREAPKCPACKKSVYPAEHFMAADRKPYHKSCVKCYECALPLNPRTLNEHCEELFCNVCYAEIFNPSSFTTEPYSGIITPEDIALAKEKERLHLLKIEKAKKDKCCPTCLGKVYPEQATIISEITFHKICVKCSECHRSFEGKDMILSSSEIPKPFCKFCYAKVFGISALDITDLVSIAPEREIIAK*	6	5	10	12	6	360	6	9	11	11	11	2	15	5	6
c247155045_g1	-4.44752	-3.82968	2.87339	16.805	0.000224301	0.0288718	TRY3_CHICK^TRY3_CHICK^Q:189-427,H:25-248^41.22%ID^E:3e-46^RecName: Full=Trypsin II-P29;^Eukaryota; Metazoa; Chordata; Craniata; Vertebrata; Euteleostomi; Archelosauria; Archosauria; Dinosauria; Saurischia; Theropoda; Coelurosauria; Aves; Neognathae; Galloanserae; Galliformes; Phasianidae; Phasianinae; Gallus	PF00089.25^Trypsin^Trypsin^190-420^E:1.9e-65	COG5640^protease	KEGG:gga:396344`KO:K01312	GO:0005615^cellular_component^extracellular space`GO:0046872^molecular_function^metal ion binding`GO:0004252^molecular_function^serine-type endopeptidase activity`GO:0007586^biological_process^digestion`GO:0006508^biological_process^proteolysis	GO:0004252^molecular_function^serine-type endopeptidase activity`GO:0006508^biological_process^proteolysis	ATGGACTCTACAAGGAATCCATTTTGTGTTCTATTTTTTCTATTCTTTACCTTCACTTTAATTTCCTATGCTAGAACCAAAGAGGATTTTATTGTGATTGAAGCATCCGACTCCTTTCGTGAGGATCGTGACGTCTCTTTGTCACAGATTTCCTCCGAGTATGATTTTAAACAAGTTGACAAAGCTCCTTCCGAACCACCTCCATTGTATCAACCCTGTCAAACGACTTTTGGAGATATTGGACGATGTACGGGCCTTAAAGAGTGTTATCCCTACTTTAAAATCCATGAGTTGTCAGGAACTGAGACTTGGGTGATGGGCGTACAAGATGCCTGCAGCTATGATTTACCTCAGGGAGGAAAACGTATATTTGGAATATGCTGCGTCAAAGACTCAAAT…	MDSTRNPFCVLFFLFFTFTLISYARTKEDFIVIEASDSFREDRDVSLSQISSEYDFKQVDKAPSEPPPLYQPCQTTFGDIGRCTGLKECYPYFKIHELSGTETWVMGVQDACSYDLPQGGKRIFGICCVKDSNNSTSGDLAAIAVDEEEEETGETSTEGSGNFEPALAENEDYDSFICGTRTRNDNSVKIVNGNEAEAHEFPFMAALMNQGRQFCGGSLIDSTHVLTAAHCVAHMTKEDVRELRVRLGDHNILNDDDVQHLSVRVQRVVRHKSFSGSTLYNDVALLTLANPVAFTSTIQPICLARDDSVKYVNREVTVAGWGTLRDGGKQSSVLQKVNVDVWKNDDCDKSYGSNAPGGIVSHMLCASKPGKDSCSGDSGGPLFYCDETCSQIGIVSWGI…	44	6	4	8	7	2726.86	2	8	18	12	11	2	24	87	3
c259455590_g1	-4.9197	-5.18062	2.50841	22.4257	1.35e-05	0.00437646	.	.	.	.	.	.	GATGAAACTATAAAAGTCATCTTTTGTATATTATTTGTTCTCACTTTTACAATGCTCTTACTCTTTTCTCATTTTCTTTATTCTTGTCTTTTGTCACTCTGTGTATTGGGTGACGATGCCTCTCTTAATATTCCGAGACACGGTTCGGAGGGCTACAACAAAGACAATTACTTTCAGTACATTAATGTTCCTAAACAAAAGGTTTTCGAGTGGGGCTATCGCCGTGGAAATAATCCAGATCATTTTCGAGAAGAGTACCTGAGTCAAAATGAACATTCCTTTAAAGCAAAATTAAAATGGGGAGATAGCTATGGAGGTTATGGCGAACATTTTTATGACTACAATCACGCTCCAAAACACGAGGATTTACCCGTCAAACACAACAGTTATGAACCGCCC…	DETIKVIFCILFVLTFTMLLLFSHFLYSCLLSLCVLGDDASLNIPRHGSEGYNKDNYFQYINVPKQKVFEWGYRRGNNPDHFREEYLSQNEHSFKAKLKWGDSYGGYGEHFYDYNHAPKHEDLPVKHNSYEPPH*	14	13	1	8	9	2243.99	6	0	2	3	2	4	8	15	10
c288126797_g1	5.39481	6.82638	5.62231	15.6676	0.000396117	0.0425636	ANDF_EMEVA^ANDF_EMEVA^Q:117-297,H:78-255^30.85%ID^E:1e-15^RecName: Full=Dioxygenase andF {ECO:0000303|PubMed:25216349};^Eukaryota; Fungi; Dikarya; Ascomycota; Pezizomycotina; Eurotiomycetes; Eurotiomycetidae; Eurotiales; Aspergillaceae; Aspergillus	PF05721.12^PhyH^Phytanoyl-CoA dioxygenase (PhyH)^64-259^E:5.6e-19	.	.	GO:0051213^molecular_function^dioxygenase activity`GO:0046872^molecular_function^metal ion binding`GO:0016114^biological_process^terpenoid biosynthetic process	.	ATGGAGATATTATTTATCGTGATTCTCTTTCCAATTCTTTCTATACATGGAGCACTGAATAAAGACGAAAATTTTTTACAGTGTGAGCTTCCAAACTTTAATTACACTAATTATGACGTGAACATGAATTCTTTTATTGTTCCACAAACGCTAATCATCAATGACATTCTACATGAGATTCGTCACGGGAAAGGCTATGCTCACATTCCTCAACTCTGGTCTTCGGAAGATATAAAAATGGCAAAAGAGCGTGTTCTTTATTATTCCAAAATACAAAGAAATCAAAGAAAAGATTCTTTGGGTGAAAGAACAGAAACACATAATGAATATAATGGAATTGTTTGGCAACTTTTGAGTAAGGGAAAAATCTTTGAGAAGCTATCTCAGCATCCCATTATT…	MEILFIVILFPILSIHGALNKDENFLQCELPNFNYTNYDVNMNSFIVPQTLIINDILHEIRHGKGYAHIPQLWSSEDIKMAKERVLYYSKIQRNQRKDSLGERTETHNEYNGIVWQLLSKGKIFEKLSQHPIILEISNRLLGNKSLIGSYAANVVTPGMKGQEPHLDYPYYEPFWANQNEMPSEFVMSLQFVILLTDFTIENGGTAFLEGSQKRPSYPYDKETFFKNMRQATGKPGDLIIFPGSIQHCAMGNQSKDKRAGIILTMLPVFITPFEDISVFKRKAENETNPNMRRLLGLDHNYPKK*	30.01	4189.59	17	7	5	36	38	6	15	9.5	3952.83	9	8	11	6233.51
c292707093_g1	0.0443705	1.93641	1.98518	21.5008	2.14e-05	0.0057831	NPY1R_CAVPO^NPY1R_CAVPO^Q:11-402,H:15-337^27.78%ID^E:2e-38^RecName: Full=Neuropeptide Y receptor type 1;^Eukaryota; Metazoa; Chordata; Craniata; Vertebrata; Euteleostomi; Mammalia; Eutheria; Euarchontoglires; Glires; Rodentia; Hystricomorpha; Caviidae; Cavia	PF00001.20^7tm_1^7 transmembrane receptor (rhodopsin family)^63-385^E:1.6e-37	ENOG410XRW9^Receptor	.	GO:0016021^cellular_component^integral component of membrane`GO:0005886^cellular_component^plasma membrane`GO:0004983^molecular_function^neuropeptide Y receptor activity	GO:0004930^molecular_function^G-protein coupled receptor activity`GO:0007186^biological_process^G-protein coupled receptor signaling pathway`GO:0016021^cellular_component^integral component of membrane	ATGGAATCTGTTTTGAATGAAACATTCAACCATTTCAATTTCACAATTGAAGAGAGTCATCGATTTGCATTGGAAAGTCATGTTCAGAATTTAATGGATAGTTGGCGATATCATTCACGTGTGAAATCTCCATGGATGCAAATTCTCATTCTTTCATATTCTATACTCATTCTATTCGGATCTTTGGGAAACCTCATCGTAATTTATGTCGTTATTCGAAATGCAAGGATGAGAACAGCTCGTAATGTTTTGATTGTCAATCTTGCCATTTCAGATCTCATGCTTTGCCTTATCACCATGCCTTTGACTCTCGTTGAAATTCTGTATATCACGTGGCAATTTGGTAACATTGAGATTGGTTGTCGATTGGTTGGACTTTTACAAGGAACCTCTGTTTTT…	MESVLNETFNHFNFTIEESHRFALESHVQNLMDSWRYHSRVKSPWMQILILSYSILILFGSLGNLIVIYVVIRNARMRTARNVLIVNLAISDLMLCLITMPLTLVEILYITWQFGNIEIGCRLVGLLQGTSVFVSTFTITAIAIDRRRLIVRTEQESPEDLKKILSIIPIIWIIALFFASPLAIWKNLEDWTGWTENIFTNDDLTCTSESEKEVSFSSNTSFSNSSMCILKELIFRRFSELKTCTEVFPTFGRILFSFQILLIQFLLPFCTLFWSYSQICKRLQLRLDIRVRQIECKNCSPSQNSFLLPKDEKRYRHIIKMRRTIQLLMWIGAIFCICWLPLNILNAVLDSTNLGAKMSESVYCGVYAVCHVLSMLSACANPVIYGFLNENFSKEFKLI…	25	29	29	65	35	61	22	19	65	46	33	112	209	202	134
c297127436_g1	4.98306	4.61789	5.58726	15.9325	0.000346977	0.0387245	.	.	.	.	.	.	ATGAATAAGTATCTTCATCTGATATCCTTAGTTTATTTACTATATGTTGACGCTGGACCCTTAGCTACTTTTGATAAAGATGGCTTATCGTTTTTAAATAATGTCATCAGTGGAGGAAATTCCAAGTCTGATTCAACTTCTATAACGTATTCAAATCCAAGCTCCAATGACACTCCACCTTCATCTTCAAGTATTGAGAGTCAGAGCAATGGAATTAAAAGTGATAGTGGAAGCAGTGGAAGTAGTAGTAGTGGAAGCAGTAGTAGTGGAAGCAGTAGCAGTAGCAGCTTTGTAGACTCCTCTCAAAAAAACCCCTTGGGTTCTGGAACAGATCTTTTACAAGGATTATCATCTGCACTCTCGGGTGTGGGTCTTCTGACAAACAAAGTGAATACACTA…	MNKYLHLISLVYLLYVDAGPLATFDKDGLSFLNNVISGGNSKSDSTSITYSNPSSNDTPPSSSSIESQSNGIKSDSGSSGSSSSGSSSSGSSSSSSFVDSSQKNPLGSGTDLLQGLSSALSGVGLLTNKVNTLQSKVSGGSGSGASGSNPFSDLITSLQTIFVLGSSSVNGIVETKREIMNTIFQTINAIMNSPVLDRIGEFKLGILSTLAQISNFISSALRTTNSVARAGGCFALCPLRRSEEARESCRKEHCDATTVSSVSYV*	44	35	214	6786	73	89	88	19	52	31	1305	44	64	4035	440
c298297520_g1	0.233744	1.4567	5.05378	17.7093	0.000142714	0.0238314	.	PF13688.5^Reprolysin_5^Metallo-peptidase family M12^89-204^E:4.1e-08`PF13582.5^Reprolysin_3^Metallo-peptidase family M12B Reprolysin-like^118-195^E:7.5e-07`PF13583.5^Reprolysin_4^Metallo-peptidase family M12B Reprolysin-like^126-202^E:1.1e-05`PF01421.18^Reprolysin^Reprolysin (M12B) family zinc metalloprotease^129-229^E:3.5e-07	.	.	.	GO:0004222^molecular_function^metalloendopeptidase activity`GO:0006508^biological_process^proteolysis	CACTCATCTCATCATAGCGAGTCTAAATTCTTAAGATTCCAAAATGGTTCAACTCGCTCAGTACAAAATCCTTATTTAGATTTCCAATTTAAGAATATTGAAAATTTACCGAGGCAAAACATCGAGATCAAAGCGAGCCAAGATTTTCCTCCAGAACTCATATTGTCTACGTCACTTCACTATGATTTTCAGTTTAATGAATATACCACTTCCAACGGTGATGGACCTTTAGAAACAATTCGAAAAATATGGACAGCCACTCAAGCAGACTATTACTTACCATCTTTACCCACAAGGATAACTCTTAATGTAACGAATGTTACATACCATGACGATAAATCTTGGACAGCAAGCTTAAGTCACATGGATGAAGTTGAAAAATATAATGATAATGTACAT…	HSSHHSESKFLRFQNGSTRSVQNPYLDFQFKNIENLPRQNIEIKASQDFPPELILSTSLHYDFQFNEYTTSNGDGPLETIRKIWTATQADYYLPSLPTRITLNVTNVTYHDDKSWTASLSHMDEVEKYNDNVHLNIYFARDRRGSYGFIGLANLASACDPKPQLRCAICEIQSTILESSNVVTHEIGHNLGMHHDLVNSGRNCTGFMGFGKNPTDWSQCSINDFTLYYNSIVDQLGKWCSFE*	370	308	270	582	589	335.21	527	831	394	220	956	1326	1061	957	745
c298427524_g1	1.73802	4.6992	9.43306	100.653	1.39e-22	1.72e-18	.	.	.	.	.	.	ATGTTTGGAAACATATACATTACGCTAGCAACTTTGTTTCTATTAAGTAACGTTCAAGTGAATTGTAGAAATGTGACACTCAAAGCATCTCAAAATTGGTACAATTTTAGAACAACTTTTGCTCTTATTCCTCTGAATGGATTTAATTCACAGCCTAGACAGGAAAATGAAGTTGATGACTATGTACAAATCGGACATTGTGGAGATGGTTCAAAATTCATGGGTCAAAGATTCGTTCCTTATATAAATGACTTTTCCATTGGTTTAATCTTTGACAAAAATGGTTTTATTGCTGGAATGCAATCAATCATTGATAAAAATGATATTAAACATGGCTTTGAGGCCTATGATAATAATCCAATGTATCAAAAAGATATTTTGTTTGAAAATAAAGAGGTT…	MFGNIYITLATLFLLSNVQVNCRNVTLKASQNWYNFRTTFALIPLNGFNSQPRQENEVDDYVQIGHCGDGSKFMGQRFVPYINDFSIGLIFDKNGFIAGMQSIIDKNDIKHGFEAYDNNPMYQKDILFENKEVYISTAYFVEPSTICTEGRTQSQFETEGTGNVLIFQNGPSINEEYLVRAPITQEEAATNNFWYKHLCFINMGRHYFPFSDKGNDDCVNTFPVQLIYNSGVMNGFVWSHFGTFSGKSWEHPPEAAISHIISNPSPCIFEKLKTEGLTTLHVYFREYYLTCING*	3400	9730.99	2756	3530	1878	1965	1691	1608	923	1444.25	12282	41530	56574	23743.5	25975.5
c301277695_g1	0.943088	1.52531	5.57371	18.1953	0.000111929	0.0206434	S27A4_MOUSE^S27A4_MOUSE^Q:70-647,H:68-639^43.1%ID^E:2e-167^RecName: Full=Long-chain fatty acid transport protein 4;^Eukaryota; Metazoa; Chordata; Craniata; Vertebrata; Euteleostomi; Mammalia; Eutheria; Euarchontoglires; Glires; Rodentia; Myomorpha; Muroidea; Muridae; Murinae; Mus; Mus	PF00501.27^AMP-binding^AMP-binding enzyme^83-518^E:5.9e-70	ENOG410XQ8T^Solute carrier family 27 (Fatty acid transporter), member	KEGG:mmu:26569`KO:K08745	GO:0031526^cellular_component^brush border membrane`GO:0005783^cellular_component^endoplasmic reticulum`GO:0005789^cellular_component^endoplasmic reticulum membrane`GO:0016021^cellular_component^integral component of membrane`GO:0016020^cellular_component^membrane`GO:0005902^cellular_component^microvillus`GO:0005886^cellular_component^plasma membrane`GO:0004467^molecular_function^long-chain fatty…	GO:0003824^molecular_function^catalytic activity`GO:0008152^biological_process^metabolic process	ATGTCACATTATACGCAGTGCTATCTTCTATTATTTCTTTTATTTGTCTCATCATTTTGTATTTATAGTTCAATTCTCAAATTAGTTCTTTTTCTTATTGGTTGGACGTCTATTGGAGGATTGACTTGGTTAGATTTGGTGTATCATACATTTAAAAGAGATTGCAGATTGTTGTACCGAATGAGTCTCATTTTAATGAATGCGATTCGATATAAAGTACAAGGAACTACTCTTTTGACCTTGTTTTCCAATCACGTACAACAGAGTCCAAATAAAACTATTTTTATTAATGGGGAAACGGAGGAAAAATGGTCATTTAAAAAAGCAGATGAATACAGCAATCGCATTTGTCAGTATTTTATCTCTCTAGGCTACAAAAAAGGAGACTGCATTGCACTG…	MSHYTQCYLLLFLLFVSSFCIYSSILKLVLFLIGWTSIGGLTWLDLVYHTFKRDCRLLYRMSLILMNAIRYKVQGTTLLTLFSNHVQQSPNKTIFINGETEEKWSFKKADEYSNRICQYFISLGYKKGDCIALFMTNKPEYVFIWLGLAKAGIITALINFNLMNESLLHTIKAAKASAIIYDTETETGICSIYQELEKESIKFGFYGLFNASKVPKSISLKSVLHDFSPDFSSLITIYPHDILFYVYTSGTTGLPKAVIIKHDRHLLLCMSVSSFTSLVKNDIMYSYLPLYHLSGAQVGICNSLINGGTTVIKKRFSSSTFWKDVVKYNVTVINYIGEICRFLLNSPSCPEEKTHSVRFMMGNGLRSEIWDAFTARFSIPKIYEFYGSTEGNCTLINLE…	1001	831	617	1011	694	782	376	779.76	472	419	862	1417	1052	1352	1728
c304347870_g1	1.44087	3.78188	3.49451	45.2998	1.46e-10	3.26e-07	CUA2B_TENMO^CUA2B_TENMO^Q:29-94,H:20-84^38.24%ID^E:1e-05^RecName: Full=Larval cuticle protein A2B;^Eukaryota; Metazoa; Ecdysozoa; Arthropoda; Hexapoda; Insecta; Pterygota; Neoptera; Holometabola; Coleoptera; Polyphaga; Cucujiformia; Tenebrionidae; Tenebrio	PF00379.22^Chitin_bind_4^Insect cuticle protein^40-94^E:4.4e-07	.	.	GO:0042302^molecular_function^structural constituent of cuticle	GO:0042302^molecular_function^structural constituent of cuticle	ATGAACCTTCTAATCACTGAGAGTCTTTTCCTTGTCATTACATTCTCGTTTTCTTTTTCTACTACAATATCAACAACAACAACTACCACTACTACTACTACTCTAAAGCCACGTCCATTTTCGTATTCCTACTCAGCTAATCGTTGGATCAATGGAGAGCCAGATCGCTATGTCGATTCTTCTGGAGATGACAAAGGAGTAATAAGTGGATCCTATGCATATTTAGATCCAAATTGGGAATGGAGAAAAGTTGAATATAAGGCGGATCCTAAAAATGGCTTCTTCATCACTGGAGGCATTAATATAGGTCCAAAAGAAACGAATGCTGTTTCTCAAGCACGTCGAGAACATGAAAAGGCTTATAAAGAATTAGCATTGCGAAACTCTCAACCCTATGCA…	MNLLITESLFLVITFSFSFSTTISTTTTTTTTTTLKPRPFSYSYSANRWINGEPDRYVDSSGDDKGVISGSYAYLDPNWEWRKVEYKADPKNGFFITGGINIGPKETNAVSQARREHEKAYKELALRNSQPYAPVQSLSVQKATEEHLKLFALIAKNSQDKYSEEKEKKQ*	31	131	57	239	24	51	37.19	81	30	25	138	360.95	666.92	932.02	319.33
c3471310149_g1	0.0335064	1.33664	10.5815	17.1238	0.000191256	0.0257276	.	PF02221.14^E1_DerP2_DerF2^ML domain^30-191^E:6.9e-06	.	.	.	.	TCAGTTTTCAGTATGATGAAAATCTTGCTTGCAATTATTTTGTGCATCTCTGTATCATTGGGAGCAATTCTAAAAGATGATGAGAATATATCTTGGGAGTTTTGCAATGAGGAAGCAACAGAATGGCTTAATAACTTGGAACTGGCTGTAAATCCGTATCCAGTTGTTGTTCAGTCAAATACTAAATTATCTTTCCGAGCCGCTGTTGATTTATTGAGACCCATCAAAACAGGAAGTCAAGTTGTACTTAAGATTACGAAAATGGGATTTATTGCTTTTGACATTCCTTGTCTGGCTATTAATGACTTTCATATTGGTTCTTGTACCTATAATTTTGATACTCTTTTATCTTACATTAATGGTTATGACTACTCTCCTTTCTTTCCTCCTGGTCAAGAG…	SVFSMMKILLAIILCISVSLGAILKDDENISWEFCNEEATEWLNNLELAVNPYPVVVQSNTKLSFRAAVDLLRPIKTGSQVVLKITKMGFIAFDIPCLAINDFHIGSCTYNFDTLLSYINGYDYSPFFPPGQENKTPLIAGHYGGDKPIEIEFGVLPDLIISQLGQGDYKIQVSVLNNYDYELMCTTVHVKLAGTK*	18954	18458.1	11660	18636	24600	24995	19493	30279	25099.3	14298.5	21238	69141	56346.2	47295.8	34259.8
c3519710497_g1	-3.15259	-2.91874	1.5566	20.7518	3.12e-05	0.00755355	AGRB1_HUMAN^AGRB1_HUMAN^Q:45-92,H:410-462^45.28%ID^E:3e-07^RecName: Full=Adhesion G protein-coupled receptor B1 {ECO:0000312|HGNC:HGNC:943};^Eukaryota; Metazoa; Chordata; Craniata; Vertebrata; Euteleostomi; Mammalia; Eutheria; Euarchontoglires; Primates; Haplorrhini; Catarrhini; Hominidae; Homo	PF01549.23^ShK^ShK domain-like^13-15^E:7900`PF01549.23^ShK^ShK domain-like^49-59^E:2000`PF00090.18^TSP_1^Thrombospondin type 1 domain^50-91^E:3.7e-05`PF01549.23^ShK^ShK domain-like^76-87^E:8400`PF01549.23^ShK^ShK domain-like^94-126^E:0.014`PF01549.23^ShK^ShK domain-like^130-166^E:0.00059	ENOG4111FBM^brain-specific angiogenesis inhibitor	KEGG:hsa:575`KO:K04596	GO:0005911^cellular_component^cell-cell junction`GO:0030425^cellular_component^dendrite`GO:0043197^cellular_component^dendritic spine`GO:0005615^cellular_component^extracellular space`GO:0005925^cellular_component^focal adhesion`GO:0016021^cellular_component^integral component of membrane`GO:0005887^cellular_component^integral component of plasma membrane`GO:0048471^cellular_component^perinuclear…	.	ATGTATTGGAAGGTAAATGGTGGAAACACTTGGACCACTTGTAGTAAAAAAGAATTTTACGAATATTATCAATCAATAGTCAAAGAGAAAGGATATTGGTGCTTAGATCGAGAGAATCCATCAAATTATGGAGGTTCTTGGGAATCATGGAGTCCGTATTCTCTCTGTAACAAACCATGTAATCGTGGAACTAATAAACGAACACGAAAATGTATAGGATTTAACTGCCCTGGTCTTAGTGAACAAACAAGCTCTTGTAATACACAGGCTTGTCCTATTTGCAAGGATACAATTAATGACTGTCTAGAAAAAAAGGAAGGATATTGGTGTGGATCCATGGCTACTTTTATGAAACAAAATTGTCCGCAAGCCTGTAATACTGATAAGGACGATTCTTTA…	MYWKVNGGNTWTTCSKKEFYEYYQSIVKEKGYWCLDRENPSNYGGSWESWSPYSLCNKPCNRGTNKRTRKCIGFNCPGLSEQTSSCNTQACPICKDTINDCLEKKEGYWCGSMATFMKQNCPQACNTDKDDSLTCADYKQRGFCEPSHVNFVYALQQCGLTCGYFCN*	6	26	17	7	15	848.02	17	18	33.85	20	9	17	8	9	37
c3520510505_g1	7.29022	6.05036	5.99963	17.6122	0.000149817	0.0241045	.	PF00059.20^Lectin_C^Lectin C-type domain^92-204^E:7.2e-10	.	.	.	.	TTTTTTTTTTTTTTTTTTTCCTTTGGAAACTCAAAGAAAATCATGAAATTGACACTTTTGACTCTCAGTGCCCTCTGCTTATCTTTTGTTTCTGCTCAGCGTGGAGGCTTTTTTGGACTCTTTGGAAATCAGCAACGAGGAAATCGACCTCAAAATTCAAATTTTGGAGGCTCCAATTGTGGAGGCTGTCCCTGCTCTCCTCCAAATACAGTCATTAATGGACAAAACTACTTAGTTTCCTGGAGAGTTCCTGGCTGCTCTGTCTTTACACAAGATGGAGCCGTTCGCTACTGTCAAAGCAATGGAATGAGAGCCGTGTCTTTAGATGATGATGTCAAAGCCGCAGCAATTATGAATCTTTTGGCTCAAGATACTCAAAGGTATTTTTGGAGCGGAGGT…	FFFFFFSFGNSKKIMKLTLLTLSALCLSFVSAQRGGFFGLFGNQQRGNRPQNSNFGGSNCGGCPCSPPNTVINGQNYLVSWRVPGCSVFTQDGAVRYCQSNGMRAVSLDDDVKAAAIMNLLAQDTQRYFWSGGRVNHGQNSVTWLNGLTSFNQPYWSHTGGSQRPQPDNRERNEFCLAVLNNFYNDGIKWHDVSCHHQKPTICEAP*	24	11	288	11709	9	20	43	3	8	16	3921.94	8	8	1753	63
c3546110724_g2	2.35007	2.40569	0.950511	17.2831	0.000176614	0.0257276	ZN362_HUMAN^ZN362_HUMAN^Q:69-221,H:251-390^44.44%ID^E:1e-35^RecName: Full=Zinc finger protein 362;^Eukaryota; Metazoa; Chordata; Craniata; Vertebrata; Euteleostomi; Mammalia; Eutheria; Euarchontoglires; Primates; Haplorrhini; Catarrhini; Hominidae; Homo`ZN362_HUMAN^ZN362_HUMAN^Q:99-184,H:225-302^37.21%ID^E:2e-07^RecName: Full=Zinc finger protein 362;^Eukaryota; Metazoa; Chordata; Craniata; Verteb…	PF00096.25^zf-C2H2^Zinc finger, C2H2 type^73-95^E:0.00052`PF13912.5^zf-C2H2_6^C2H2-type zinc finger^73-84^E:0.065`PF00096.25^zf-C2H2^Zinc finger, C2H2 type^101-123^E:0.00023`PF00096.25^zf-C2H2^Zinc finger, C2H2 type^129-153^E:3.4e-06`PF00096.25^zf-C2H2^Zinc finger, C2H2 type^165-183^E:0.0038`PF13912.5^zf-C2H2_6^C2H2-type zinc finger^165-184^E:0.00028`PF12874.6^zf-met^Zinc-finger of C2H2 type^165-…	COG5048^Zinc finger protein	KEGG:hsa:149076	GO:0005634^cellular_component^nucleus`GO:0003677^molecular_function^DNA binding`GO:0046872^molecular_function^metal ion binding`GO:0006355^biological_process^regulation of transcription, DNA-templated`GO:0006351^biological_process^transcription, DNA-templated	.	ATGTTGGTCGATTCTTATCATAGAAATAACAGATCTTCTATGATTCTCGAAAGCAATGAAAGAGAGTACCTGATGACAAAAACAGCAATGCAATTACATGGAAGAGACATTGGACAACATAGTAATGGATGTAGTGGGTCTCAAGGTGGCCCCTCTGGTTTATCGAACGGTAGTTCTCAAAGCAATGGAGGTCTTCGGAGTGGAGATGTAAAACCTCACCAATGCCAGCAGTGTTTGAAGTCTTTCAGCTCAAATCATCAATTAGTTCAGCATATTCGTGTTCACACTGGGGAAAAGCCCTATAAATGTTCATACTGTGACCGACGATTTAAACAACTTTCTCATGTTCAGCAGCACACGAGGCTACATACAGGAGAAAGACCCTACAAATGTCATGTT…	MLVDSYHRNNRSSMILESNEREYLMTKTAMQLHGRDIGQHSNGCSGSQGGPSGLSNGSSQSNGGLRSGDVKPHQCQQCLKSFSSNHQLVQHIRVHTGEKPYKCSYCDRRFKQLSHVQQHTRLHTGERPYKCHVSDCGRAFIQLSNLQQHLRNHENQLERLKNRPFHCNICGKGFATESSLRTHNGKNCSLQQTAVVGGPHPSCCPLCQKLCISGEALMEHMKFVHKDPNASGVPSNDLPCHEIYFFFFLFFCMYVFSEASKCKSSMSRLWKILRK*	43.8	50.61	6.82	99.31	19.4	7.95	13.7	2.11	16.27	9.6	34.97	39.16	34.69	89.9	37.29
c3552110770_g1	0.0992833	1.32503	3.51471	15.3055	0.000474727	0.0488851	OCTL_DROME^OCTL_DROME^Q:13-557,H:1-549^32.17%ID^E:2e-79^RecName: Full=Organic cation transporter-like protein;^Eukaryota; Metazoa; Ecdysozoa; Arthropoda; Hexapoda; Insecta; Pterygota; Neoptera; Holometabola; Diptera; Brachycera; Muscomorpha; Ephydroidea; Drosophilidae; Drosophila; Sophophora	PF00083.23^Sugar_tr^Sugar (and other) transporter^148-527^E:7.3e-31`PF12832.6^MFS_1_like^MFS_1 like family^153-475^E:1.2e-07`PF07690.15^MFS_1^Major Facilitator Superfamily^154-484^E:1.1e-28	ENOG410XSRI^solute carrier family 22	KEGG:dme:Dmel_CG13610`KO:K08202	GO:0005887^cellular_component^integral component of plasma membrane`GO:0008514^molecular_function^organic anion transmembrane transporter activity`GO:0015101^molecular_function^organic cation transmembrane transporter activity`GO:0007390^biological_process^germ-band shortening`GO:0015695^biological_process^organic cation transport`GO:0030307^biological_process^positive regulation of cell growth`G…	GO:0022857^molecular_function^transmembrane transporter activity`GO:0055085^biological_process^transmembrane transport`GO:0016021^cellular_component^integral component of membrane	ATTTTGATAAGAATAATTATTATTGCAAGATTTACAATGAATTACGATGAATTTATTCCTTATTTGGGCGATATTGGTCTTTGGCACATTTTAAATATTTTAATTTATCTGATTCCTGGAACATTATGTGGATCCACATTTTATTTGGGAATCTTTGTATTTTCAGTACCAAAAGTCTTTAGGTGTTTTATGCCAGAATGCGATAATATAGAAAATGCAACCTTTAACGACTATGGTTCTCATATATATGTTCCATCAGACAATAATGGTCAACTTGACTATTGTACAACCTACGTGCCAATATCAAAGAATGGTAGTCAGTGCATTACATTTAGTACAACGAATTATACAAATTGTAACATTCAAGAGTCGAATGTTCTCTTTTCATCTCCAGACGAG…	ILIRIIIIARFTMNYDEFIPYLGDIGLWHILNILIYLIPGTLCGSTFYLGIFVFSVPKVFRCFMPECDNIENATFNDYGSHIYVPSDNNGQLDYCTTYVPISKNGSQCITFSTTNYTNCNIQESNVLFSSPDEVNYSMIANFKILCENKYLHAIIDTCYMLGLLFGSPIFGYLSDRFGRKPILFVSCFLIAGSSLFGAFVNNALLYAGTRFLAAIGGMGAILTSYTLCVEIANSQWKNFVGNMTHFTFSIGGILIGCAFYGLQNWRSLHIVNSVAAFIFLPLFFLSSESPRWLIAKKRYTEAQKTLEHAAKINKVTTIPSKLYDVVQEVEEKKDKSYNITDIFKNKVVTIMTLIMFFNWIVTTLVYYGLSLNLGNLGNDFILSNILGALVELPAYVIVI…	109	145	78	192	197	281	137	171	107	152	199	538.98	300	372	253.01
c3585311024_g1	-2.53046	-2.64369	3.46986	23.6551	7.3e-06	0.00300712	.	.	.	.	.	.	CAGTTTGGACCACAAAATGGTCCACATCAGATTGGTCCACAGTTTGGACCACAAAACTCTCACCATCAAAATGGTCACAATCAAAATGGTCACCATCAAAATGGACCAGTTAACGCTCCACATCAAAATGGACCAGTACACGGTCCACATTCTGGTTCATTAAACGGTCCACATTTTGGACCTCAGGGTCGACCCGGAAACTCAGGACCTCCAAGAAAACCATCCTACAGTCCTAAACCCAACAACAATGGCAAGGCTCCATCTTATAGTCCACGACCTCGTCCTCCACTTCCTCAGAGGCCACCTCCGATTATTCGACCCTCCTATCGTCCCGTGTCTCCTTCTCAAGTTCCGTATCAACCAGTTGTTTCCGGACCTTTGAGTACATCACATTCCTCT…	QFGPQNGPHQIGPQFGPQNSHHQNGHNQNGHHQNGPVNAPHQNGPVHGPHSGSLNGPHFGPQGRPGNSGPPRKPSYSPKPNNNGKAPSYSPRPRPPLPQRPPPIIRPSYRPVSPSQVPYQPVVSGPLSTSHSSSSVSSSNHHIKVPSVSLSHQSSSSNEIENWPKAKPDMPKILSLDVTCEKNLMKVFIEFDKAFYGIIFSKGHYSDINCVHLPAGLGQRNTRFDVSINSCGTTGNTENGLYGHGADSGSGTYFENTIVIQYDPQVQEVWDQARKLRCTWHDEYEKSVTFRPFAVDMLDVVRADFAGDNVGCWMQIQVGKGPWASEVSGLVKIGQTMTMVLAIKDDEQKFDMMIRNCMAHDGRRAPIQLVNESGCVTRPKLMSQFTKIKNFGASASVLS…	33	87	81	97	95	2760	217	161	97	104	70	55	49	83	106
c3599411136_g1	-6.01759	-6.9686	4.22292	32.1947	1.02e-07	0.00012616	.	PF01549.23^ShK^ShK domain-like^57-83^E:22`PF01549.23^ShK^ShK domain-like^92-117^E:2.6	.	.	.	.	AAAGAAACATTATCAAACAATCACAAGAACATTTCAATCGCTAACACTATGTTTTTGAAAACGTCTTTTCTTTTCTTGACTCTCTTGATTTTTTTCGTAACTTGCGATGACTTACTAGATAATGAAATGGAGACCCAAGATCGTGACTACAATAGTTGTACGTCTTCTTTCATTTGTGAGGGTCGTAAAAGCACGGATTGTAGTCATCCTCAAATCCGTCGAGACTGTCCAACCTTGTGTAACACTTGCGGAGTCTGCTATGATGATGACATTTGTAATGGTTTAGATTTTACACAAGCCTGTCAATTTACTCACATTACGACTCAATGTCCAAGACTTTGTCGTTTTTGTAATTAA	KETLSNNHKNISIANTMFLKTSFLFLTLLIFFVTCDDLLDNEMETQDRDYNSCTSSFICEGRKSTDCSHPQIRRDCPTLCNTCGVCYDDDICNGLDFTQACQFTHITTQCPRLCRFCN*	28	7	4	24	6	7590	7	3	154	6	2	0	8	27	3
c3704512271_g1	2.9945	1.3267	0.506893	15.6846	0.000392765	0.0425636	TNNC1_BALNU^TNNC1_BALNU^Q:18-167,H:8-156^62.67%ID^E:5e-56^RecName: Full=Troponin C, isoform 1;^Eukaryota; Metazoa; Ecdysozoa; Arthropoda; Crustacea; Maxillopoda; Cirripedia; Thoracica; Sessilia; Balanidae; Balanus	PF13499.5^EF-hand_7^EF-hand domain pair^28-90^E:8.3e-14`PF13833.5^EF-hand_8^EF-hand domain pair^42-89^E:5.5e-08`PF00036.31^EF-hand_1^EF hand^65-92^E:7.2e-08`PF13202.5^EF-hand_5^EF hand^66-86^E:0.011`PF13499.5^EF-hand_7^EF-hand domain pair^105-167^E:2.6e-11`PF13405.5^EF-hand_6^EF-hand domain^106-132^E:3.5e-05`PF13833.5^EF-hand_8^EF-hand domain pair^119-167^E:2.7e-09`PF00036.31^EF-hand_1^EF hand^14…	.	.	GO:0005509^molecular_function^calcium ion binding	GO:0005509^molecular_function^calcium ion binding	ATGCCGGAAAAACCAGAGACCTTTGACGGAATCAACTTTGAAGGAATCAAAGATGACACGGGTTTAGAAACAGATGAAATTAAAGTCTTAAAAATCTGTTTCAACATGTTTGACGTTAAAACCCAGGGATTTCTCTCCTCTGAGGATTTGGACGACATTCTTCGAGGAATGGGCTTTCGACCCTCCAAGGAGGAACTCAAGGAAATCCTTGAGGAAATAGACGAAGATGGCTCAGGTGAAATTGAATTTGAGGAATTTTGTCAACTTTGTGCCAAATTTCTTGTTGAGGAACCCGATGAGGAAACAATGAAAGCAGAATTAAAGGAAGCTTTTCGAGTCTATGACAAAGGAGCTGATGGATTTATAACGACGGATACACTTCGAGAAATTATTGCGGAA…	MPEKPETFDGINFEGIKDDTGLETDEIKVLKICFNMFDVKTQGFLSSEDLDDILRGMGFRPSKEELKEILEEIDEDGSGEIEFEEFCQLCAKFLVEEPDEETMKAELKEAFRVYDKGADGFITTDTLREIIAELDTRLTKDDLDGIIEEIDEDGSGTMDFDEFCAMMMT*	25	10	8	198	4	14	5	12	8	2	31	10	21	13	8
c3736312605_g1	1.40041	1.99665	2.29374	21.7753	1.87e-05	0.00537029	PCFT_XENLA^PCFT_XENLA^Q:15-440,H:24-458^23.34%ID^E:9e-31^RecName: Full=Proton-coupled folate transporter;^Eukaryota; Metazoa; Chordata; Craniata; Vertebrata; Euteleostomi; Amphibia; Batrachia; Anura; Pipoidea; Pipidae; Xenopodinae; Xenopus; Xenopus	PF07690.15^MFS_1^Major Facilitator Superfamily^85-394^E:6.1e-17	.	KEGG:xla:446819`KO:K14613	GO:0016021^cellular_component^integral component of membrane`GO:0005542^molecular_function^folic acid binding`GO:0055085^biological_process^transmembrane transport	GO:0055085^biological_process^transmembrane transport`GO:0016021^cellular_component^integral component of membrane	ATGAAACAGAACATATTTCTACATGTCAAAGCCGTTTTTAAATCCATTACTGTAGAGCCACTAGCCTTTCTATTTGTTTTTTCCTTTGGAATTTGCATACCTGTTGTTCCATCTTTTATTGTGTACAGAGTATGTACTGGAGACTTGTTTTACAATTCCTCTATTTGTGAAAACCTTCCTATCTATGACGAGATTCAAAGTGAAGTGCAAATCATAGCAAACAATATTATGACGTACAAAAGTTGTTTAGAAGTGATACCATCCGTTCTCATTGCTCTTATCATTGGTCCCTGGTCAGATGAAAATGGACGAAAACCAATTATACTGCTTCCTCTTCTATCTAATATTCTGTCACAAATAATATATATTCTCATTATTTTTCTACCGAATCTTTCAGCC…	MKQNIFLHVKAVFKSITVEPLAFLFVFSFGICIPVVPSFIVYRVCTGDLFYNSSICENLPIYDEIQSEVQIIANNIMTYKSCLEVIPSVLIALIIGPWSDENGRKPIILLPLLSNILSQIIYILIIFLPNLSAYYILLTAVNGLGGGFQCILIGLFSYMSDITSTEARTKRIAVLDLFILTALPSSTFLSGLVFQKLGYLGVFLISSCLLFLSLLYFLIFIKESIVKTSVSYIPKIGMLGSPFQVAFKKRSSGKRFIILTLILVVSLKVASSGVNTYMFVNKVLGWQEIEYANFVALSIVISVLGTYVSLPLFTRFFSDVTIILISLISDISSRILQGFSVTSFMMYGSIFVGMYGFLGTISTRSLLSKIVSKEDTGKIFSLLAALETAAPFLSVSFCN…	56	151	32	106	120	49	18	73	39	37	101	185	125	136	135
c3740012664_g1	0.534027	-7.88688	0.388625	24.8948	3.93e-06	0.00194151	B3A3_MOUSE^B3A3_MOUSE^Q:71-102,H:884-915^87.5%ID^E:1e-10^RecName: Full=Anion exchange protein 3;^Eukaryota; Metazoa; Chordata; Craniata; Vertebrata; Euteleostomi; Mammalia; Eutheria; Euarchontoglires; Glires; Rodentia; Myomorpha; Muroidea; Muridae; Murinae; Mus; Mus	PF00955.20^HCO3_cotransp^HCO3- transporter family^12-105^E:3.4e-11	ENOG410XPHD^solute carrier family 4	KEGG:mmu:20536`KO:K13856	GO:0005887^cellular_component^integral component of plasma membrane`GO:0005886^cellular_component^plasma membrane`GO:0015301^molecular_function^anion:anion antiporter activity`GO:0005452^molecular_function^inorganic anion exchanger activity`GO:0008510^molecular_function^sodium:bicarbonate symporter activity`GO:0051453^biological_process^regulation of intracellular pH	GO:0006820^biological_process^anion transport`GO:0016021^cellular_component^integral component of membrane	ATGGATCATCCTTTAATGTCCATTGATAAGTACTGTGCCGCGACGAATACGTCATTGGATCGATGGAACGAAATACTTAATGAGACGATGCAGTTGAAGACATCGCCCGTCTCTTTAGAGACAGAGGAAGTACTCGGAACAACGATGACACCAACGATGACAACAACAATGATGATGATGACCGTTATAACGAAAGGAGCTCATGTCAAAGAGCCCAACACGGCTCTTCTCTCACTCATTTTGATGTTAGGAACATTTTTAATCGCATATTTCCTTCGTATCTTTCGAAATAGCAAATTTCTAGGACGAAATATACATATTATACGATATATTCATTTATATCTCATGATGCTCTGCTATTAG	MDHPLMSIDKYCAATNTSLDRWNEILNETMQLKTSPVSLETEEVLGTTMTPTMTTTMMMMTVITKGAHVKEPNTALLSLILMLGTFLIAYFLRIFRNSKFLGRNIHIIRYIHLYLMMLCY*	44.59	0	0.98	48.52	93.24	1.36	75.48	0	45.28	25.15	0	0	0	0	0
c3766412918_g1	0.3797	1.59826	1.93004	17.7727	0.000138266	0.0237298	CBPB_ASTAS^CBPB_ASTAS^Q:144-435,H:1-291^47.78%ID^E:4e-93^RecName: Full=Carboxypeptidase B;^Eukaryota; Metazoa; Ecdysozoa; Arthropoda; Crustacea; Malacostraca; Eumalacostraca; Eucarida; Decapoda; Pleocyemata; Astacidea; Astacoidea; Astacidae; Astacus	PF02244.15^Propep_M14^Carboxypeptidase activation peptide^47-120^E:1.4e-06`PF00246.23^Peptidase_M14^Zinc carboxypeptidase^156-432^E:5.5e-92	.	.	GO:0005576^cellular_component^extracellular region`GO:0004181^molecular_function^metallocarboxypeptidase activity`GO:0008270^molecular_function^zinc ion binding	GO:0004180^molecular_function^carboxypeptidase activity`GO:0006508^biological_process^proteolysis`GO:0004181^molecular_function^metallocarboxypeptidase activity`GO:0008270^molecular_function^zinc ion binding	ATGATGACAGTTCTAACACTAGTCAAAGTTTTACGTTGGACATGGATACTATCTTGCACTTTTGCATTCAGGAATGATGAGTCCCTTGTATTGGATCGAAGTACGGGAAAAATATCTTACAAAGATTTTGAAATGCTTCGATTGTTTCCCATGTCAGAGAAAGAGATAGAAATCATCAATTTTCTTGAATTAAATGTTATTAATACATGGATAGAATCGAATATCAATAATGAGAATAAAACTATCATTGATGTACTACTCAATCCAAGAGACACTGACCACGTTAAGAATTATTTAATGTGCTCTAGTATTAATTACAAAACAACTATTGTTGATCTTCAATCCAAAATTGACACTGAAAATATTGATAATTCTCAAAATGACGATGTATTGATTGGG…	MMTVLTLVKVLRWTWILSCTFAFRNDESLVLDRSTGKISYKDFEMLRLFPMSEKEIEIINFLELNVINTWIESNINNENKTIIDVLLNPRDTDHVKNYLMCSSINYKTTIVDLQSKIDTENIDNSQNDDVLIGRTGLCSSQSGMSWTKYHSENVIRDYIECLKINYDTVVQVIEIGRSSENRPLNVLKVGRPEKILKPAIWIDGGMHAREWISPAFTTYMIHEFVENSKKYSSLLDTYDIYILPLANPDGYQYTHTTDRLWRKTRSRNTFTSCIGVDPNRNWGYHWGELGASSNPCSEIYRGPYAFSEPETKAISEFILEHKDEINMYITIHSYGQFILYPWGYDSLEAVDNNELRRIAQIGEKTLASSSSGHRYSIGSSAKLLYPASGGSDDWAKGEA…	49	111	27	33	31	66	29	67	42	36	86	100	185.09	86.78	125
c3793713208_g1	3.77023	-0.673838	0.424849	24.2472	5.43e-06	0.00248512	.	.	.	.	.	.	TTAAACACTCATGAAATGTCTCAGCAACACAACAACATTAATAAGCAAGATAATATTCTTAAAAATACGAATGGACTTGGTGTCAATCAAAACAATAGTCCTGGAAATATTCTGGCTTTAGACACTCATGGAATATCTCAGCAAAATGCGACTCAAACAAATAATCAATTCCCAGAGAATAATCAAATCACTAATTCAGTATTTAGTCTTCGCTTAGAGAATCACAATGGGTCTGGACCCATAATTCAACCAAATTCTTTAAATAATCATCCACTGGAGTCTCAAAACAGTAATTCTGGCAATTCAGCTACACCATTCAGCAAGGATTTAAACGCAAATAATATAAATTCAAATACCAATAATTTAGAGAACATAAAATCATTTGAAAATACGAATGCA…	LNTHEMSQQHNNINKQDNILKNTNGLGVNQNNSPGNILALDTHGISQQNATQTNNQFPENNQITNSVFSLRLENHNGSGPIIQPNSLNNHPLESQNSNSGNSATPFSKDLNANNINSNTNNLENIKSFENTNANQRNDEDLETQNIINVSSLLKTKQKVSQGLILQVLSPGTSHFHLGDRVDENLHLLPDSNLMNNHNLNFNSDSLTKSTETTTSVFNVLNLSRSNDISSTTKSN*	2	11.99	277.25	2	7.52	2	10	13	2	1	2	0	4	6	2
c3803413305_g1	-6.03031	-5.73841	3.09519	36.1393	1.42e-08	2.51e-05	.	PF07841.12^DM4_12^DM4/DM12 family^112-194^E:3.7e-07	.	.	.	.	ATGAAGCAAAATTTCCTGTTAGCTCTGGTTCTTGGTTTTAGTGCCGTAGCTAAAGGCAATGAATTTGAAGACTTGTCACTTGATCAATCAGAAAATCGTTTATTTAACACGTCAGGTACAGCAGCAACTCTCACAGTTTTGGGGGCCGCAATTCTGATTGGCATCATCATATATCTAATCTTCATTGGAAGTGTGTTTTCACCTTTTGGAAGCAGTCGTCATGGATACAACTATGAGCCGGCCTATGATCCGGCCTATGAGAACCAATACAGTCAATTCAGATCGAATACCGATGGCTATGAATTTAATTCTCTCAACATTCTTCAATGGATTTCAATGCTTCAAGACGTCTATGAGAAATTTGACTATAATGACCTAGAGTGTCAAAAGCGATTGATT…	MKQNFLLALVLGFSAVAKGNEFEDLSLDQSENRLFNTSGTAATLTVLGAAILIGIIIYLIFIGSVFSPFGSSRHGYNYEPAYDPAYENQYSQFRSNTDGYEFNSLNILQWISMLQDVYEKFDYNDLECQKRLICEVMKEPEYFGTAAEKFKSGFQYAKYLEVLSLPDDLRDLLDEYLDANARSEQKKNCDEFFKCPYSIKDSVKRNLPGNTL*	8.09	11.84	3.54	5.34	4.22	3462.42	12.02	22.8	3.9	2.61	6.07	15.22	7.48	3.14	9.32
c3810413387_g1	-4.27312	-2.08989	2.24671	19.9373	4.68e-05	0.00998059	GOE_DROME^GOE_DROME^Q:110-727,H:151-833^25.94%ID^E:6e-53^RecName: Full=Protein gone early {ECO:0000312|FlyBase:FBgn0027528};^Eukaryota; Metazoa; Ecdysozoa; Arthropoda; Hexapoda; Insecta; Pterygota; Neoptera; Holometabola; Diptera; Brachycera; Muscomorpha; Ephydroidea; Drosophilidae; Drosophila; Sophophora	PF05649.12^Peptidase_M13_N^Peptidase family M13^146-503^E:8.5e-56	COG3590^endothelin-converting enzyme	KEGG:dme:Dmel_CG9634	GO:0016021^cellular_component^integral component of membrane`GO:0005886^cellular_component^plasma membrane`GO:0004222^molecular_function^metalloendopeptidase activity`GO:2000737^biological_process^negative regulation of stem cell differentiation`GO:0048477^biological_process^oogenesis	GO:0006508^biological_process^proteolysis	TCGCCAAAAATGGACCGGCTGTACTCCTTTCTACTCTCTTTTAGTTACAACGACTCTCGTGAAAACATGTGGAATGACGATCTTCCTGCTGGAAATATACCATCTTTTTCGAACGGAGTCCATCTGTACTCTCGTAATAGTTTGATCGAAGAAGGACATTCGACGACTCAAGACGATTCTCGACCTTTTCCGAAATCCAAAAATCTCTCACTTCGTCAACTTGCAAGTGAGGTTTTTGGATTTAATTCAAGAGGTTTAACTTTGATGACTGGAGTCTCTCTTCTCAACGGATTTTTACTCATTATCATTATCGGACTTTTGGTCAATTGGCCGGTTTCACGACTTTTACATGAGGGTCCATTATTCGTCTGTGACTCACCCATTTGTTTGACGGCCTCA…	SPKMDRLYSFLLSFSYNDSRENMWNDDLPAGNIPSFSNGVHLYSRNSLIEEGHSTTQDDSRPFPKSKNLSLRQLASEVFGFNSRGLTLMTGVSLLNGFLLIIIIGLLVNWPVSRLLHEGPLFVCDSPICLTASSELLSHLNSSVKPCEDFWNYACGSWLEKPKHHSESEWSLHSSRLRSLRKEKAISIALSSTLPSQFNSISWKVKHFWSSCMTLEFIESDREKPLLKIINGLGGWNVLRTFNLYAWDVSRVLRDLHAEYNVPALFSISVITSENYNSSSIIALRPSPSGLPHKSFYNRVFSEPAIVAYVSLLKDSALLFGASSPEAHKFSLDMFNFEKRFAEISPDSSLTPVSHFVRMTLKDLSSLSLNVPWIQILKAVYPETFIHESTEVLVESPQY…	6	17	3	19	6	57	12	928	327	10	7	105	8	83	15
c3834613715_g1	-0.28578	1.43546	2.90187	18.4127	0.0001004	0.0193849	NHR31_CAEEL^NHR31_CAEEL^Q:78-189,H:79-180^32.14%ID^E:3e-10^RecName: Full=Nuclear hormone receptor family member nhr-31;^Eukaryota; Metazoa; Ecdysozoa; Nematoda; Chromadorea; Rhabditida; Rhabditoidea; Rhabditidae; Peloderinae; Caenorhabditis	PF00105.17^zf-C4^Zinc finger, C4 type (two domains)^80-157^E:4.3e-10	ENOG410XQT8^hepatocyte nuclear factor 4	KEGG:cel:CELE_C26B2.3	GO:0090575^cellular_component^RNA polymerase II transcription factor complex`GO:0003682^molecular_function^chromatin binding`GO:0004879^molecular_function^nuclear receptor activity`GO:0003707^molecular_function^steroid hormone receptor activity`GO:0000976^molecular_function^transcription regulatory region sequence-specific DNA binding`GO:0008270^molecular_function^zinc ion binding`GO:0009792^biol…	GO:0003700^molecular_function^DNA binding transcription factor activity`GO:0008270^molecular_function^zinc ion binding`GO:0043565^molecular_function^sequence-specific DNA binding`GO:0006355^biological_process^regulation of transcription, DNA-templated`GO:0005634^cellular_component^nucleus	GTACGTACATATATTATCAGTTCTTTTGATACAATAATCATGACAACGTTTAGTGAGATTTTAGATTCTACTAAAAATTTTGAATTGTCAACTTTAAAGAATTTGAAACCCTATGAAGAGTATTTCAAACACTTTAACCTTATGGACTTAAGCAATGAAGAGCATTTTCTAGGAGAATATATTGATGACAAAGAAGTGAATAAACAATACTATTCGGATAACAAATTAATTGACAAAATATGTCTCGTCTGTACGAAAATTGTTAATGAGAAAAGATTGTTTTATAACGAACAAGTGTGTTCGTCATGTCGTGCTTTTTTTCGACGATCTATATCACGAGACTCATTTGAATCCTTTGTTTGTAATTCTCGGAATCCAAAACGAACATCAAGACTTTGT…	VRTYIISSFDTIIMTTFSEILDSTKNFELSTLKNLKPYEEYFKHFNLMDLSNEEHFLGEYIDDKEVNKQYYSDNKLIDKICLVCTKIVNEKRLFYNEQVCSSCRAFFRRSISRDSFESFVCNSRNPKRTSRLCIVDSVSWKSCRYCRFQTCLKIGLDEKIKWEIKNKININASPIMKLTQEEMDLLSFIGAQMKNFILSSIRQTYRKNLKSVLNIVMASQENNSLTSYTIGSFQNRCKEVLYDIDWSCLQISDFRNLPFEDQRLLIENNTKISFLYYHASFTMNEFFPEYKKFNVIQFVKELPLNERESSTYISLENYLAKHKLSRVEQWKPLTYSQIYSSPWAENIELENEHFQIFQKLQEEKNEFNILLSCFHLLFTLTSIRESFTNKNFVRQIAKH…	35.32	78.15	55	96.07	104.55	119.21	82.23	47.92	59.33	197.12	245.76	140.75	226.16	313.36	305.15
c3871914108_g1	0.670465	1.72349	0.0348624	16.5195	0.000258723	0.0322933	RUNX1_HUMAN^RUNX1_HUMAN^Q:27-379,H:47-453^39.13%ID^E:4e-67^RecName: Full=Runt-related transcription factor 1;^Eukaryota; Metazoa; Chordata; Craniata; Vertebrata; Euteleostomi; Mammalia; Eutheria; Euarchontoglires; Primates; Haplorrhini; Catarrhini; Hominidae; Homo	PF00853.18^Runt^Runt domain^32-159^E:1.9e-67	ENOG4111J4Y^Runt-related transcription factor	KEGG:hsa:861`KO:K08367	GO:0005829^cellular_component^cytosol`GO:0043231^cellular_component^intracellular membrane-bounded organelle`GO:0005654^cellular_component^nucleoplasm`GO:0005634^cellular_component^nucleus`GO:0005524^molecular_function^ATP binding`GO:0005509^molecular_function^calcium ion binding`GO:0001047^molecular_function^core promoter binding`GO:0003677^molecular_function^DNA binding`GO:0046982^molecular_fun…	GO:0003677^molecular_function^DNA binding`GO:0003700^molecular_function^DNA binding transcription factor activity`GO:0006355^biological_process^regulation of transcription, DNA-templated	CGTCTCTTTAGAATGAGCGACGAGTCTTGCACTGACAAGTCACCACAAAGTTCCCTATATCCGCCAGAGTGGTGGTGGGCAGAGCGTCAAGTGAATGAAATCCTCTCCGAACATCCAGGAGAACTTGTTCAAACCGGATCTCCGTGTTTTCTCTGCTCTGCTCTTCCGACTCATTGGCGCTCTAATAAAACTCTTCCCCTCGCTTTTAAAGTCATAGCCCTTGGAGACGTCAGTGATGGAACACTCGTCACACTTCGAGCCGGAAATGATGAGAACTATTGCGCTGAACTACGAAATTCCTCCGCTGTTATGAAAAATCAAATTGCAAAATTTAATGATTTAAGATTTGTTGGACGATCCGGACGCGGAAAAAGTTTTAATTTGACAATCACCATCAGT…	RLFRMSDESCTDKSPQSSLYPPEWWWAERQVNEILSEHPGELVQTGSPCFLCSALPTHWRSNKTLPLAFKVIALGDVSDGTLVTLRAGNDENYCAELRNSSAVMKNQIAKFNDLRFVGRSGRGKSFNLTITISSNPPQIAMYSKCMKVTVDGPREPRRQHQNFRPFVDMRFNPHLLELRRKSEPFTGGNPTDTSVSNDESASNPLTEWSYSNPSSSYYPSNSFSSPTYGIHSTPGLELLPANEECTIQTGLHNSHEESLSLHRNDVYSERFSEESHGVKVENEVLDSRYNTEYGPFFYGYSYYNYNPPPHHPALYGTLQPSFFSTNSPTNNNNTSASSPILPSLEDYDCTSESYGAEELPQTGPLRPSYRSEQNVWRPY*	15.04	23.37	7.96	8.66	13.42	16.28	6.73	12	5.78	11.53	19.21	31.7	22	31.64	36.94
c3873614130_g1	-4.2634	-3.80308	1.92191	22.3024	1.44e-05	0.00437646	.	.	.	.	.	.	ATGTTCTTATCTTTCCTCCTACAAGGTCTAAACATGGTACTAATGACGACGACGGTGACGACGATGTCTTTTCAGAGTTTTCTCTACCTCGTTCTTTTCGTATCTATTGGATGCGGAGTAGCGGAGCAATTTACTCAGTATCCAGAGGGCTATTATCCCTTCGAAGAATCTCCGGCTAAAATACCACCAAAAGTTCGTAAACCTCCCTATCTTCAAACAGAAATCCCTTGTCACAGCGGAAACGATAGTGAGCAAACATTAGATAATTTATGTGGAGATTTAAATAAAGGATATTTACCGTTAAATCCAATGGGCGCTACAATTGATGGAGCTTCTTATCCTTTTGACTTAATTAAGAAGAGAACATTAGAATTTTTTAGCGAAACTTTGCCGATATTA…	MFLSFLLQGLNMVLMTTTVTTMSFQSFLYLVLFVSIGCGVAEQFTQYPEGYYPFEESPAKIPPKVRKPPYLQTEIPCHSGNDSEQTLDNLCGDLNKGYLPLNPMGATIDGASYPFDLIKKRTLEFFSETLPILKADDTLPKVAKYAENTFMNKQKSGINFFHHRNKRFVNELNDSKKEGVKTDVEIETEGEVLRRQGRGWCDDSIGVFCMLFNAFNGKSKSNEKDDSEEESGLGNSLETPMTPCPSAVEYVTPVFAKNYQGVWRYVVQIPYEGYFTQTTEVVKCLSTKCAYLEGSCLASPRWVSLLVAEIYYPDTTFPSPNSNHERQSVKGGTPPTDINKLFYKRDSRESEKTKCDGRDKLGCFQVRLYYDWFLIPGSCKCWKNDFFQQYTKKK*	10	16	9	8	2	1360	10	4	12	4	10	22	18	5	7
c3894214415_g2	2.31487	2.33228	-0.669825	16.4323	0.00027025	0.0330125	FMAR_DROME^FMAR_DROME^Q:19-335,H:109-403^29.88%ID^E:5e-23^RecName: Full=FMRFamide receptor;^Eukaryota; Metazoa; Ecdysozoa; Arthropoda; Hexapoda; Insecta; Pterygota; Neoptera; Holometabola; Diptera; Brachycera; Muscomorpha; Ephydroidea; Drosophilidae; Drosophila; Sophophora	PF10321.8^7TM_GPCR_Srt^Serpentine type 7TM GPCR chemoreceptor Srt^23-76^E:9.8e-06`PF10316.8^7TM_GPCR_Srbc^Serpentine type 7TM GPCR chemoreceptor Srbc^27-148^E:4.6e-06`PF10324.8^7TM_GPCR_Srw^Serpentine type 7TM GPCR chemoreceptor Srw^32-337^E:5.3e-09`PF10328.8^7TM_GPCR_Srx^Serpentine type 7TM GPCR chemoreceptor Srx^32-158^E:3.4e-06`PF00001.20^7tm_1^7 transmembrane receptor (rhodopsin family)^41-28…	ENOG410XRW9^Receptor	KEGG:dme:Dmel_CG2114	GO:0016021^cellular_component^integral component of membrane`GO:0005887^cellular_component^integral component of plasma membrane`GO:0004930^molecular_function^G-protein coupled receptor activity`GO:0008188^molecular_function^neuropeptide receptor activity`GO:0001653^molecular_function^peptide receptor activity`GO:0008344^biological_process^adult locomotory behavior`GO:0002209^biological_process^b…	GO:0008528^molecular_function^G-protein coupled peptide receptor activity`GO:0004930^molecular_function^G-protein coupled receptor activity`GO:0007186^biological_process^G-protein coupled receptor signaling pathway`GO:0016021^cellular_component^integral component of membrane	ATGAGAAATATAAGTAGATGTGGAGAAATGACAGAATATTATTTGCAAGTTTGGAACAGGAGTCAGTACTGGTGTGAAGGCGTTTTATTTACAGTTATTGGTTTCTTTGGTCTCCTTCTAAACCTCTTGTCTATTTTTGTAATGTCGTCCAAGGAAATGCGGAAACATTCCTTTAATCAATTAATGATAGTTTTGGCAATTTTTGATCTTGTATTTATTCTTGTATCTGTTCCCGTGTATTCTTTGCCACTCTTTAAATATTTAGACGGAAATGAGGTCTTTTCATTTTTGTATGTGAATCTCTTTTATCCATTATCTCCTGTTACACTCTGTGCATCCATATATATGACATTAGCCATTACTGTTGAACGCTACCTTGCTGTTTGTAAACCCCTTTTC…	MRNISRCGEMTEYYLQVWNRSQYWCEGVLFTVIGFFGLLLNLLSIFVMSSKEMRKHSFNQLMIVLAIFDLVFILVSVPVYSLPLFKYLDGNEVFSFLYVNLFYPLSPVTLCASIYMTLAITVERYLAVCKPLFYRNMNQTITGYKRVLMYVTPVCLISLALNIPKFIETQTHFNDNNNSTNIVLTQIRLNPTYMLYYTISQIFHPMLSTGILPMAALFYMNTSIFLAIRKIMANRHMRNSVRSSVNRNLPIENHLAVVLIGIVIMHLLCHSLRVCLAVYSVHLLQDTLICLQREGKYVPPLWTMITESISSLFIMVNFSGNFLIYFSISKKFKSVIGRFCNSFKTLQSFNFYQGHDAPTTSNHFELQDQSIFNYESERK*	10	7	19	25.57	2	4.84	2.32	4.21	1	4	8	6	11.59	26	16
c3908714590_g1	0.590204	1.37918	8.86203	17.1208	0.000191547	0.0257276	.	.	.	.	.	.	ATGATGTCTTCCCTACATTATCTTTGTCTCCTTACCTTTTTTGGAATTTGTTATTCTAGTTCCATTACCGAAATTCAAGTTAAAACCTCCAAAGTAACTGAGGGTGGAGAAGGAATGAATTTAGGGCAGATTGGAATATCAGTCATCAATGAAGAGTTTGATGGTTGTACTCAAGATCATTTGAATAGTCAAGGAAATAACTTCATAGCTGGACGTGTTGATACGTTTACTGAAGATGAATTGGGTAAATGTAAGGGATTTGAACTTCCAAATGACTCTGTCAAACACATAATAATATCTCACAAGGGAAAAGATGCTTGGAAACCAGAGTATTTTAGAATAATTACCGATAATAATACGTTTATTCACTGTCCAGACGGTCAATTTATCGACAATACT…	MMSSLHYLCLLTFFGICYSSSITEIQVKTSKVTEGGEGMNLGQIGISVINEEFDGCTQDHLNSQGNNFIAGRVDTFTEDELGKCKGFELPNDSVKHIIISHKGKDAWKPEYFRIITDNNTFIHCPDGQFIDNTENHKLKCESISAVKEPQVTEIHIKINDELPNAGMNFGSIGLSITNSNFEECEIKSLNSSGNDFVAGSTDVFEGDVLGPCQHFILPDGEAHLVKLQHHGMDALKADWIRIMKSDNSFIMCLEPSFIDGNQIHVLECHS*	6013	9308.98	6058	9736	6099	8305.86	3633	8327	3779	6828.99	13134	11579	10886.7	17388	12585
c3912314635_g1	2.36407	2.71199	-0.35153	16.3601	0.000280187	0.0332549	CAH3_CAEEL^CAH3_CAEEL^Q:19-251,H:1-240^30.58%ID^E:1e-30^RecName: Full=Putative carbonic anhydrase 3;^Eukaryota; Metazoa; Ecdysozoa; Nematoda; Chromadorea; Rhabditida; Rhabditoidea; Rhabditidae; Peloderinae; Caenorhabditis	PF00194.20^Carb_anhydrase^Eukaryotic-type carbonic anhydrase^31-253^E:1.1e-56	COG3338^Carbonic anhydrase	KEGG:cel:CELE_K05G3.3`KO:K01674	GO:0004089^molecular_function^carbonate dehydratase activity`GO:0008270^molecular_function^zinc ion binding`GO:0006730^biological_process^one-carbon metabolic process	.	ATGCTTTTACAAATATCTTTTCTTCTGTCTCTCTTTCTATTCGCTCAAGGGGATTTGGACTCTTACTGGAAGTCTTATGAAAATAATGATGTTGGTCTTTGTAAAAAAGGAAAACTTCAGTCTCCTATCAACATAATGGCTCAAGAACAGTCTCCTTATATTTATTTAGATATTTCTAATAAACCATTGATGGGTCAATTAAAAAATGATGGTCATACAGTTGTACTTAATGTCAAGTCCTCTGAAAATACATTTAGCTATTCTGGAAATGATGAGATTTATAAGTTAGAGAAATTGATATTTCATTGGGGCTCCTCTGATTATCCTGGATCAGAGCACATAATAAGTAATGAAGCCGGATCTATGGAGGCTCAATTGATTTATAAGAGTTCTGGCAAT…	MLLQISFLLSLFLFAQGDLDSYWKSYENNDVGLCKKGKLQSPINIMAQEQSPYIYLDISNKPLMGQLKNDGHTVVLNVKSSENTFSYSGNDEIYKLEKLIFHWGSSDYPGSEHIISNEAGSMEAQLIYKSSGNSKKKTVALAVLFYMSDETNDKLSPLIAELDKITKSGSSTRVKLNGLLDLFPKNFKSYYTYEGSLTTPPCSQSVTWILFQQHTPISREQLAKFRNLKNSENLPLVDTFRPLQPANGRNMYAYF*	28	3	16	20	3	5	9	2	2	0	19.8	32	10	16	19
c3929014839_g2	-4.95851	-1.77837	-0.347977	22.2995	1.44e-05	0.00437646	.	.	.	.	.	.	AAAGATGACGGCAACGATAAAGATGGTGATCATGGTTTCCAAGAACATCCTAAACATAGTGATGAGGCTGAGGATGACGACGATGATGATGATTACTATGATAATGATGCCGGACTCCACTCGGATGACTATGACGAAGATGAGGAAGAGAATGAGGCGGTGCAGCATTCAATTAGCATTTCCTCATCCGAAACGCAGTGTCCTCTCTCGAAATCCTTTCATCCATCCTTTTCTTTTACTCTTCAGCCGGGTAGTATTCCAACTCCAAAAGGTATTTCTTTTTCTCATTATCAGACACACACACACAATAGTTTGTTTTTTTTTAATATT	KDDGNDKDGDHGFQEHPKHSDEAEDDDDDDDYYDNDAGLHSDDYDEDEEENEAVQHSISISSSETQCPLSKSFHPSFSFTLQPGSIPTPKGISFSHYQTHTHNSLFFFNI	0	2.34	1.14	1.16	0	65.22	26.95	56.02	34.81	3.39	0	19.01	0	18.71	0
c3955415163_g1	10.7961	10.9368	2.99321	45.1351	1.58e-10	3.26e-07	GP107_HUMAN^GP107_HUMAN^Q:13-224,H:151-358^46.73%ID^E:3e-47^RecName: Full=Protein GPR107;^Eukaryota; Metazoa; Chordata; Craniata; Vertebrata; Euteleostomi; Mammalia; Eutheria; Euarchontoglires; Primates; Haplorrhini; Catarrhini; Hominidae; Homo	PF06814.12^Lung_7-TM_R^Lung seven transmembrane receptor^82-224^E:1.3e-34	ENOG410XQAQ^Lung seven transmembrane receptor	KEGG:hsa:57720	GO:0030136^cellular_component^clathrin-coated vesicle`GO:0005769^cellular_component^early endosome`GO:0005794^cellular_component^Golgi apparatus`GO:0016021^cellular_component^integral component of membrane`GO:0005654^cellular_component^nucleoplasm`GO:0032050^molecular_function^clathrin heavy chain binding`GO:0072583^biological_process^clathrin-dependent endocytosis	GO:0016021^cellular_component^integral component of membrane	AGCCTTCCTATTTTTAATTCAATAGAGGCTTACAAAGAGTATGTTCGAAGGCAAAACGGAGAAGACAGTTTGTCAGACTCGAAAATCTTTCAAAATCCGTCTAAAAGACAAAGCGAAAAGTTTGAAGGCTGTGAAAATGTGGACATTCCGCTAGTCAAAGACTATTCTGACAAATATAATCATAATAATAATTCCATCGTTTACAAAACGACTTTCATTATCTATATTTCCCAAGAGAAATTTGAGGGTCTCTACTCTCTTTATTTTCATAATTGTCATAGTGTCACAGAGAGTCTTGAATCCCTATACAAAGTCGGATTTACTTTAGACATTGATGAAAAAAACGGTGTTAGTTATTTATCGGCCGGAGAAATGCCGCTTCCAGCTCTCTATCTTCTT…	SLPIFNSIEAYKEYVRRQNGEDSLSDSKIFQNPSKRQSEKFEGCENVDIPLVKDYSDKYNHNNNSIVYKTTFIIYISQEKFEGLYSLYFHNCHSVTESLESLYKVGFTLDIDEKNGVSYLSAGEMPLPALYLLMAVVFFLSGSFWIFILRKNGTEQVFRIHWIMAALVYLKSLSLCFHGMNYHKIETNGKHLESLAILYYITHLLKGSLLFFTIVLIGSGWALLWKREKRETLMYLHGKTFLWLWISFVVAPLYFPSFGLFVIFKTPHQVMEKQRF	222.67	369.45	0	139.33	298.61	0	0	0	0	0	0	280.25	354.02	204.93	264.89
c4001915730_g1	2.113	2.96748	-0.265976	15.4895	0.00043301	0.0461268	.	.	.	.	.	.	ATGAGAATCCTTACGTTTTTCATTGCACTTATTACAATTTCTCTACTATCTTGTGACTTCATCTCAAATAAAAATTCACGGGTGTCTCAAACAGCACTAGAATCTATTTCAACGTCACAAACCGGACTATTTTATCTGCTTTTGAGTTTTTTTAGTTTTCTAGGTACTGAGATCTATTGGCTTTTCTCATATCCTTTATTCTGGGATCCAGACACAGTCTTAGCACCAGGAGAAGATTTGAGTTTTGTCAATGTTTTTAATAAGTTGGGAGATCCTGTTCTTGCAACACAAAATGTTTATATATTGTTAGGAAGTGCTGTCGTTCAATCCATTCTACTCTCTCTTCCAAGACTATTTCACGATCAAACAACGGTCGTGAATCCAAAGAAATCTAGGCTT…	MRILTFFIALITISLLSCDFISNKNSRVSQTALESISTSQTGLFYLLLSFFSFLGTEIYWLFSYPLFWDPDTVLAPGEDLSFVNVFNKLGDPVLATQNVYILLGSAVVQSILLSLPRLFHDQTTVVNPKKSRLGVFTEGDYSKAWRAIYCPACLAANMMYTLLLILGSLVFWSIAPELTTSYSWTSLFLTRTHIFESNVFP*	21.51	20.25	0	12	9.75	0	6.06	1	9.16	1	17.13	31.14	9.2	22.22	39.53
c4004615753_g1	1.12916	2.4915	8.34644	17.1251	0.000191127	0.0257276	TRYP_ASTAS^TRYP_ASTAS^Q:23-245,H:1-236^34.32%ID^E:2e-37^RecName: Full=Trypsin-1;^Eukaryota; Metazoa; Ecdysozoa; Arthropoda; Crustacea; Malacostraca; Eumalacostraca; Eucarida; Decapoda; Pleocyemata; Astacidea; Astacoidea; Astacidae; Astacus	PF00089.25^Trypsin^Trypsin^23-241^E:5.8e-48	.	.	GO:0005615^cellular_component^extracellular space`GO:0046872^molecular_function^metal ion binding`GO:0004252^molecular_function^serine-type endopeptidase activity`GO:0007586^biological_process^digestion	GO:0004252^molecular_function^serine-type endopeptidase activity`GO:0006508^biological_process^proteolysis	ATGAATAAAATAGTTTTTTGGTTTCTTTTGTGTCTTTTGGAACTATGTTGTATTAGATGTGAGAAAATTATTGGAGGTCAGGATGTGGAGCCCAATTCCATTCCTTATCAACTGGTGATTTCCTATTCTTATGGAACTATTCTCTGTGGAGGATCCATTTATAACAACATGACTGTGATTACATCCGCGTCCTGTTGTGACTACTTGAATCCCTCTGATATAATTGTTGTTGCCGGAGAGCATAATTTAAAGACTCCGAGTGAGACGGAGCAAGTCATTCGAATTTCGACCATCATTATGTATCCAATGCAATCCAATGCACACACGGGAAATCTGTGTCTGATGAAAACACTCTCACCCTTTATTTTCAATGAATTCGTTTCAAGCATTTCATTTCCG…	MNKIVFWFLLCLLELCCIRCEKIIGGQDVEPNSIPYQLVISYSYGTILCGGSIYNNMTVITSASCCDYLNPSDIIVVAGEHNLKTPSETEQVIRISTIIMYPMQSNAHTGNLCLMKTLSPFIFNEFVSSISFPKENDEFEGNAVVSGWGVHEINGTYSKTLKAITIPLLSLEECQKAHSEKDLDETVICAGENTRDSCFGDWGGPLTFGGVQIGVVSWDKSCGQNNVPSIYVKTSKFVKWISENAF*	4514	12196	2407	2380	1143	551	2650	4830	2719	1516	6668	6511.96	24810	4698	15033.2
c4014015867_g1	1.37826	2.17088	0.911185	17.2716	0.000177633	0.0257276	GLRA1_DANRE^GLRA1_DANRE^Q:137-434,H:113-432^27.22%ID^E:5e-31^RecName: Full=Glycine receptor subunit alphaZ1;^Eukaryota; Metazoa; Chordata; Craniata; Vertebrata; Euteleostomi; Actinopterygii; Neopterygii; Teleostei; Ostariophysi; Cypriniformes; Cyprinidae; Danio	PF02931.22^Neur_chan_LBD^Neurotransmitter-gated ion-channel ligand binding domain^40-220^E:7e-21`PF02932.15^Neur_chan_memb^Neurotransmitter-gated ion-channel transmembrane region^276-353^E:4.4e-07	ENOG410XPWH^Gamma-aminobutyric acid (GABA) A receptor	KEGG:dre:30676`KO:K05193	GO:0030054^cellular_component^cell junction`GO:0034707^cellular_component^chloride channel complex`GO:0030425^cellular_component^dendrite`GO:0016021^cellular_component^integral component of membrane`GO:0005887^cellular_component^integral component of plasma membrane`GO:0043204^cellular_component^perikaryon`GO:0045211^cellular_component^postsynaptic membrane`GO:0016934^molecular_function^extracell…	GO:0005230^molecular_function^extracellular ligand-gated ion channel activity`GO:0006811^biological_process^ion transport`GO:0016021^cellular_component^integral component of membrane	ATGAAATCTCACAAAATTGTTTTTTTTCAATTGATTTATTTTCATTTTACGTGTTTATTTGTCTTCTCTGAGAATCCTCTGTGTGCAGATGGAGAAACAACTCGAATTTGTGTTCCAGAGAATTACATGAAATTTGAACTTCCAGAAGAGGACTCAGCCACCTATGTGTCCATTGGAGTTGATATCAAAGACATTCCGAACGTTAATGATAAAGACTTTTCCATCACACTCAACGCTTATTTTATTGTCAAATGGAAAGATAAAAGACTCTTAGTTTCTAAAAGAAATAAAAGCTCCTCAGAGGGAACTCGACACTATGTTGTTCATCCTCCAATGATTGATGAAAATCTCAAGGGTCCATTTTCGATTCATACTCAAGATAATAAATTAATGGCCGTC…	MKSHKIVFFQLIYFHFTCLFVFSENPLCADGETTRICVPENYMKFELPEEDSATYVSIGVDIKDIPNVNDKDFSITLNAYFIVKWKDKRLLVSKRNKSSSEGTRHYVVHPPMIDENLKGPFSIHTQDNKLMAVNLQILHKLWLPDVEILNLKDFETHSVLSKLEGIWIDNTHQLMYALATRITFICPMKFNAFPMDVQVCKFQVGSFNYDMSKMIFSNAFVPTEEAAIQSILDYNIEIHDLLPHETHYLALGMNYSVAGFEMILTRKMSFYIVTYYLPSGLFVLVSWISFLVNPEVIPGRMTLLVTIFLVLINIFNTIQTNSPKAEGLTAIEAWVIACIIFVFGALGEYTVILLKIKLKKLYPSKRKAVPGGPLTAVAAGNKCRNETSSSHQYHKDDDY…	35	46	13	41	19	17	10	11	22	12	26	52	25	126	42
c4016015918_g1	3.79545	4.05069	-0.938768	26.359	1.89e-06	0.00113164	.	.	.	.	.	.	ATGAAATCTCTGTTATTCGGTGGACTTTTAGTCCTCTTCATGATACTATTGATAATAGTAAATAATAACAATTTTCTCACAGACTGCTTACCCTTAGTCAATTTGACAAAAAGTCTCTTTGAAACGAATCCGTGTTTCAACGTCTTTTATGATGATTTCTCACATAACAACAAAAAAGAAAAACTCTGTAATATTACGGAAACCAATATTGTCTTGACTAGTATCGTCGATGAAATGAGCAAATTTGAATCCTTGGCCAACTATCAGCTCTGCTCCTTTTTGTTCTCCGACTCTTCTTTCTCAACATTAGAAACAAATAGTCAAAGGTTCATTTCAGGAGAAACAGCAGCCGATGAGAACAATGACTCAGACTCTTCTTATCTGAGAATTATTGCTCTA…	MKSLLFGGLLVLFMILLIIVNNNNFLTDCLPLVNLTKSLFETNPCFNVFYDDFSHNNKKEKLCNITETNIVLTSIVDEMSKFESLANYQLCSFLFSDSSFSTLETNSQRFISGETAADENNDSDSSYLRIIALRILLLSRSVNCLSLKYSHVSSKDLCETLYGTSFEETKEKLYILKLRNDKTCLSQKTSLNSWSHLTQKLSSYDSKALCNRLISTLHLRSTTSAPDNNSSIDVTSELFESFDTSLPPYVFYLMSKKILKERNFECIRGYEESEKIVSDIVNSIYNAILCKDLFVSNINHYSDTVAKLEEKKMNCTQNLNWSSQQTKVLCEELYQTTYSDFLQRKKVLKSRGVICSQVYELNETYIHNNKDSFDRIESKYLCQMEHKYRYADFAYINQL…	16	16	6	9	3	1	2	1	0	0	33	8	0	11	13
c4016315927_g2	-2.53538	1.94089	0.252225	21.4927	2.15e-05	0.0057831	.	PF02221.14^E1_DerP2_DerF2^ML domain^12-83^E:3.9e-05	.	.	.	.	AATATGACGACCTTTCGGGGTCCCTCCACAACCAAAATCCCGCTATTTAAAGGCTCTTCCATAACAATATGTATTTCCGGTCAAACGACGTCAAATGTGAATCACATTCAAACAGCTGTTCATGGAGAAATACTTTTTTTTCAACATGGTTTTTGCTCTGTTCAAAAGGATGGATGTTCTGGAATAGCTGGAAATTGTCCATTAGAAGCTAATCAACCCTTTAGCTTTTGCTCCACACTTGAAGTTGCATCATTAGCTCTTATGATGGAATCAAGGCTATTACTAGATCCAATTGCTTGTATCTGA	NMTTFRGPSTTKIPLFKGSSITICISGQTTSNVNHIQTAVHGEILFFQHGFCSVQKDGCSGIAGNCPLEANQPFSFCSTLEVASLALMMESRLLLDPIACI*	0	0	0	0	10.1	11.63	36.22	10.47	13.73	0	28.79	13.77	15.49	129.18	47.1
c4046316523_g1	8.24935	7.52786	6.71169	16.3166	0.000286345	0.0333808	.	.	.	.	.	.	ATGAGTAAATCAAAGATATTTCTAGTCCTCTTTCTATTGTGTCTACTTTCCTCAACGGATTCGTTACCTATTCTTGGCATCCTTGATCTTTTTCGCAATATCGTTGGAAGGGTTTTATCATTTAACGGTCAATTACTCAACATTCATGCGTCCATTGCCAATAAAACTGGAAATCATTTAAGCAACTTAGGAAAAATTATATCTCCAAATCTAGTCTCTGAAGTAAAATCTAATTCAAACAGAAATTCAAATTACGGATCTCCAAATACCCCTCTCACATCTGATTATGGGCCACCAAGATCACAAGATAAAATTGAATTGTCAAACACTGCATCAAATTCCGAATCATCATCTTTCAATTCTAAATCGAGCAGCGATGCTTCTAATTTTAAATATGAA…	MSKSKIFLVLFLLCLLSSTDSLPILGILDLFRNIVGRVLSFNGQLLNIHASIANKTGNHLSNLGKIISPNLVSEVKSNSNRNSNYGSPNTPLTSDYGPPRSQDKIELSNTASNSESSSFNSKSSSDASNFKYEAPSPASNSKIEASSFAYDSKLENSSPAYDSKIESSSPASNSNFGALTPAFNSKFEALLPSSNSKFGALSPAFNSKFGANSPNSNTNFGALLPALTAKLEYLTQNSNSRFDSSSRNSNSKFETFVSVPTSKFGALFPPLNSLSSNSKLRASTPSPASNVKYESFSSALNSKFENSSPSSNFGALSPAFNSKFEAFSPGYNSESKPTYKSSSSSISQSSNVNLLSSENESVSSRLLSEPDNQSNQKFNNNGSFDSPFSENNEIENREP…	15	10	16	17493.5	5	21	34	6	3	7	794.77	2	6	10206	94
c4054216662_g1	0.974176	1.85216	6.08616	17.6136	0.000149709	0.0241045	A1A1A_DANRE^A1A1A_DANRE^Q:1-314,H:1-320^50.31%ID^E:1e-115^RecName: Full=Alcohol dehydrogenase [NADP(+)] A;^Eukaryota; Metazoa; Chordata; Craniata; Vertebrata; Euteleostomi; Actinopterygii; Neopterygii; Teleostei; Ostariophysi; Cypriniformes; Cyprinidae; Danio	PF00248.20^Aldo_ket_red^Aldo/keto reductase family^20-288^E:1.8e-49	COG0656^reductase	KEGG:dre:445326`KO:K00002	GO:0008106^molecular_function^alcohol dehydrogenase (NADP+) activity	.	ATGACTTCCTCAGTGTGTAATTTGAAACTCTCTTCTGGTTATGAAATTCCAGCCTTTGGACTTGGAACCTGGAAATCAAAGCCAGGTGAAGTCACTGAGGCTGTAAAATATGCCTTTGAGATTGGTTACAGACACATTGATTGTGCAGCATTATACGAGAATGAAAAAGAAGTTGGAATTGCTCTTAAATATGCTATGGAGGAATTAAAAATACAGCGCTCTGAAATATTCATAACAAGCAAATTATGGAATACAAAACATCGACCTGAGGATGTCGAAGTCGCTCTCAGAGAAACATTATCAGATCTTGGATTAGAATATTTGGATTTGTATTTGATACATTTCCCTATAGCTTTTGCTCCTGGAGAAGATAAAATGCCCAAAAATTCAGATGACACC…	MTSSVCNLKLSSGYEIPAFGLGTWKSKPGEVTEAVKYAFEIGYRHIDCAALYENEKEVGIALKYAMEELKIQRSEIFITSKLWNTKHRPEDVEVALRETLSDLGLEYLDLYLIHFPIAFAPGEDKMPKNSDDTIKYNEECHPTNTWFEMEKLVGKGLVRSIGVSNFNSVQLQDILDRGTIKPVTNQIEVHPYLSQIKLIDYCLKRNVLVTAYSPLASPDRPWASPNDPKLLDEPKILDVAKKHGKSPAQIVLRWSLQRNCIVIPKSVNNERIAENFNIFDFTLDDDDLIVMSSLECNGRVVVGEMFKDHKHYPFAIEF*	567.79	1179.77	457	2376.2	983	1418.14	477	1010.99	455	373.02	1386.63	2545.44	2308	2412.13	1481.81
c4064416843_g1	0.813958	2.85149	7.49315	20.2455	4.02e-05	0.00902175	YM67_CAEEL^YM67_CAEEL^Q:47-479,H:63-507^35.18%ID^E:2e-88^RecName: Full=Putative serine protease K12H4.7;^Eukaryota; Metazoa; Ecdysozoa; Nematoda; Chromadorea; Rhabditida; Rhabditoidea; Rhabditidae; Peloderinae; Caenorhabditis	PF05577.11^Peptidase_S28^Serine carboxypeptidase S28^49-471^E:4.4e-132	ENOG410XSGG^protease, serine, 16 (thymus)	KEGG:cel:CELE_K12H4.7	GO:0008239^molecular_function^dipeptidyl-peptidase activity`GO:0008236^molecular_function^serine-type peptidase activity`GO:0045087^biological_process^innate immune response`GO:0006508^biological_process^proteolysis	GO:0008236^molecular_function^serine-type peptidase activity`GO:0006508^biological_process^proteolysis	ATGTACAAAATTCCTTTATTGGTAATTTCTATTGTATCCTTTGTTTCAAGTCATTCGTTTTTCGTCGAAATGATGAATCGCCGCATGTTGAAACTTCCGAATAATATTAAACTTTCTAAGAACCTTCAAATTCGTTATTTTGAACAAAAATTAGATCATTTTAATTTATCTGATAATCGAACATGGAAACAAAAATATTTTATAAATGATGAATTACACAAAACAGGAGGGCCAATTTTTTTATTGATTGGTGGAGAAGCTCAAGCCAGCGATCGTTGGATGAGTTATGGTGCTTGGTATGAATATGCGAGTAATGTTGGAGCCTCATTGTTACAATTAGAACATAGATATTATGGTGATAGTCATCCTACTGAGAATTTATCCGTAGATAATATGAAA…	MYKIPLLVISIVSFVSSHSFFVEMMNRRMLKLPNNIKLSKNLQIRYFEQKLDHFNLSDNRTWKQKYFINDELHKTGGPIFLLIGGEAQASDRWMSYGAWYEYASNVGASLLQLEHRYYGDSHPTENLSVDNMKYLSSKQALEDLAMFISSLKENDSIYSSNKWIVFGGSYSASLALWLKDKFPNLIDGVVSSSGPLEAKLDYYEYLEVVDINLANTNPKCQQNVREGMKMAEVFLNNTAEWEQLTQIFNLCEPFDGNSIDYVYNFFGSMMSSFYGASQYDRPESSSSLNSYCNVMLNEYLGTALERIAHLTKMQNTGGCLDMNYEQLVRFLGNETWEDHEKAVGYRQWIYQTCNEFGWYQSSNMPEHPYTNYFPVEASIKLCSDVFGSQITAETIQEAV…	2141	2544	49	2631	1110	1833	753	1408	886.12	1248	1627	15116.6	3403	9882	3887
c4081117101_g1	0.436022	1.89777	5.86503	30.32	2.61e-07	0.000281537	CP2J6_MOUSE^CP2J6_MOUSE^Q:5-487,H:20-500^32.8%ID^E:1e-81^RecName: Full=Cytochrome P450 2J6;^Eukaryota; Metazoa; Chordata; Craniata; Vertebrata; Euteleostomi; Mammalia; Eutheria; Euarchontoglires; Glires; Rodentia; Myomorpha; Muroidea; Muridae; Murinae; Mus; Mus	PF00067.21^p450^Cytochrome P450^30-483^E:8.2e-96	COG2124^Cytochrome p450	KEGG:mmu:13110`KO:K07418	GO:0005783^cellular_component^endoplasmic reticulum`GO:0005789^cellular_component^endoplasmic reticulum membrane`GO:0070062^cellular_component^extracellular exosome`GO:0031090^cellular_component^organelle membrane`GO:0008405^molecular_function^arachidonic acid 11,12-epoxygenase activity`GO:0008404^molecular_function^arachidonic acid 14,15-epoxygenase activity`GO:0008392^molecular_function^arachid…	GO:0005506^molecular_function^iron ion binding`GO:0016705^molecular_function^oxidoreductase activity, acting on paired donors, with incorporation or reduction of molecular oxygen`GO:0020037^molecular_function^heme binding`GO:0055114^biological_process^oxidation-reduction process	ATGGAATGCTTTACGTGTCTCATTAGTGTTGTTCTATTATGTTTTGTTTTACTAATTAGCAAATACTGGTTTAAAAGAAGATTATTGCCTCCAGGGCCATTTTCTTTTCCTATTATTGGTTCCATTCCATTTATGGATGGAATCGGAACAAAGGGAGTTCTGGATCCCAAATTTTTAAAATATGGAAAACTTTATAGCTTACATATTGGTCATGTACTTCTTATTGTAATTAATGACTTTAAACTTACAAAAAAACTCTTTTCCCAAATGAATGTATCCGACCGAAGAGAAACTTGGTGGACTCTAAATGTTAGAGGATTTGATGGCAAAGCATTGGGAATTATAAATACTTCCGGATCAGTATGGAAAGAACAAAGACGCTTTTCCCTTCGATGTTTA…	MECFTCLISVVLLCFVLLISKYWFKRRLLPPGPFSFPIIGSIPFMDGIGTKGVLDPKFLKYGKLYSLHIGHVLLIVINDFKLTKKLFSQMNVSDRRETWWTLNVRGFDGKALGIINTSGSVWKEQRRFSLRCLRDFGIGKTSMDDIITREASCLINELKNLKKDSRTGDIYINSTFNVFIINILWTIVAGNPFDPQSKHTKEIMEHINEIFVVGYSILHYLPIARFFIYKDERRDKMLRLKEFFREEIKHHMKSHDRDNPRDFLDVYINEIQNDKKGSHYHVEQLVTILLDFFQAGTDTSATTMSWSLLYMALHEEIQEKCFTEIQMVLGNRAPSKDDMSSLPYTMATIHEIQRCSSVAPMTLPHVNSEDIEIDGFVIPEGTEFYGNLIQFNNDPEIFP…	498	792.24	273	1064	915	812	594	1004	393	500	1640.99	1910	2543.57	2322.98	1420.26
c4085217154_g1	3.33278	-0.7153	3.09917	27.8445	8.99e-07	0.000584528	HMCN1_HUMAN^HMCN1_HUMAN^Q:16-83,H:4570-4642^36.49%ID^E:7e-08^RecName: Full=Hemicentin-1;^Eukaryota; Metazoa; Chordata; Craniata; Vertebrata; Euteleostomi; Mammalia; Eutheria; Euarchontoglires; Primates; Haplorrhini; Catarrhini; Hominidae; Homo`HMCN1_HUMAN^HMCN1_HUMAN^Q:27-81,H:4694-4754^37.7%ID^E:4e-06^RecName: Full=Hemicentin-1;^Eukaryota; Metazoa; Chordata; Craniata; Vertebrata; Euteleostomi; M…	PF00090.18^TSP_1^Thrombospondin type 1 domain^37-81^E:0.00026`PF01549.23^ShK^ShK domain-like^39-49^E:960`PF01549.23^ShK^ShK domain-like^84-116^E:1.1e-05`PF01549.23^ShK^ShK domain-like^125-156^E:0.93	ENOG410ZN3C^von Willebrand factor A domain containing 7	KEGG:hsa:83872`KO:K17341	GO:0005604^cellular_component^basement membrane`GO:0005938^cellular_component^cell cortex`GO:0030054^cellular_component^cell junction`GO:0032154^cellular_component^cleavage furrow`GO:0070062^cellular_component^extracellular exosome`GO:0005509^molecular_function^calcium ion binding`GO:0007049^biological_process^cell cycle`GO:0051301^biological_process^cell division`GO:0050896^biological_process^re…	.	ATGACTTATTTTCTGTTGATTGCTTTACTTTTCGGAACTGCCATCGGAAGAGATGTACAATTCAATGACAATTCAATTGACAGAGCTGCGCCTGTGAAGCCATCATGGTCAAAATGGTCACCATTATCAGAATGCAGCAAAAATTGTGGCTGGGGCTACATGGTTACCACACGAACGTGTTCTAAAGGCCGAAAATGTGAGGGCCGTTTTCTTGATGAATCCAGATGCTATGAACAACCCTGTAATATCTGTTCAGATGTTGCGTCAGATTGTGCTGCTAGAAAAGATAATGGAGATTGTAAAACTAAACATGAGGCTATGAAACAAGATTGTCCTCAAAGTTGTAATGAGGATTTAATTGTTGGAAGACTTTGCTCGCAATTTAAAGATCGGGGCATT…	MTYFLLIALLFGTAIGRDVQFNDNSIDRAAPVKPSWSKWSPLSECSKNCGWGYMVTTRTCSKGRKCEGRFLDESRCYEQPCNICSDVASDCAARKDNGDCKTKHEAMKQDCPQSCNEDLIVGRLCSQFKDRGICDSSNKYFKEIVDLCGQTCEYFCPRQ*	1321	59	29	50	191	21	33	129	16	51	15	25	57	18	7
c4103417457_g1	-3.80985	-3.34355	0.963641	20.0776	4.37e-05	0.00946774	YL609_MIMIV^YL609_MIMIV^Q:707-781,H:53-119^33.33%ID^E:4e-06^RecName: Full=Uncharacterized protein L609;^Viruses; dsDNA viruses, no RNA stage; Mimiviridae; Mimivirus	.	.	KEGG:vg:9925247	.	.	ATGGAACAACAATTTACAAAGCTACTTGTTCTTCTGTGTCTACTCGGAAGTTCGTATGAGCGTCCACAAGTGGACTTTGATTCTTATGGAACACCAGTGGGTCCAACCTGTAAAATTAAATCGTCTGCAGTTCCGCTAGAGGGTCACAAATGCACCGAGAATCCTCCGTCTTGTGAAGAGATTTGCTCATCAAGTTTGGAGCCCAAATGTGAAACGAGTTATGAGTCCAAGTGCAGAAATGAGAGAGAGGAGAAATGTGAGACACAGTTCAAGAAACAATGTAGTACGAGTCTTGAGAATCAATGTCAAATCATTGAAGAGGAAAACTGTACAATTGTTCAAGATCAAAAATGTGAAACTGTTTACGAAACGAGTTTCGAAAGGCTTTGCTCTAACAGA…	MEQQFTKLLVLLCLLGSSYERPQVDFDSYGTPVGPTCKIKSSAVPLEGHKCTENPPSCEEICSSSLEPKCETSYESKCRNEREEKCETQFKKQCSTSLENQCQIIEEENCTIVQDQKCETVYETSFERLCSNREQEECTVDLENVCESKFETNCVTDYETKCETVTEEQCSQVSENECQRKLELNCSTIQESKCETAYETKYEEICETVPETKCEKIYETVVQEVCETKIDTVQETECQTRLSTVNEVKCEKKLETTNEVKCSSETSTILESKCNTVYDTIEERKCETAYETEYDEICETVFDTVATNSCSTVFDEILQNVCETLSETLCSTVFETVYETEVDTKCETQYETEYDTVYEEECKAVPESLCSTVFDNVTQNECSISIEPKCESKYETVTE…	2.48	8.24	11.2	4.8	4.06	635.21	2.46	2.44	6.98	10.95	14.04	9.08	5.31	6.14	7.67
c4109517516_g2	1.25453	5.26372	1.57686	26.3231	1.92e-06	0.00113164	.	.	.	.	.	.	ATGAAAGTCTTTTGTCGTTTCCTTTTTGCTCAATGTACTTTGATGCTATCGGTATTTGATTCCGTGTATTGCACTCCAGTCTTTGAACTACATCGTCTTCCAACGGACAAAATTCCTTTTCCAGTACGCTCTTTAGACTCATTTACGACTCACGAATCATTAGCTAGAAATTCAGAGAAATCCTCTCTTAATAAAACCTGTCCAGAGATTCCATTAAAACCCGTTGAAAGTTGCGTTGGAGCCAAACCAACGTGTTGGTACTTGGGTCGTGACGTAGACTGTAGACTCTATGGAGATCTCTGTTGTTTTGATGGTTGCTCCCAAGTTTGCTATGATCATTTGATTTCAGAGTCTCCTCCACTTCACAATGAAACTCCAGTTGAGACACACGACTCTTCA…	MKVFCRFLFAQCTLMLSVFDSVYCTPVFELHRLPTDKIPFPVRSLDSFTTHESLARNSEKSSLNKTCPEIPLKPVESCVGAKPTCWYLGRDVDCRLYGDLCCFDGCSQVCYDHLISESPPLHNETPVETHDSSEETSDESDESSEETSEETPEEAPEEAYEAPEEAYEAPDEAYEAPGETYEAPDEAYEVPITTPSPCIPVFVNKTHYTVVEEELCSDENHEKCEFKPVETCKPVCSTIYETVIETVTEEECVETSATQCSNVTMDICQNEIVKRINYEERESCSDAYKNVCKPVTNSVCSNEETIKCSNVSLNVPTLTSVEVCHEILVDSCSDVISNHCVNQTVPVTKVESQVKCSKVPKTDCKEVYHDVCEEIPVVNCNIIDVNDTSLVEVENCSNV…	3	11	8	19	4	7	10	3	2	1	2	5	737	11	2
c4110517527_g1	-0.00927908	-5.98781	-1.43746	18.449	9.86e-05	0.0193442	.	.	.	.	.	.	ATGAGAGATTTTCGTGATTTACCAAGGCCTCCTATGACTCGCCGAGGTCTCATCATGGATGACTTTAAAGAATTAATGGAGTATTCTTCGCAGCAAAGCGTCAACTCCTCTGAAGACTATGAAGTTGTTCAATCTTCGAGTTTTTTGGAAAGGCGCCGTAAAAGCGACTCGGATCTTAGAGCAAACAAATGTGAAAGCTCAGTCACAGAGTATGGTTTTTATCACTGCTATGATCAAATTATTGATTTTCGAACTCATCGTCTCAATTCCATAACATCCTCGGTATCTCAGGACTCTGGAACTTATTCGGAAAATGGAGAAAATATTCCGCCGCCTCCTCTACCTTCTAAAATTCGTTTAACGCCTCCTCCATTGCCTCCACGCTCACGAAAAATAGAA…	MRDFRDLPRPPMTRRGLIMDDFKELMEYSSQQSVNSSEDYEVVQSSSFLERRRKSDSDLRANKCESSVTEYGFYHCYDQIIDFRTHRLNSITSSVSQDSGTYSENGENIPPPPLPSKIRLTPPPLPPRSRKIELGSLRDYEKSPPAKMSTPNPLHINLALPGLSVTAKKNLIHKYNHNNQFHDTNNTNSTSKKKPGFKFFTGIKGSEETSLKKTPKTPKTPKTHNSTRRRKLFRNSLLSSSIKRKSLKETGSTKYFTSNTISNDYKESIAEALEDGLPIIPFTARSYSSSASKTCCCACPNLHQSLEHLVNETEKEMKEEEQRLVSIMMKHADLLFTPHVLRQVLKKQSDLLREEETDKNEKGKTSNVESDESEYLDMKPLLFLS*	7.5	0	0	15.15	10.64	33.75	11.98	5.42	0	0	0	0	0	0	0
c4112417553_g1	2.27557	5.64889	2.91286	29.3541	4.23e-07	0.000348073	MP1_DROME^MP1_DROME^Q:90-255,H:136-293^33.93%ID^E:9e-10^RecName: Full=Melanization protease 1 {ECO:0000303|PubMed:16861233};^Eukaryota; Metazoa; Ecdysozoa; Arthropoda; Hexapoda; Insecta; Pterygota; Neoptera; Holometabola; Diptera; Brachycera; Muscomorpha; Ephydroidea; Drosophilidae; Drosophila; Sophophora	PF00089.25^Trypsin^Trypsin^116-259^E:3.8e-13`PF00089.25^Trypsin^Trypsin^407-496^E:8.6e-11	COG5640^protease	KEGG:dme:Dmel_CG1102	GO:0004175^molecular_function^endopeptidase activity`GO:0004252^molecular_function^serine-type endopeptidase activity`GO:0035006^biological_process^melanization defense response`GO:0006508^biological_process^proteolysis`GO:0009620^biological_process^response to fungus	GO:0004252^molecular_function^serine-type endopeptidase activity`GO:0006508^biological_process^proteolysis	ATGAACAGTCTTATCTTTACTCTTGGTCTTGTTATATCTGGTGTCTCTTGTTTTATGAGTAACACAGAGTCGAATTCTCGAGAAGAATCATTGGAGTACAATCTTAATAAGAATGATGATGACGACGTATTCAAATTTCCTTTCTTTTTTAAATCTCTTTTTCAAAACTCGATTCCTTTAAAAGAGAATTCATGTAAGTGTGGAAATGAGAATTCAGAGCATTATATACAAGCCGTTAAATACTCTTATGGACTCAAAGTTCATTCCAATCGTATTAAAAATGGACGACCGTCTTTTAAAAAGGATTTTTTGGCTCGAATTACGATTTTCAAAAACATTCATGGAGGTCTACGAATAGCCCAATGTATGGGGTCCCTTATAAATCATAGATTTGTTTTA…	MNSLIFTLGLVISGVSCFMSNTESNSREESLEYNLNKNDDDDVFKFPFFFKSLFQNSIPLKENSCKCGNENSEHYIQAVKYSYGLKVHSNRIKNGRPSFKKDFLARITIFKNIHGGLRIAQCMGSLINHRFVLTAAHCVCNSDPPKIYCEEKMEDENIIKNNILIKIGLSNLEEDNGESYVETYANGIYVPYERVFMEKNSEEEVAGPFDIALLRTRDWIHFKKGSVQPICLPITLDPEIEEIGSHVYVAGFGSTFFRSEPCTTNSQGPSQFTSCLIKTSSLLFDDPNRNSSTCQETPTPSETDIICSEFFERCQKHGISIIRFMAVNVLSLLGSRKCYVLKGEQNGWCKTSEILTSDSGWGYCETSLCKQRSEMTKELLETVVTSFKDETCTRENDKE…	44	8	79	23	9.01	16	8	9	10	3	13	1523.74	24	33	14
c4113117563_g1	3.74959	-0.257832	1.03564	28.7413	5.74e-07	0.000406208	.	.	.	.	.	.	ATGATTCGACACGTAGTCTTCTTATATGTCTGTACTATTACATATGAAGTCGTTTTTTCGTCACTACTTTCAAACCAAAATGGCCAAGCAAATTGTGATTATAATGGATGCCGAATCGAATTTATTCAAGATACGAATGGCAAAGAGTGCCATTCAAATTATTGCTATGAAAATTCTCAGCAATGCTTCTCACGAATTTGTACTTTACTATGTCCTATTTGTAATTTTAAATTTACCGCAAAAATGAACAATAGTACATCATCCATATCTCATACTTGGAATTATAACAATAATAACGAAGGAATAATAAAAACGAAAAGTATTTGCTATGGAGAAAACTGTAATTCAAAAATTTATTACTTAGAATCCGATCGTCCAGATGATGACATCTGCAATAAT…	MIRHVVFLYVCTITYEVVFSSLLSNQNGQANCDYNGCRIEFIQDTNGKECHSNYCYENSQQCFSRICTLLCPICNFKFTAKMNNSTSSISHTWNYNNNNEGIIKTKSICYGENCNSKIYYLESDRPDDDICNNDECMESQNQCYSKHCALTCPKCFSHYRNSEVINRAYYQDPLGEEMDFSSQDIRYLQKAVSLKNARNYFVMTETENESTCLDKTCLESKENCLMTYCSLACPNCRNHFMDTPVHHSSTSEIIKNAVSVQLMCDLPKCNTRILYLESKIESSQMCNLQDCMTSSTKCFTRTCAIRCPKCNFNFENKPKINSLSFRSQLLNNNHKDTLCYKSCQTCSHPECEFSCPHCQRGSSRNRAYELRPRAESDTGTPLIENELCKKMCENIPGAC…	10	14	420	9	8	21	2	4	10	7	6	7	5	6	5
c4118117644_g1	5.69956	6.73951	-1.24436	18.3414	0.000104042	0.0194795	S22A6_HUMAN^S22A6_HUMAN^Q:12-253,H:40-268^24%ID^E:1e-10^RecName: Full=Solute carrier family 22 member 6;^Eukaryota; Metazoa; Chordata; Craniata; Vertebrata; Euteleostomi; Mammalia; Eutheria; Euarchontoglires; Primates; Haplorrhini; Catarrhini; Hominidae; Homo	PF07690.15^MFS_1^Major Facilitator Superfamily^123-374^E:7.4e-12`PF00083.23^Sugar_tr^Sugar (and other) transporter^125-253^E:4.8e-09	COG0477^major facilitator Superfamily	KEGG:hsa:9356`KO:K08203	GO:0016323^cellular_component^basolateral plasma membrane`GO:0005901^cellular_component^caveola`GO:0070062^cellular_component^extracellular exosome`GO:0005887^cellular_component^integral component of plasma membrane`GO:0005886^cellular_component^plasma membrane`GO:0043234^cellular_component^protein complex`GO:0015301^molecular_function^anion:anion antiporter activity`GO:0031404^molecular_function…	GO:0055085^biological_process^transmembrane transport`GO:0016021^cellular_component^integral component of membrane`GO:0022857^molecular_function^transmembrane transporter activity	TTAGGGGAAGCTTTAATTTCTTTTTTGTGGGCCTTTGTTGGATATATACCGGAAACTAGATGTTTTGTGCCTCATTGCGACATTGATAATAATGTATTTGTCTCTGAGTTTTTGTCGTTTACCATACCCAAAGATACATCTGAAGAGATACACAGTTGCTACTCGTATGAATGGATTGATTCTTTGCCGAATGAAAATTGCACGTCTGAGCATTTTAATAACTTGTCGTATAATCTTTGTTATAGACATGTCTATGATACGTCTCAGATTATGTCATCATTAGCAGTTAGCATGGATCTTAATGAATGCACAAATATTCAAGATAATTGGATATGGAAGAAAATAATTCACAAAAGAGTTTTCATGGATATTATTTACATGATAGGTGTTACGATGGGA…	LGEALISFLWAFVGYIPETRCFVPHCDIDNNVFVSEFLSFTIPKDTSEEIHSCYSYEWIDSLPNENCTSEHFNNLSYNLCYRHVYDTSQIMSSLAVSMDLNECTNIQDNWIWKKIIHKRVFMDIIYMIGVTMGSFIVHLVSTSLSKKKVLILSITTTSISSFIFSFINSHYWVYLVLRGISGIGIGGLIIVSHHMMLRVNTEKSKSYSSLFHISFSVGQLILVSFATFLQNWQILQICVSGILLSYLLLIFIFPFNEPRKTNPQKSSSLSIIILWLCVYICYYALIWKSLTFDKKSAYRNFALLSVIEIPTLFLCSFLQQKCWKIKRLLIFPSLLFSLSTCLLAFCDAKIETTGLILLLIAKLCITSILGFLQITSHQYDDNVIIISRLGGALSPLVTD…	0	0	8.8	0	21.22	0	0	0	0	0	0	27.84	13.46	16.8	0
c4120017680_g1	3.37243	2.26824	-0.3412	15.3937	0.00045426	0.0474861	.	.	.	.	.	.	ATGATTAAAACATTATTTCAAGTTATATTGTGTGCAGCTTTAGCCCTTTGCCAAGAAAGTTACAGGAGTCCATTTCCTGAAGGTTCACCCATAAGTAATTACAATAATGGAAATCTTGAAGGCTCCGCTTCGGATACAAACGTTGTTTCTGTATTGGATAATTTCGGATCCGCGATTCCGATTAATAGTGGAAATGATGAGTCTGGTCAAGTTGCCGTTCAAGACTCCGCTCAAAATTCCTTAGAGAATACCTTATCCTTGGAAAAAACAAATAATGAAAATGTCTTGAATTTTGAGTCTCAAGAAGTTGACGACAAATCTTCCCTTTCTGTCTCTGACTCATTTCAAGGAGTCAGAAGTGATTCAATTTCTTCTTCTTCTTTTTCTTCTTCAAGTCAA…	MIKTLFQVILCAALALCQESYRSPFPEGSPISNYNNGNLEGSASDTNVVSVLDNFGSAIPINSGNDESGQVAVQDSAQNSLENTLSLEKTNNENVLNFESQEVDDKSSLSVSDSFQGVRSDSISSSSFSSSSQTADSFSFESSSSNEFASSPVNEFSPGFSTESLSLTELSGESLNDISSGSLTELSGESLNDISSGSLSTLSGESSNDIASGSSESTLNDLTDEVSSNSVLGSLNDQSTNELFSGSSESTLTALTEESGNSSDESLSTANVNTLEQNEFRSGSLSFGDSEESSLRAAAFPKNVIIPGGVDFSQATRTADGRLCVLKEEKVETLAKDPILECTHKNVEKCHYTYVTVFSSAQEEICDENFEKNCQITFKQVANTEKVRKCYNPLKKVCN…	25	13	12	63	4	2	0.02	0	9	2	5	4	11	35	3.24
c4220819547_g1	0.477629	-4.42944	2.51975	17.992	0.000123902	0.0221892	MA2A1_HUMAN^MA2A1_HUMAN^Q:7-611,H:539-1141^28.84%ID^E:2e-60^RecName: Full=Alpha-mannosidase 2;^Eukaryota; Metazoa; Chordata; Craniata; Vertebrata; Euteleostomi; Mammalia; Eutheria; Euarchontoglires; Primates; Haplorrhini; Catarrhini; Hominidae; Homo	PF09261.10^Alpha-mann_mid^Alpha mannosidase middle domain^1-55^E:1e-11`PF07748.12^Glyco_hydro_38C^Glycosyl hydrolases family 38 C-terminal domain^110-529^E:1.8e-46	ENOG410XQMZ^Mannosidase alpha class	KEGG:hsa:4124`KO:K01231	GO:0005801^cellular_component^cis-Golgi network`GO:0070062^cellular_component^extracellular exosome`GO:0005797^cellular_component^Golgi medial cisterna`GO:0000139^cellular_component^Golgi membrane`GO:0016021^cellular_component^integral component of membrane`GO:0016020^cellular_component^membrane`GO:0004559^molecular_function^alpha-mannosidase activity`GO:0030246^molecular_function^carbohydrate bi…	GO:0004559^molecular_function^alpha-mannosidase activity`GO:0006013^biological_process^mannose metabolic process	GAGATTTTATTTACTATAGCATATAACTTCAATGAATCAAAAAACGTATTTGAGAGTCTATATTCGGATCTTATAAGTGCAAGACGTTCGTTGGCACTGTTTCAACATCATGATGCTATTACTGGAACGTCAAAGCAGTATGTGATGCAAGACTATGGAAATAAAATGTTTGATGGATATATCAAAAGTCGAAAAATACAAAAAAAGTCGATACAAATGTTGATGGGATCATTTACAGAGTCCAATCTCCTCGTAGATGATTTTCAACGTAGTGGGTACTCTGATAATCCGATTCCATCACTCATTAACCTCAAGTTAGCGAATGAAACTCTCATTGTCTTTAATAGTTTAACAAGACATAAGATAGAAATTATTTCATTTTTTACTACATTTCCAAAC…	EILFTIAYNFNESKNVFESLYSDLISARRSLALFQHHDAITGTSKQYVMQDYGNKMFDGYIKSRKIQKKSIQMLMGSFTESNLLVDDFQRSGYSDNPIPSLINLKLANETLIVFNSLTRHKIEIISFFTTFPNTDNFLCIFDPSTSKNLPYQINPTWNRTGTLRLDIHFVEVVFLASLPPLSISKFVVNTCSQRHFEKTDLYCLHCSTYASSSLVNVNPIPSGDIKIENAFFSLVINEKTKMLFSITNKNTGKTEELSIVLAAYATSQFRSGAYLFKPDVRQGENLSVFTVKQNLKEIIIISGEIFSEISVIFEAPLLSQSPNLEQVPGSFTHTIRLYHTGELEFNNRDIDLFMRFLSKIDNGRNPVFYTDSNGFIMQKRNKVEDIGIEGNYYPITTMA…	121.26	173.23	118.67	171.84	295.38	12.54	236.96	356.43	187	0	0	0	11.18	0	18.32
c4225119622_g1	2.64838	0.667174	0.499606	15.9753	0.000339632	0.038503	.	.	.	.	.	.	ATGATGAATGACTTATTTTGCATTCACTTCAAGGAAAGACGACAACGGAGCATCAGTAAAACAAGATCTATGGAAGGAAAACTACTATTTTCCCACTTATTTTTGTCTTATTTGCTGAATTTAACTTTGTGTCAATTTTCCACCGTGCCGGAGGATTTAGGCATCAAAGTGTGTTCTAATTTTGGAGGAATTGCTCACTGTACTTGCACAAAGCTGTCAAGAAAAATCTTTGTTCCCTTCGAGCCCATTGCCTTTGTAGAACATTGTCGTCCTGATAAATGTGTATGCAAAGATGGAAATACGTATCCTATAACGGACTTTGGTTGTCTCTCTGGTGGATTACCCTCATGTACTCTAAATCCTCATAATGAAAGTATTACAAATTTAATTTGTAAAAAT…	MMNDLFCIHFKERRQRSISKTRSMEGKLLFSHLFLSYLLNLTLCQFSTVPEDLGIKVCSNFGGIAHCTCTKLSRKIFVPFEPIAFVEHCRPDKCVCKDGNTYPITDFGCLSGGLPSCTLNPHNESITNLICKNGKSLSLTEVIKNSIKKKCICEDNFLPHCKDAQGNYGPSPICPNDGLQVKRENILIPPPYVANCNSD*	26	15	182	18	6	5	24	7	10	2	14	15	9	16	11
c4242419976_g2	2.75825	-0.893315	3.87583	22.6621	1.2e-05	0.00423477	TSP2_MOUSE^TSP2_MOUSE^Q:17-61,H:384-430^51.06%ID^E:1e-06^RecName: Full=Thrombospondin-2;^Eukaryota; Metazoa; Chordata; Craniata; Vertebrata; Euteleostomi; Mammalia; Eutheria; Euarchontoglires; Glires; Rodentia; Myomorpha; Muroidea; Muridae; Murinae; Mus; Mus	PF00090.18^TSP_1^Thrombospondin type 1 domain^19-61^E:2.6e-09`PF01549.23^ShK^ShK domain-like^26-31^E:10000`PF01549.23^ShK^ShK domain-like^44-56^E:9800`PF01549.23^ShK^ShK domain-like^61-96^E:2.6e-05`PF01549.23^ShK^ShK domain-like^105-115^E:220	ENOG410XQKE^thrombospondin	KEGG:mmu:21826`KO:K04659	GO:0005604^cellular_component^basement membrane`GO:0005615^cellular_component^extracellular space`GO:0031091^cellular_component^platelet alpha granule`GO:0005578^cellular_component^proteinaceous extracellular matrix`GO:0005509^molecular_function^calcium ion binding`GO:0008201^molecular_function^heparin binding`GO:0007155^biological_process^cell adhesion`GO:0016525^biological_process^negative regu…	.	TTTCATATATTGTTTTTAGGTGAGGAAAACCGAGTAATATGGAATGATTGGACAGAATGGTCAGAATGGACCGAATGTAGTGTCGTTTGTGGATCTGGTAAAATGGCTCGGTTACGTGAGTGTAAACAAGGTGAATGCTTAGGACCCATAATCGAAACAGAAAATTGTGTGACGACTCCATGCAGAGACTGTGGTCCTGATCTTGTTAATGATTGCCCACGAAGAAAGCTAGCTGGTCAATGTAGCAGTCAAACTAGCTTTATGAAACAATCTTGTCCAAGCAGCTGTTATGAAGATAAAATACCTACACGAATTTGTCATCATTTCAAAAAACTTGGTTATTGTAGA	FHILFLGEENRVIWNDWTEWSEWTECSVVCGSGKMARLRECKQGECLGPIIETENCVTTPCRDCGPDLVNDCPRRKLAGQCSSQTSFMKQSCPSSCYEDKIPTRICHHFKKLGYCR	2145	116	62	95	258	40	109	326.99	45	91	43	61	113	29	15
c4250520133_g2	-3.66432	-1.15454	0.781841	18.3526	0.000103463	0.0194795	.	.	.	.	.	.	GCATTATCTCATCTTTCCTCAATTGCAGAGTCTTTTGAATACAGGTATTCAAAATTTGGTTTGACAAGCTCATTCTATTGTAAAATTAATTCTCAAAAGTGTTGTAGTGTTCAGAAGATGAAGACTTTGTTATTTATTTTCTTTACTTTTCTTTTGTCTGTCATTTCTGTTACAATTTGTAGCACATCTTGTCCTGAAGTGACATTTGATATTATTAATGGAGAGAATTGTCAAAAAGTGAGTGTGAATGGTTGTGAAACGGAAATGAAATGCGATAATGTATCTCTGTCTTGCGATCATTTTCCTTGCATCGAAGCATCAGTGATAGAACCACTCAACTTCAAATGCTCTTCATTTAACGACAATAATGATTGTTGTACAAGTTACATTAAATGCGTC…	ALSHLSSIAESFEYRYSKFGLTSSFYCKINSQKCCSVQKMKTLLFIFFTFLLSVISVTICSTSCPEVTFDIINGENCQKVSVNGCETEMKCDNVSLSCDHFPCIEASVIEPLNFKCSSFNDNNDCCTSYIKCVKDENN*	6	0	8	2	5	60	21	7	155	79	13	25	75	3	15
c4322421632_g2	6.04173	5.21938	-1.68773	22.9127	1.06e-05	0.00384597	GCY3E_DROME^GCY3E_DROME^Q:44-1026,H:42-992^38.11%ID^E:0^RecName: Full=Guanylate cyclase 32E;^Eukaryota; Metazoa; Ecdysozoa; Arthropoda; Hexapoda; Insecta; Pterygota; Neoptera; Holometabola; Diptera; Brachycera; Muscomorpha; Ephydroidea; Drosophilidae; Drosophila; Sophophora	PF01094.27^ANF_receptor^Receptor family ligand binding region^76-439^E:7e-40`PF00069.24^Pkinase^Protein kinase domain^549-811^E:1.6e-26`PF07714.16^Pkinase_Tyr^Protein tyrosine kinase^561-829^E:1.5e-33`PF00211.19^Guanylate_cyc^Adenylate and Guanylate cyclase catalytic domain^899-1026^E:1.7e-43	COG2114^Guanylate Cyclase	KEGG:dme:Dmel_CG33114`KO:K01769	GO:0008074^cellular_component^guanylate cyclase complex, soluble`GO:0005887^cellular_component^integral component of plasma membrane`GO:0005886^cellular_component^plasma membrane`GO:0005524^molecular_function^ATP binding`GO:0005525^molecular_function^GTP binding`GO:0004383^molecular_function^guanylate cyclase activity`GO:0004872^molecular_function^receptor activity`GO:0006182^biological_process^c…	GO:0004672^molecular_function^protein kinase activity`GO:0005524^molecular_function^ATP binding`GO:0006468^biological_process^protein phosphorylation`GO:0016849^molecular_function^phosphorus-oxygen lyase activity`GO:0009190^biological_process^cyclic nucleotide biosynthetic process`GO:0035556^biological_process^intracellular signal transduction	ACATCATTAGTAGTATTATTTTTGTTTTTATTATTACAAAAAAATGTGTCAAGTTTGATGATAAGAGAAGATATGAGCATCTATAGTTTTTTCTTATATTTTTCTTACAATATTCCTGTGATAATTGGTGATACTTTTACAATTGGATTTATAACTGGAAATCGATTACAAACTAATAATTCTTCAATTGTTGGAAAAGCAGATTATCGACTTCCAGGAGTTCGAATGAGTGCGGCTCTCTCTGTGGCTATAGAAGAAGTCAATTCTCAAAAGATTCTTCCGCTGGGACATGACTTAAAATACATTGTCGCCGAAACCTTTGGAGAAGAATCAAAGTCTATTTACTGGACAGCTCAATTATGGCGAAGAAATATAAGTGCTATTATTGGTCCTCAAGAA…	TSLVVLFLFLLLQKNVSSLMIREDMSIYSFFLYFSYNIPVIIGDTFTIGFITGNRLQTNNSSIVGKADYRLPGVRMSAALSVAIEEVNSQKILPLGHDLKYIVAETFGEESKSIYWTAQLWRRNISAIIGPQETCIHEARLASTFNIPMISHFCPHHVTSNKNLYRTFARTRPASTFVSKSTASLLLQYNWTKVAFFHSGVNGSEYNDIAVSIIQTFEQSGIDIKFKRSWSKIYYAGWKEDNFFDNWVKETFESIRIYVILGESDNHLGLLEALRSKELLQTGKYFVVGIQDTIWDSTNPSKYLKGYLKQNDPISSRALENFKHYFCIMSSSPQESSFLEFTHKVKEEMMKLDSPWSDLLGSLSIRLLKLRPEAAYLYDAVMLYAESLREILENNLGDP…	0	8.68	13	16	0	0	0	0	0	0	6	0	8	8	0
c4323721659_g1	2.97543	5.83191	4.73646	61.6437	4.11e-14	1.69e-10	NRF6_CAEEL^NRF6_CAEEL^Q:66-684,H:157-803^26.44%ID^E:3e-59^RecName: Full=Nose resistant to fluoxetine protein 6;^Eukaryota; Metazoa; Ecdysozoa; Nematoda; Chromadorea; Rhabditida; Rhabditoidea; Rhabditidae; Peloderinae; Caenorhabditis	PF01757.21^Acyl_transf_3^Acyltransferase family^275-661^E:3.7e-26	ENOG410YD1T^nose resistant to fluoxetine protein 6-like	KEGG:cel:CELE_C08B11.4	GO:0016021^cellular_component^integral component of membrane`GO:0008289^molecular_function^lipid binding`GO:0016747^molecular_function^transferase activity, transferring acyl groups other than amino-acyl groups`GO:0006869^biological_process^lipid transport`GO:0007275^biological_process^multicellular organism development	GO:0016747^molecular_function^transferase activity, transferring acyl groups other than amino-acyl groups	ATGATAGTTCTATTATATTTTACAGTGTTTTTATTAAAATATTCTGAATCTAATAAAATAGTTGATGTATTGCAAGAATTGACACCACAAAAAGTGTATGACCATCTTGCAAAGTCTTCTTCATCGAATTGTCAAAAAGCAATCACACAAGTGATTAAATCCTGGAATGATTTTTCAGACGAAAATGAACTCAGAATGTTAGATGCATGTGGAAAATTTGGATCAGGTATACTTACTGGAAATGTACATGCTTATGGAACTTTTGATGAGTGTTTGCCGATTCGTGTAAAAGAAAAAGAGGGTATTCCCTCATACTCTGGTCAATATGTTTTAGTGACATTAACAATTAAAGACCCAATAAATAGTTCTGTAGTTTCGAATCGTATTAAATTTCGTCAT…	MIVLLYFTVFLLKYSESNKIVDVLQELTPQKVYDHLAKSSSSNCQKAITQVIKSWNDFSDENELRMLDACGKFGSGILTGNVHAYGTFDECLPIRVKEKEGIPSYSGQYVLVTLTIKDPINSSVVSNRIKFRHMDYGIDWTKWNITSTSIQDTIIALLSQPPVLGLCVPSLCSVNDIESGLRNLSQVILSEELNFDIGNNIYSEKELSIKPLEILALLLVSLLLLLVCVGSVLENYASNSEIYKSKLIQFLHCFSLLRNTRQLFKVSKEHNYIQCLNGIRALSMMWIIAGHTWLYFGQLNNSPNAFDQLDFFNQLSSLLIISSRYGVDTFFLIGGFLISYLQFKRLDKTNGKFNFFLLIVHRLIRLSPLYTFNILFYMTAFPLLGNGPHWSFVENLSKY…	45	696.97	72	89	58	25	17	27	22	38	221.79	2281.07	1612.02	504	1425.24
c4339622090_g1	-1.73858	-2.35774	0.874516	16.5972	0.00024886	0.0313792	.	PF07679.15^I-set^Immunoglobulin I-set domain^72-111^E:3.7e-06`PF00047.24^ig^Immunoglobulin domain^74-131^E:7.5e-06	.	.	.	.	ATGTTATATTTTGTTGGTAGGATAGCCCTATTTTCTCCTAGATTCCAAGACGGCTTTCCAGGTGATCGGCGTTCCCGCGAGTCTGAGTCTTGGAACACTAACACAAGGAATTCTTTTGAATTCTCAAGTTTACCCGAGTGGAAAAGTAAATTCTTCATATTTCAAACGATTGCCTCATTAAATGTTTTGATTCCGCCAGATATTGATAATGAGCAAAGCTCAGCGGATTTGGAATTACAGATTGGTGATTCAGCGGTTTTACAGTGTGTCGGAAAGGGAAAACCAGAGCCTCAAATCACTTGGAAGCGAGAAGATGGAAAGAAAATTAAGGTTTTCTCTAAAAACGGCTCTATCGAAAAATTGATTGGTGAAAGAGAGAAAAACTCATCACGGAGACGA…	MLYFVGRIALFSPRFQDGFPGDRRSRESESWNTNTRNSFEFSSLPEWKSKFFIFQTIASLNVLIPPDIDNEQSSADLELQIGDSAVLQCVGKGKPEPQITWKREDGKKIKVFSKNGSIEKLIGEREKNSSRRRSGGGGRGGTSLPSYTLNKNNNYTHTINFPDVKSIESLFESTTFLNDNNNNNNNFDSSFSYGNPNFVTIHSHHFSVCVFFLVLFS*	4.78	41.76	9.7	15.92	26.14	130.59	70.81	134.68	33.42	44.14	29.87	23.01	4.73	0	3.81
c4353122470_g1	0.0727751	1.29595	2.61299	17.0278	0.00020066	0.0263783	.	.	.	.	.	.	ATGAAAGACCATAGCTCTTCTCTTCTATGTCTCCTACTTCTTTTTCCTTTTCCTTACAGTCTCTCATGGACATTGGGAAATAATTGGAGACAAAGAGAGTCTAAAAACAGCTTTGACAGCATTTCTTCCAATCACTCAAAGACTCATTTGAGTGAAGAGGGTCTTCAATCTTTGCTAGGAGCCTTGGATACTGCAGCTGACACCATTAATCATATTTCTCAAACGAATAAAGAAACATTCCCATTGGAAGAGGAGTACTCTGTGACTCCGCCCTTTCCTACCGTTTTATCAGTATTAGAAGATCCAGAGGCAGATGTCATAGAATTAAGCGCTAATGATACGGTGAGTACTGGAGTTCAAACAAATACCTCTGATGTGTATGCAACTCGAGAGTACTAC…	MKDHSSSLLCLLLLFPFPYSLSWTLGNNWRQRESKNSFDSISSNHSKTHLSEEGLQSLLGALDTAADTINHISQTNKETFPLEEEYSVTPPFPTVLSVLEDPEADVIELSANDTVSTGVQTNTSDVYATREYYMESYSSDLETKIVFSKLKIGSCHLHCTVKSNSSKLFFDDSGQQKTIQYLPTIYLVDGREDCHGLVHEGGIVKVKFIGAIRFAGIVSADISDVIKFEELFGRCIIILLRRNFMILNDGSNSLLEIPIEGDKEIISLSTPGISEIVVSTTTSLTSSSKPSTTTSKITIEEDNQYYYGDELEEYPSMYFDEINTTTYKSDDYHVLSNELVQNELKPPLVSSLLSFTSTARGKGRTPKNFRMSRSRSIYFDEEGYYLGPLPKIVGLLDRR…	60.62	77.64	67	86.43	88.44	202.59	65.25	85.95	50.81	68.31	116.59	189	215.14	161.24	214
c4367022838_g1	0.346051	1.57304	4.90671	17.0416	0.000199277	0.0263783	PEPT1_DROME^PEPT1_DROME^Q:1-421,H:301-686^32.57%ID^E:9e-45^RecName: Full=Peptide transporter family 1;^Eukaryota; Metazoa; Ecdysozoa; Arthropoda; Hexapoda; Insecta; Pterygota; Neoptera; Holometabola; Diptera; Brachycera; Muscomorpha; Ephydroidea; Drosophilidae; Drosophila; Sophophora	PF00854.20^PTR2^POT family^1-115^E:4.6e-31`PF00854.20^PTR2^POT family^316-387^E:7.4e-11	COG3104^transporter	KEGG:dme:Dmel_CG44402`KO:K14206	GO:0005887^cellular_component^integral component of plasma membrane`GO:0030670^cellular_component^phagocytic vesicle membrane`GO:0005427^molecular_function^proton-dependent oligopeptide secondary active transmembrane transporter activity`GO:0035442^biological_process^dipeptide transmembrane transport`GO:0006857^biological_process^oligopeptide transport`GO:0015031^biological_process^protein transp…	GO:0022857^molecular_function^transmembrane transporter activity`GO:0055085^biological_process^transmembrane transport`GO:0016020^cellular_component^membrane	TGGGCACTATTTGATCAACAGGGCTCACGATGGATTTTTCAAGCAACTCGAATGACTGGAGAGACATTTGGATTCACGATACTTCCCGATCAAATGCAAGTTGTTAATCCTATTCTTATTCTCGTCTTTATTCCAATCTTTGACTACATAATTTATCCTTTAACAGATAAATTAAACATTTTGAAAAAACCGCTTCAAAGAGTTGTAGCAGGAGGTTTTTTAGCAAGTTTAGCCTTCGTCATTTCCGGTCTTGTTGAACTTCAATTAGAGGCGTCCTATCCAAATTTGCCGCCAAAAGAATCTAGTCACGTGACATTTTATAATGGATTTAATAACTGTACACTTTCCAATTTAAAACTATTTCAAAATGAAAAATTAATTCAAGAGAATATTGTCATT…	WALFDQQGSRWIFQATRMTGETFGFTILPDQMQVVNPILILVFIPIFDYIIYPLTDKLNILKKPLQRVVAGGFLASLAFVISGLVELQLEASYPNLPPKESSHVTFYNGFNNCTLSNLKLFQNEKLIQENIVIEPNKKFVLFLENGKYNLSLERPSDIYCPTKLTNVDFELTVPSIEKNNDEDDCMSILISSNLKGEYLILPSEHRCQLDKSNDGFPFIKFLWNIQEFDGLSHIYLIPENKENIITINVTNSNALNGDSEIHKIKNLKDTYELSVSFLKDPNIISVKKNLKFLLGANYVFLLQLIEKEEKVDVIMDKITEENSLHMFLLLPQFIIMTSAEIMFSITSLSFAFTQAPESMKAVLLALRFLTNAFGNLLDVILISLLKGVFSSQSYEFFLF…	397	612.31	108	374	486	522	266	472	335	339	497.08	1300	1018	994.99	759
c4367022841_g2	0.943301	1.91267	3.62399	16.607	0.000247649	0.0313792	PEPT1_DROME^PEPT1_DROME^Q:12-292,H:30-307^49.47%ID^E:7e-90^RecName: Full=Peptide transporter family 1;^Eukaryota; Metazoa; Ecdysozoa; Arthropoda; Hexapoda; Insecta; Pterygota; Neoptera; Holometabola; Diptera; Brachycera; Muscomorpha; Ephydroidea; Drosophilidae; Drosophila; Sophophora	PF00854.20^PTR2^POT family^83-292^E:1.7e-52	COG3104^transporter	KEGG:dme:Dmel_CG44402`KO:K14206	GO:0005887^cellular_component^integral component of plasma membrane`GO:0030670^cellular_component^phagocytic vesicle membrane`GO:0005427^molecular_function^proton-dependent oligopeptide secondary active transmembrane transporter activity`GO:0035442^biological_process^dipeptide transmembrane transport`GO:0006857^biological_process^oligopeptide transport`GO:0015031^biological_process^protein transp…	GO:0022857^molecular_function^transmembrane transporter activity`GO:0055085^biological_process^transmembrane transport`GO:0016020^cellular_component^membrane	ATGATGGCGGAAGAAGTCAATGAGAATGCAAAAATTAAATATCCAAAATCTATATTCTTTATTATAGCAACAGAATTTTGTGAACGTTTTTCCTTTTATGGTCTTAGAACTGTTCTCGTACTTTTCTTTTACCAAATCCTTCAATTTTCATCGGATACGTCTGTCATTCTCTATCACACATTTACAGCCCTTTGCTACATTTCTCCACTGATGGGCGCTGTTTTAGCAGATTCATTTTTTGGAAAATTTCGAACCATATTCTACATTTCAATACTCTATGCCTTTGGTCAAATCATTCTTACAGTTTCATCCATTGGACCAGGAGGAATATCAGGCCTTCCTGCTGCTCCTCTTGCTTTCCTTGGACTATTATTGATTGCCATAGGAACAGGAGGCATT…	MMAEEVNENAKIKYPKSIFFIIATEFCERFSFYGLRTVLVLFFYQILQFSSDTSVILYHTFTALCYISPLMGAVLADSFFGKFRTIFYISILYAFGQIILTVSSIGPGGISGLPAAPLAFLGLLLIAIGTGGIKPCVASFGGEQFVLPAQNNELKKFFSLFYAAINVGSFISTLITPVVRQNVSCFNQDSCFFLAFSVPTALMVVSVVTFYLGKAFKLYTLQTPKENIILKTIRCLWESQRLKMKSLDKKDSFLDYSEKKYGGDFISDVKAFLNVCLIFLPFPLFWALFDQQ	190	317	36	188	233	157	65	130	115	139	189.99	576	374	337	367
c4379723154_g6	-3.2615	-4.28844	1.14805	18.7495	8.48e-05	0.0174728	.	.	.	.	.	.	ATGATTGTTCGAACATTGGTTTTTCTGTCCCTTTTCTGTCTACTTGGGGTCACAAATGGCGACTCAAGTCCGACGGTCGTAGAGGGAATTTCAGTTTCGGAAAGCGGCGACTCATTATCTTCTCGCTCATCTGATGGATCCGATGACGGATCCGAATCACTCTCCGATTTACTTGCACTGGAGTCAAATAAACTTCAAGAGAGAGATGGAGTTCATTCTCATCACGCTCACACGGATCAAATTCAAGTTCCATCTTCGTCCTTCGACTCTTTTTCGGCTCCACCCTCAGAAGAGTCGGAAGACTCTTATGGCTCACCCCTGAGTCCCGTACTTCAAGGCTCTTCTGGCTCATTTCAACGACCCATTCCAGTTCCACTACCAGTTCCCGTTAACGCCGGT…	MIVRTLVFLSLFCLLGVTNGDSSPTVVEGISVSESGDSLSSRSSDGSDDGSESLSDLLALESNKLQERDGVHSHHAHTDQIQVPSSSFDSFSAPPSEESEDSYGSPLSPVLQGSSGSFQRPIPVPLPVPVNAGSIVLPASPSFSGSSVSVSGPILGIDHQNGPVIGHNNGPQSNGQHHGHQNSPQIGPINGPYNGPINSPQIGPNNGPHHGPINGPHHGPINGPHHGPI	1	4	19	10	17	723	2	36	7	1	10	0	3	8	5
c4397823642_g1	1.57783	2.60491	3.29462	16.3962	0.000275171	0.0330125	.	PF00021.20^UPAR_LY6^u-PAR/Ly-6 domain^27-105^E:0.31	.	.	.	.	ATGGCTCTTTGCTCAAGAACTCTACTCTTTCTCTGTTTTGTTTATTATATATCATATAATAGTATAGATGCATTGGACTGCTATTCTTGTGATACAACAATCACAAATAGCGATTGTTCTAAAAGTACGCCTTGCAGACAAAATACTCTGTCGTGTGTCAAAACCATCACTTATGAAGATGGAAAAGAAAAAATATTGAAGGAATGTAATTCAATGCCTTTTGAAAAAATCGATGATTGCTACGATTTAGAAATCACAAATGGAGACTTCAAAGGCTTGGGTCAACGTTGCCATTGTTCAAAAGAAGCTTGTAATGGTGCAACATCTATTAATCTAATGTCTTTGACTATAACTTCATTTCTATTATTTGCTATTCAAAAAATAATAGCTTAA	MALCSRTLLFLCFVYYISYNSIDALDCYSCDTTITNSDCSKSTPCRQNTLSCVKTITYEDGKEKILKECNSMPFEKIDDCYDLEITNGDFKGLGQRCHCSKEACNGATSINLMSLTITSFLLFAIQKIIA*	190	223	34	212	111	56	83	29	66	69	40	472	702	113	245
c4405623836_g1	13.1425	13.3937	5.38641	25.0373	3.66e-06	0.00188331	LTN1_XENTR^LTN1_XENTR^Q:969-1522,H:1096-1695^33.39%ID^E:2e-88^RecName: Full=E3 ubiquitin-protein ligase listerin;^Eukaryota; Metazoa; Chordata; Craniata; Vertebrata; Euteleostomi; Amphibia; Batrachia; Anura; Pipoidea; Pipidae; Xenopodinae; Xenopus; Silurana`LTN1_XENTR^LTN1_XENTR^Q:94-360,H:1-268^34.81%ID^E:2e-36^RecName: Full=E3 ubiquitin-protein ligase listerin;^Eukaryota; Metazoa; Chordata; Cra…	PF13639.5^zf-RING_2^Ring finger domain^1470-1519^E:1.2e-06	COG5219^listerin E3 ubiquitin protein ligase 1	KEGG:xtr:780202	GO:0016740^molecular_function^transferase activity`GO:0008270^molecular_function^zinc ion binding`GO:0016567^biological_process^protein ubiquitination	.	TGTGAGGTCCTTCCTCAGCTGACAAGACTGACTTTGTTTACAACGTGTCTAAGCATGGGTGGAAAGAAAAAAGATACACAGAGAACAAAGGGAAATACAAAGCCATCCAGCTCTTCACGAAGTGCAAAACTACTCGAAAATAATGTTCCATTTATTCATTTACCGGATTCTACGAGTACTGCTTTTCTTGAAATGTCATCAGAAAGTCAAATTCCATTCGAATTTAAAATGACAATGAAAAAAATGATGAAACATGATGAAACGACGAAATATAAGGCAATTTCACAATTTCGTCAACTCTGTGAGGATTCGACAGAAATCGAGGAAATTAAATTCATATTACCCTACTGGCCACGGATTTATTCTAAAATATCTAATGATATCGATACTCGTGTTCGT…	CEVLPQLTRLTLFTTCLSMGGKKKDTQRTKGNTKPSSSSRSAKLLENNVPFIHLPDSTSTAFLEMSSESQIPFEFKMTMKKMMKHDETTKYKAISQFRQLCEDSTEIEEIKFILPYWPRIYSKISNDIDTRVREEAQQALLTIVKKVGRSLAPFLKALLPIWLSCTKDPYGSVRQMACDAFDAAFHSKRKFIEALVFCEVEIMNYIEDIITKQRYVSFSDSLTVTKEDSESKFVRSVSCALLVYQEMLNCKVISEKTKSQGMSILNSPKFWKYSTTKSPLILSSWYQLILGFEYQSSICNDSVFKKFCSVVFINLDESESFLLQHIWNAALHLTHFYPNWFTAIDLKTSLKKIINLIKNGCPENVMPQILTLFDQISQHSSSTFGVEVLKALHDYSPLY…	1080.2	2946.22	1297.83	0	0	0	0	0	0	0	0	2215.89	0	1582.02	2083.34
c4467525548_g1	2.69573	2.84513	4.64338	17.9443	0.000126894	0.0224005	.	.	.	.	.	.	ATCAATTGTATCATCATGGTATCACAAAGTCTCTTTTCCCTTCTTTTAAATATATTGTGTTGTCTTCCACTTCTTGTAGTTTCCTTTCCACAAAGTGGAAATGGAAATGAAACTAATACTTCTAATGAAATTCTTAGTTCCAATGAAACTTTATTTTTGAATGAAACTTTATTTTCGAATGAAACATTATTTTCGAATGAAACATTATTTTCGAATGAAACCTCATTTTCGAATGAAACATCATTTTCGAATGAAACCCTTGACTCGGAGCCCCTAGTACATGAAACAAACGTCAATTTAAGTTGTTCAAAGACAAAAGGCAATGAGACGAAACTTTCAGCTTCAGACACACCTGAAACGACAACAATAAATAAAGAAATTGATGAGAGTTCAGAGGAA…	INCIIMVSQSLFSLLLNILCCLPLLVVSFPQSGNGNETNTSNEILSSNETLFLNETLFSNETLFSNETLFSNETSFSNETSFSNETLDSEPLVHETNVNLSCSKTKGNETKLSASDTPETTTINKEIDESSEEKDDGEKNDSEEKKEKNSSSDENDDDDGDKDKKKTKNSHDSEKDKKIEEIKASISSLQTGRFFTQ*	414.08	817.98	160.17	1397.15	213.57	43.34	80.66	88.07	50.9	240.87	331.07	1672.47	497.8	405.16	256.99
c4474025759_g5	-2.06594	-2.05552	1.361	30.0646	2.96e-07	0.000281537	PDFR_DROME^PDFR_DROME^Q:7-271,H:236-511^32.25%ID^E:3e-42^RecName: Full=PDF receptor;^Eukaryota; Metazoa; Ecdysozoa; Arthropoda; Hexapoda; Insecta; Pterygota; Neoptera; Holometabola; Diptera; Brachycera; Muscomorpha; Ephydroidea; Drosophilidae; Drosophila; Sophophora	PF00002.23^7tm_2^7 transmembrane receptor (Secretin family)^10-254^E:1.1e-48	ENOG410XRS2^Receptor	KEGG:dme:Dmel_CG13758	GO:0016021^cellular_component^integral component of membrane`GO:0005887^cellular_component^integral component of plasma membrane`GO:0005622^cellular_component^intracellular`GO:0043005^cellular_component^neuron projection`GO:0043025^cellular_component^neuronal cell body`GO:0004948^molecular_function^calcitonin receptor activity`GO:0008188^molecular_function^neuropeptide receptor activity`GO:000716…	GO:0004930^molecular_function^G-protein coupled receptor activity`GO:0007186^biological_process^G-protein coupled receptor signaling pathway`GO:0016021^cellular_component^integral component of membrane	ATGAATCGACAAAATCATATCATCAATGTCGTTCGCATCATTTATCTCCTGGGTTCTACGTGCTCACTCATCTTATTGTTGGCGTCTCTATATATATTTATTACATTCAAATCTATTCAGTGTTCCCGACTCTCTGTTCATAAAAACCTCGTGCTCTCGCTCATTCTACACTTTGTTTTTTGCATCATTTGGGTTGAGCCCTATATCTTTAACACGTTACCCAATTACAATCAAATAGAATTTGTTTGTAAAGGCATTTTGTGTATTCAAATGTTTGCTCGTTTGTCATCAACGAACTGGCTCTTTAATGAAGGGTTCTATCTTCATTCTCGTATTACCGTCAGTATATTCAATTCTGAGGCTCCTTTTAAATTTTTTCATACCGTCGGCTGGGGTTTC…	MNRQNHIINVVRIIYLLGSTCSLILLLASLYIFITFKSIQCSRLSVHKNLVLSLILHFVFCIIWVEPYIFNTLPNYNQIEFVCKGILCIQMFARLSSTNWLFNEGFYLHSRITVSIFNSEAPFKFFHTVGWGFSALCVIIWSFVMYINVDDGQCWEGYHDLSYMWIITGPMTLVLLINFGFLVNIVRILVTKLRAHSSPEADQIRKAMKAVGVLFGFLGFSNFVFFINPRDGGSWEHSYIITNAILQSTQGVVVSILYCFISADVRLAFAKKHYRMKVKWKSRNLKSGSSKKSSRDSKFTRCPESRATCFYENSLKEFQRADSFPPHRTSNNVYIPRILTTPFEETDKKSSICEFSDRRKERTKVLIHKVSQHSQHLTAEESNL*	21	45	17	11	15	76	137	239	56	67	39	20	12	25	16
c4482126043_g3	-0.658652	-2.08967	3.667	16.0698	0.00032395	0.0374117	TENA_DROME^TENA_DROME^Q:50-235,H:608-793^32.49%ID^E:2e-22^RecName: Full=Teneurin-a;^Eukaryota; Metazoa; Ecdysozoa; Arthropoda; Hexapoda; Insecta; Pterygota; Neoptera; Holometabola; Diptera; Brachycera; Muscomorpha; Ephydroidea; Drosophilidae; Drosophila; Sophophora`TENA_DROME^TENA_DROME^Q:47-240,H:639-832^33.33%ID^E:3e-21^RecName: Full=Teneurin-a;^Eukaryota; Metazoa; Ecdysozoa; Arthropoda; Hexapo…	PF00090.18^TSP_1^Thrombospondin type 1 domain^262-294^E:0.0002`PF00090.18^TSP_1^Thrombospondin type 1 domain^332-376^E:7.9e-05`PF00090.18^TSP_1^Thrombospondin type 1 domain^401-448^E:0.00032	ENOG410ZZMY^NA	KEGG:dme:Dmel_CG42338	GO:0030424^cellular_component^axon`GO:0030054^cellular_component^cell junction`GO:0048788^cellular_component^cytoskeleton of presynaptic active zone`GO:0005576^cellular_component^extracellular region`GO:0005887^cellular_component^integral component of plasma membrane`GO:0031594^cellular_component^neuromuscular junction`GO:0043025^cellular_component^neuronal cell body`GO:0048786^cellular_component…	.	ATGAAGTTCATTCTATTATTTTTGTATTGTATGGTTATTCATGGTAAAGTCTACTTCAATTCTAGTAATTACAGGAACCATCTTTGCTCATCTCCTATGTTGAGAAAAACTGAGAGATACTATTGTACAGCAAACGAAGAAATAATTTGTATTAATGGATGGTCTAATTCGTCAAGCTATTGTAATGTTCCTATTTGTCAAAACGGTTGCTCCAATAATGGAGATTGTATATATCCTGAAACATGTTCTTGTCATATGGGATGGGACGGTTCGAATTGCAATAAATGTATTCCTTTACCAGGATGCAAACATGGTTATTGTAATTTTCCATTTCAATGTATCTGTGATGATGGTTATAAGGGTCATCTCTGTAAAGATGTTGTTTGTCCAAAGGCGTGC…	MKFILLFLYCMVIHGKVYFNSSNYRNHLCSSPMLRKTERYYCTANEEIICINGWSNSSSYCNVPICQNGCSNNGDCIYPETCSCHMGWDGSNCNKCIPLPGCKHGYCNFPFQCICDDGYKGHLCKDVVCPKACKLGKGFCTKPNICECTVGWIGPNCTQCMTLPSCQHGYCQNNAFECKCYPGYTGFKCNQAICKEGCDLNHGHCNNAPGECICELGWKGENCTECVPNPNWNCSACIDNIPWTCAPTKLNILNVPVNEDYSEWNEWTECNASCIGDIGKRKRFRMCINLSFNMNCSLMGHFEEQEDCFGSVIHKQSFDPNSPCYFSTVEYSSWSSWYPCTARCVGDEGFRTRERKCHAQNGNCKDLGPSYEQQKCFGNLIQKQKKDPYEPCYDLNGGY…	193.01	136.72	589.29	71.91	133.38	425.45	216.56	538.63	599.58	431.8	60.4	51.01	137.11	93.49	98.75
c4490226238_g1	-5.42048	-3.8936	1.99475	20.6308	3.31e-05	0.00777712	.	.	.	.	.	.	TCAAAGTCTGTTTATGTGAATGCACCCCCGGCACCTAATCCTGTTTATGTAAATCCACCTAATCCTGTTTATGTTAAATCAGGATCATCTTTTGAGTCTTCTAATATTAAATCTCCCGGTTCATCTTCTTACTTTCAACCCTCTGCAAAAGACAAATCGTTATCCTCTTCTTCATTTCAAGGATCCTCTTATCAAGAACCTAAGACGTCTATTCAAATAGCAGAGGTATCATCATATAATGAAGCAGCGCCATTGGTAAAAACATCATCTTCTTCTTCATCTTATAATGAAGCTGTACCATTCGTAATAACTTCATCGTCGACATCATCATCATCTTATAAATCTTCTAATCCAATTGCATCTTCTTTAATTCAGCTTGATACTTCCTCTTCTAATGAA…	SKSVYVNAPPAPNPVYVNPPNPVYVKSGSSFESSNIKSPGSSSYFQPSAKDKSLSSSSFQGSSYQEPKTSIQIAEVSSYNEAAPLVKTSSSSSSYNEAVPFVITSSSTSSSSYKSSNPIASSLIQLDTSSSNEAPFISNRDTISSIKTETGSHYQGQASSHEEPLSSFKTSVPSYKASGPSYQDSTATGSSYDKNSINKNGPSYAPPKPTYKPKPTYQPKPKPVYNPPPQTSPAPHIIYAGHPPIHIYQQPPLLNEDSRPVYSPSTTSIKQSSPTISQNSVVSVNSQSHSNNGAFSIQPSGGYSAPIQSSSGYTSQISSHHGSSGQVGNVHSHSHHGGQSNLNYNSASNNINHNQNNNHNHNQNNNHNHNQNNNHNHNQNNNIINNHHHNNNNHNNNNH…	0	9.16	0	12.35	1.72	1484.15	0	18.94	8.81	2.69	14.2	12.14	6.61	23.69	7.62
c4490226241_g1	-4.87044	-4.43747	3.60276	23.4054	8.27e-06	0.00329704	.	.	.	.	.	.	ATGTATCAAAGCATATTTTGCTTATATTTAATGGGTATTGTTGCCATTTTTGGAGACACAGCTCCACAATCTTATGGATCCTCACAGCAACCATCATTTCATCCTCAAGTCAAATATGGTGGTCCAATAGTTTATACTGGAGAAAAACCACCAATAATTCATTTTCCACCGCCACCCTCACAATCCACAGCTGAAGGTTATGGAAATGGACATGGTGTTCCAGCTTCTGTCAAATATGTGCCTTTGCCTCATCATGATTTACCGGTTTTGATTTATCAATCCGTCAACAAGCCTCCGATTCACGTAGTACATACGGCACCACCAGCAACTCACTATCAAAAACCAGTAAAACCAGCTCCTATTCAAAACAATGCACAATATGGACCTATTACTAAGCCA…	MYQSIFCLYLMGIVAIFGDTAPQSYGSSQQPSFHPQVKYGGPIVYTGEKPPIIHFPPPPSQSTAEGYGNGHGVPASVKYVPLPHHDLPVLIYQSVNKPPIHVVHTAPPATHYQKPVKPAPIQNNAQYGPITKPISQNQIDNSVSSHSHGHDTQSHHGSHGQSQKPNYNVPVNTANNSYGPPKPSYNGPKKNTKPSYRPPRPQYGPPKPSYNGSAKKRQSTIQNKQQYDEPKSLNTDNQKKVVYGPEPKPASYVFPKHYLSNTKISQDSISSQNSVIENNYNSIITSDTSKSVYVNAPPAPNPVYVNPPNPVYVKSGSSFESSNIKSPGSSSYFQPSAKDKSLSSSSFQGSSYQEPKTSIQIAEVSSYNEAAPLVKTSSSSSSYNEAVPFVITSSSTSSS…	39	0	41	0	12.28	4490.07	43	21.06	125.19	32.02	10.89	29.86	36.03	46.28	16.38
c4507726758_g1	1.33155	4.63005	1.11551	24.1098	5.82e-06	0.00256673	TBA_ONCKE^TBA_ONCKE^Q:1-450,H:1-450^98.22%ID^E:0^RecName: Full=Tubulin alpha chain;^Eukaryota; Metazoa; Chordata; Craniata; Vertebrata; Euteleostomi; Actinopterygii; Neopterygii; Teleostei; Protacanthopterygii; Salmoniformes; Salmonidae; Salmoninae; Oncorhynchus	PF00091.24^Tubulin^Tubulin/FtsZ family, GTPase domain^3-213^E:2.9e-66`PF03953.16^Tubulin_C^Tubulin C-terminal domain^263-391^E:2.4e-51	.	.	GO:0005737^cellular_component^cytoplasm`GO:0005874^cellular_component^microtubule`GO:0005525^molecular_function^GTP binding`GO:0003924^molecular_function^GTPase activity`GO:0005200^molecular_function^structural constituent of cytoskeleton`GO:0007017^biological_process^microtubule-based process	GO:0003924^molecular_function^GTPase activity	ATGCGTGAATGTATTTCCATGCACGTCGGCCAAGCCGGAGCCCAGATGGGCAATGCATGCTGGGAGTTGTATTGCCTAGAACATGGGATCCAGCCAGATGGTCAGATGCCCAGTGACAAAACCATTGGAGGAGGAGATGATTCCTTCAACACCTTCTTCAGTGAGACTGGAGCTGGAAAACATGTCCCAAGAGCAGTCTTTGTCGACCTGGAGCCCACTGTCATTGATGAGGTGCGCACAGGTACCTACCGCCAGCTGTTCCACCCTGAGCAGTTGATCACTGGCAAGGAAGATGCTGCCAACAACTACGCCCGTGGGCACTACACCATTGGCAAGGAGATCATTGACTTGGTGTTGGACAGGACTCGCAAACTGGCTGATCAGTGCACTGGGCTCCAG…	MRECISMHVGQAGAQMGNACWELYCLEHGIQPDGQMPSDKTIGGGDDSFNTFFSETGAGKHVPRAVFVDLEPTVIDEVRTGTYRQLFHPEQLITGKEDAANNYARGHYTIGKEIIDLVLDRTRKLADQCTGLQGFLIFHSFGGGTGSGFTSLLMERLSVDYGKKSKLEFAVYPAPQVSTAVVEPYNSILTTHTTLEHSDCAFMVDNEAIYDICRRNLDIERPTYTNLNRLIGQIVSSITASLRFDGALNVDLTEFQTNLVPYPRIHFPLATYAPVISAEKAYHEQLSVADITNACFEPANQMVKCDPRHGKYMACCLLYRGDVVPKDVNSAIATIKTKRSIQFVDWCPTGFKVGINYQPPTVVPGGDLAKVQRAVCMLSNTTAIAEAWARLDHKFDLMY…	8.45	18.72	3.6	16.39	4.18	14.22	5.78	1.06	4.87	0	4.34	401.51	7.52	24.4	7
c4527427358_g1	-1.6046	-1.11358	4.10054	21.4923	2.15e-05	0.0057831	MOT12_XENLA^MOT12_XENLA^Q:9-328,H:133-460^22.32%ID^E:5e-07^RecName: Full=Monocarboxylate transporter 12;^Eukaryota; Metazoa; Chordata; Craniata; Vertebrata; Euteleostomi; Amphibia; Batrachia; Anura; Pipoidea; Pipidae; Xenopodinae; Xenopus; Xenopus	.	.	KEGG:xla:444553`KO:K11810	GO:0005887^cellular_component^integral component of plasma membrane`GO:0005308^molecular_function^creatine transmembrane transporter activity`GO:0015293^molecular_function^symporter activity`GO:1902598^biological_process^creatine transmembrane transport	.	ATGGTTCGTGACTCTTCAAATTTAATGATTGGTCAGTATTTTAAACGAAAGAGAAGCAAAGTCGAAATAATATTAGTCTCTGCAACAGGATTTGGTTTAATCTTCATGTCTCTACTTCTTCATTATTTATTGAGCTATTTGGGTTGGATACACGGTCTTCAAGCTCTAACGGTAATTGTATCCCTTACATTTTTGACGGGAACCTCCTATCGCTCTGCGTCTCTCTATCATCCACAGCGAAGAGCCATTTTACATTTAAAGAGTCAAAGGCGAAAAATTAAAAGTAAAGATAAATTCTCTGACGACTCCATTCCCTTTATTGATGTATCGAGTCTTAAGAGACAAACAGTTCAAATGCTTCTTTTCTCTGTGTCTCTTGGCTCCTTTGGTCTCTACACA…	MVRDSSNLMIGQYFKRKRSKVEIILVSATGFGLIFMSLLLHYLLSYLGWIHGLQALTVIVSLTFLTGTSYRSASLYHPQRRAILHLKSQRRKIKSKDKFSDDSIPFIDVSSLKRQTVQMLLFSVSLGSFGLYTPLFYTAHLSLSYENTFNISVLWLQVTTGIAWILGSCLFGFLSSCHTLEHGSSCQICLLVSGILILFFPFVSTMRDHLIFLAFYGLVLGGYAYSLKVYVFQKLRARHFSFAWSFVQCSMALPTPLGILITGMINSAYDNKAGFYLSALGPLFGSLIMGIFSLHRRHRYRLNSQDKRTQENPSKVYGGCYSCFSCYSSTHSGSCCSCKVKGLTCRVENKTRSHSLCLKHIHSHHLSYSFGDLVLESCRDALQLEQCFISDEEDDEEKD…	92	225	151	167	233	1057	412	428	772.01	526	221	157	246	236	361
c4536627677_g2	4.23869	-0.63398	1.49378	29.051	4.92e-07	0.000379713	.	.	.	.	.	.	ATGACCGGACTTTTGTTACTTACCACATTCGTTTTCTTCTCAACTTTTTTAGAAAATTTCATTTTTGGAATGTCAGAATTGACTCAAAGAAACGAACATCGAACCCAAGAGGAAATGACCATACTACTCGATATAGAGAAAACATTAAATGAAACTGAAAAACTTTTGTCTTCTATACATCCGGACTCAACCAATAAATTCAATGAGAATGAGTTCTCATCTAATGATCAACTTGAGAATTTGAATTCTCAAAGTTCTCTTTCTCCAGTAAATCCAAATGAGCAAAGTATGATTAATGGAGATAAGAGTCAAAATAATAACAAATTTAACAACAATAATAACGAAAACAATAACAGGCCCGTGAGTCTTAGAGCTAGTCCTTCAATTGAACTTTACAAT…	MTGLLLLTTFVFFSTFLENFIFGMSELTQRNEHRTQEEMTILLDIEKTLNETEKLLSSIHPDSTNKFNENEFSSNDQLENLNSQSSLSPVNPNEQSMINGDKSQNNNKFNNNNNENNNRPVSLRASPSIELYNLESANRSSNYSNKYIDANDHLNSSHRNPIQRSTNSNLDSLYNTPKNPNSNFDSINRHDLNSNSNLEPINSQIRNPNESNYYNINTDIEEVNNSHGTNTNSNFDSTNNHPINSNSNLEPANSHSTTLTGNFDSTPSNSRYSNNNVALQNTPLIPNQSRFAEQEKDHEISNGAFRSMNIPSNNNDNQNSLLASSQQNLKDSNGNNGSFRREKRETENKKSFNVRVMDNDNKETSNISEIVDSKLLSKIFRTLSLQLAGERVEPVDDKS…	7	9	639	3	12	4	12	18	9	2	1	2	5	6	9
c4543727964_g1	0.674723	1.66482	5.42376	19.6661	5.36e-05	0.0112364	ACSL4_HUMAN^ACSL4_HUMAN^Q:3-706,H:9-707^38.73%ID^E:3e-162^RecName: Full=Long-chain-fatty-acid--CoA ligase 4;^Eukaryota; Metazoa; Chordata; Craniata; Vertebrata; Euteleostomi; Mammalia; Eutheria; Euarchontoglires; Primates; Haplorrhini; Catarrhini; Hominidae; Homo	PF00501.27^AMP-binding^AMP-binding enzyme^114-574^E:1.1e-90	COG1022^Amp-dependent synthetase and ligase	KEGG:hsa:2182`KO:K01897	GO:0005737^cellular_component^cytoplasm`GO:0005789^cellular_component^endoplasmic reticulum membrane`GO:0044233^cellular_component^ER-mitochondrion membrane contact site`GO:0070062^cellular_component^extracellular exosome`GO:0016021^cellular_component^integral component of membrane`GO:0005811^cellular_component^lipid droplet`GO:0016020^cellular_component^membrane`GO:0005741^cellular_component^mit…	GO:0003824^molecular_function^catalytic activity`GO:0008152^biological_process^metabolic process	ATGAAGACTGTCTTACTTTGGTTTCTTCGCTATATTATTGGGCTCTTTGACATTCTTTTATTTCCCTTCTATTATCTCCTTGATAAACCATGGAGGCAAATCTCGGAAAGAGACGCTCAAAGAGCCAACATTGTATTCTCAGAAAATGAAGTTATATTAGAACGAATTCCAAAACCCAAAACTGACAAATGTACTCTTTTGAAAGAAATCGAGAACATTCTAACGGTTTCCGAATTATTTACTTTTTTCGTCCAAAAATTTGGAAATAAACGATGTTTGGGTACAAGAGAAATCCTAGGAACTTATCAAGAAAAACAATCAAATGGAGCAGTTTATACAAAACTACGGTTAAAGAAGTCATACACGTGGATGAATTACATTGATGTTTCCAATAAAGTC…	MKTVLLWFLRYIIGLFDILLFPFYYLLDKPWRQISERDAQRANIVFSENEVILERIPKPKTDKCTLLKEIENILTVSELFTFFVQKFGNKRCLGTREILGTYQEKQSNGAVYTKLRLKKSYTWMNYIDVSNKVQSCGLGLKALGLHSGDKVALYSETMAQWLLAFSSCLINSFTVVTVYSNLGEEGAVYAINQTESKVVFCSFENLAKVLKNSENIPSLKNIIVFNTNKTDKVPESSTLEIITFDNLCKRGEQLVGKPPTVDSKDTAVIMYTSGSTGNPKGVILSHKNIMSAIKGLFPIAYEVIGTPKSNDIYIGYLPLAHVLELMFEFAILALGIPIGYSNANTLTNTSSMIRSGELGDASILKPTIWTCVPIILDRIYKGTIIEIKKKGNFSESLFH…	660	888	359	645	651	658	752	243	440.98	347	1148	1497	1509	1196	1103.05
c4553728413_g1	-2.83102	0.319742	-1.16393	17.1897	0.000185057	0.0257276	.	PF02911.17^Formyl_trans_C^Formyl transferase, C-terminal domain^20-108^E:1.4e-07	.	.	.	GO:0016742^molecular_function^hydroxymethyl-, formyl- and related transferase activity`GO:0009058^biological_process^biosynthetic process	ATGGCACTATACGGCAATTTTCTTATTCTTTTAGCTCCATTACTTAAAAATAAAAAGGATAATCAATGGAGAGCCTTGTCTGAAACGTCACATTTATTTACGTACTATAACCATGAATTAATTCGCTTTCAAAATTTAATTAAAATTCCAGAAGAACGATCCGTTCTTTTGGAGAAAGATAGCTCAGTAGCACCTGGACAAATGATTTATCTCAAATCCGATAATGTTTTAGCGATTCGCTGTGGAACGGGATTCATTGGTTTTAAAAGAATCATTGTCGGTAAAGGAAAAAAAATGTCGGCTCAAGACTTTCAAAATGGATACTTATCTCAAAGGGAAAAACATAATTTTTGTTATAAACATAATTAA	MALYGNFLILLAPLLKNKKDNQWRALSETSHLFTYYNHELIRFQNLIKIPEERSVLLEKDSSVAPGQMIYLKSDNVLAIRCGTGFIGFKRIIVGKGKKMSAQDFQNGYLSQREKHNFCYKHN*	0	0	0	5.15	0	14.08	6.68	6.76	9.55	9.95	0	16.68	8.19	10.97	11.69
c4565828793_g1	-1.2351	-1.4989	3.12064	20.5791	3.4e-05	0.00777712	TOP1_RAT^TOP1_RAT^Q:8-420,H:375-759^28%ID^E:8e-42^RecName: Full=DNA topoisomerase 1;^Eukaryota; Metazoa; Chordata; Craniata; Vertebrata; Euteleostomi; Mammalia; Eutheria; Euarchontoglires; Glires; Rodentia; Myomorpha; Muroidea; Muridae; Murinae; Rattus	PF02919.14^Topoisom_I_N^Eukaryotic DNA topoisomerase I, DNA binding fragment^8-52^E:1.2e-13`PF01028.19^Topoisom_I^Eukaryotic DNA topoisomerase I, catalytic core^68-289^E:1.7e-20`PF14370.5^Topo_C_assoc^C-terminal topoisomerase domain^387-420^E:1.3e-12	.	KEGG:rno:64550`KO:K03163	GO:0005737^cellular_component^cytoplasm`GO:0001651^cellular_component^dense fibrillar component`GO:0009330^cellular_component^DNA topoisomerase complex (ATP-hydrolyzing)`GO:0001650^cellular_component^fibrillar center`GO:0005730^cellular_component^nucleolus`GO:0005654^cellular_component^nucleoplasm`GO:0005634^cellular_component^nucleus`GO:0000932^cellular_component^P-body`GO:0043204^cellular_compo…	GO:0003677^molecular_function^DNA binding`GO:0003917^molecular_function^DNA topoisomerase type I activity`GO:0006265^biological_process^DNA topological change`GO:0005694^cellular_component^chromosome	GAAGAGAAGGATTCAAAGTGTATAAGACTTCGAGTTTTCCCTGAAGACGTGACAATTAACATTGGTGAAGACTCAATCATACCGGAGGCTCCTCGTGGTCACTCGTGGAAAAAAGTAATTCATAACAAATCATTGCCCTGGCTTGCCTCTTGGAACCTTGGCTCTAGAATAAAAACCATGACGTTGAATCACGTCTTTAAGAGAAGACGAGAAACTCATATGATCAAGTATGAGATGGCACGACAATTGAAGGGAGTCATTGAAAGAATTCGTCAAGAGTACAGAGACGGATTCAACTCGCAGAATTGTGTCATACAACAAAGGTCGATTGCCCTGTATTTAATGGACCAATTCTCTTTTGAGATTAACAAAGAAAGTACTGAAACGAATTTGAACGTA…	EEKDSKCIRLRVFPEDVTINIGEDSIIPEAPRGHSWKKVIHNKSLPWLASWNLGSRIKTMTLNHVFKRRRETHMIKYEMARQLKGVIERIRQEYRDGFNSQNCVIQQRSIALYLMDQFSFEINKESTETNLNVLSISSQDVICYPHEKGSKAWIGFYFRNKNSSFFQEIICVDDVVHSLLSSLLSYGKKQDEEKKEDNHQTTEDEEQYKINEMRSSKPLLYALSYNDIHNYLTTFFSGLNTTIFKIYNASSTLTSFLQNYEQTQNKDGVSLYERAVYETAKVINFKRLHVLENTKTEPNNNLDTLSLLYEQEKLVSQAYETYQKAFVTYKNEALFTRDISTIVKRNEMNKSKRNFSSSISVLEKIIERIKSTKFYRIYDSVAVKSLADPRITITWCLKH…	87	89	113	87	178	314	482	446	253	148	115	101	74	88	94
c4566328810_g2	1.62338	-0.534093	2.08774	22.1944	1.52e-05	0.00445883	.	.	.	.	.	.	ATGAAAGGTCTTTTTATTTTATGTCTATTGACTTTTCTAACGACGGTCAAGTCTTTGGAAATGAATGAAAATATTGAAATTGCAGAAAATGCGTCTTGTACTGAGCCAGAGCTTTGCAGCGACATGGAAAACCATTGCAAAAACCAAATTGTGAAAAGATACTGCAAAAATACTTGCAAAACCTGTAATAAGTGCTATGATGACTCTTCTTGTTCCTGGACCAAAAATTCCTGTAGTCATAAGAATCTTTACTGGCACTGTCCCGTTAAATGTGGAACATGTGATCGAATGCACGATCTTCCACCCGCTCCATTCTAA	MKGLFILCLLTFLTTVKSLEMNENIEIAENASCTEPELCSDMENHCKNQIVKRYCKNTCKTCNKCYDDSSCSWTKNSCSHKNLYWHCPVKCGTCDRMHDLPPAPF*	129	257.18	16	157.41	184.06	52	41	132.96	48	32	41.75	28	43	34	21
c4596629919_g1	-3.4696	-2.6868	0.173671	22.2966	1.44e-05	0.00437646	.	.	.	.	.	.	ATGAAGGTTTTAAATCTATTCTTTATAGTATTTAATACTTTTCAAATGAGTACAAGAGGTGAAAATGTCACAAGTTTCAAAGATTCAATTAGTAAGGGCGAGCTTAGTGAAAAGAAAGATATAAGAAATGATAACATAACATCCTTGATTGACTCATCAAACAAATTATTCAAATTTCATGAAAATAAATTAAATGAGGCTTCATATAATGATAATACTTATAAATATATAAATAGCAATATAAAAGAAGATTCAACCATATTATTTGAAACTTCATCTTTAGCGACTGAAGATATTTTTTCGACCATAACTTCAAATCAATTATATAGTCATCATTTTCCTAATAATTTTACCACGAATACACACTCTATGAGAATTTATAATGCCTCCTTAAGCAAC…	MKVLNLFFIVFNTFQMSTRGENVTSFKDSISKGELSEKKDIRNDNITSLIDSSNKLFKFHENKLNEASYNDNTYKYINSNIKEDSTILFETSSLATEDIFSTITSNQLYSHHFPNNFTTNTHSMRIYNASLSNTKNIKSSSITYPEEIQSEFPLLSFKDIPTNTEYTTIIEDPEQIQSKSPLSSGINISTEFEYNNLIENAEEVQSESSYNNLMNESDDITTNENLEKMQSESLLISFNGILNDTEYTTTIENAKEIQSELPFYSSKNILNKSQYTTTIENVEAIQSESLLYSYNNSINKTNETNMIESPKEIQLESSLYSYNNISNQSDDTTTIENSEEIISESPLYNFNNISTDTEYIKTIKNSEEIQSESYFTINKKFLNQSNDNMFIENFEETQS…	6	6	3	2	2	137	4	4	135	4	4	8	9	6	7
c4603530164_g1	2.70424	2.7105	-1.0624	15.6678	0.000396078	0.0425636	MYLK_RABIT^MYLK_RABIT^Q:4-162,H:666-823^38.99%ID^E:5e-32^RecName: Full=Myosin light chain kinase, smooth muscle;^Eukaryota; Metazoa; Chordata; Craniata; Vertebrata; Euteleostomi; Mammalia; Eutheria; Euarchontoglires; Glires; Lagomorpha; Leporidae; Oryctolagus	PF00069.24^Pkinase^Protein kinase domain^35-162^E:8e-32`PF07714.16^Pkinase_Tyr^Protein tyrosine kinase^35-161^E:3.8e-19	.	KEGG:ocu:100009143`KO:K00907	GO:0032154^cellular_component^cleavage furrow`GO:0005737^cellular_component^cytoplasm`GO:0005856^cellular_component^cytoskeleton`GO:0030027^cellular_component^lamellipodium`GO:0003779^molecular_function^actin binding`GO:0005524^molecular_function^ATP binding`GO:0005516^molecular_function^calmodulin binding`GO:0046872^molecular_function^metal ion binding`GO:0004687^molecular_function^myosin light …	GO:0004672^molecular_function^protein kinase activity`GO:0005524^molecular_function^ATP binding`GO:0006468^biological_process^protein phosphorylation	ATGATATTTGTGGAAGAAAATGAATCAACAGAAGACTCAAATTCTCAATTTCCTCATAGAAAAGTGATCATTAAACGAAGGAGAGATGTGAGAACTGCATTTAAGATGCATCATGAAATTGGAAGAGGTAAATTTGGTCGAGTTTTGAAATGTCAAGATGTTGAGAGCGGAGAGTATTTTGCTGCTAAATTTGTGATTTGTACTCGTAAAGAAGATAAAAGAAACTTTGAGCGTGAAATTGAAATTATGAATGGATTGAATCATCCTCTTTTACTCCAGCTCTATGACGCCTATGACAATGGAAACACTGAAATGTGCATCGTCACGGAATATATTGGCGGTGGTGAATTGTTTGATCGAGTGATTGAGGATGAATTTGTGTTGACAGAGAAAGCTTGT…	MIFVEENESTEDSNSQFPHRKVIIKRRRDVRTAFKMHHEIGRGKFGRVLKCQDVESGEYFAAKFVICTRKEDKRNFEREIEIMNGLNHPLLLQLYDAYDNGNTEMCIVTEYIGGGELFDRVIEDEFVLTEKACIVFMKQILIGVAYLHSQHIVHLDLKHENMNQGINYKFYLELQNLLLLKLLILSLSVTQRICGP*	10.73	19.3	1.98	3.32	13.83	0	0	0	6.45	2.31	4.45	16.34	9.63	7.06	10.51
c4604930204_g1	2.2164	2.11943	2.03623	23.9068	6.44e-06	0.002743	ITBX_DROME^ITBX_DROME^Q:12-768,H:37-843^35.71%ID^E:2e-163^RecName: Full=Integrin beta-PS;^Eukaryota; Metazoa; Ecdysozoa; Arthropoda; Hexapoda; Insecta; Pterygota; Neoptera; Holometabola; Diptera; Brachycera; Muscomorpha; Ephydroidea; Drosophilidae; Drosophila; Sophophora	PF00362.17^Integrin_beta^Integrin beta chain VWA domain^109-350^E:8.8e-97`PF07974.12^EGF_2^EGF-like domain^530-561^E:2.9e-05`PF08725.10^Integrin_b_cyt^Integrin beta cytoplasmic domain^725-768^E:2.6e-16	ENOG410XP60^integrin, beta	KEGG:dme:Dmel_CG1560`KO:K05719	GO:0016324^cellular_component^apical plasma membrane`GO:0009925^cellular_component^basal plasma membrane`GO:0031252^cellular_component^cell leading edge`GO:0043034^cellular_component^costamere`GO:0030425^cellular_component^dendrite`GO:0005925^cellular_component^focal adhesion`GO:0005887^cellular_component^integral component of plasma membrane`GO:0008305^cellular_component^integrin complex`GO:0016…	.	TCCTCATCATCATCATCATCATCCTCCATGAAAATTCTACTCTGTAATAGTGCTCTTAATTGTGACGACTGTCTCTCAGTCTCTGGCTGCTCTTGGTGCTCTGATCCTGGCATGCAGAAGCATCGATGCATGTCAAATACCCAAGGAATTAAAGACTGTAAATCACTTCAAAATCCAAAGAGTAGTTTTAAAATCCTACAATCTGATCCATTAACCTCCTCAACTTCGGGACCACTAAGTACATTTGTTCAAATTCGTCCTCAAAGAATAGAGTTGAACCTTCGAGTTGGAGAAGAATTTGATTTTGATTTTGAAGTCTCTGCTGCTAAAGACTACCCTTTAGATGTGTACTATTTAATGGATCTCTCTAATTCTATGACGGATGATAAAACTATGATT…	SSSSSSSSSMKILLCNSALNCDDCLSVSGCSWCSDPGMQKHRCMSNTQGIKDCKSLQNPKSSFKILQSDPLTSSTSGPLSTFVQIRPQRIELNLRVGEEFDFDFEVSAAKDYPLDVYYLMDLSNSMTDDKTMIVKLATKLAEAFQSITKDFRIGFGSFVDKEVMPFISLVHEDNCPNRVCPQPYSFQHHMSLSEDPKAFQENVQKASISGNIDKPEGGLDALVQVLVCEKQIGWRHKARKIIIFTTDMSFHIAMDGKLGGLVRPHDGKCHLNDSGYYTHSRLQDYPSIGLINHLVQKHSAHVIWAVTEDQVPLYATLANVIAGSTVGSLSSDSSNIVKLIKSQFQDIAKRIGIQSNSSLSSLYFTSSCSEQEDEERICTNVPLGTSVTFTLHISLPSCL…	39	186	55	107	143	35	18	9	42	25	94	111	144	64	67
c4609330366_g1	1.69383	1.55552	2.27439	15.4467	0.000442374	0.0467215	.	.	.	.	.	.	ATGGAGAATACTGAAAATTGTAAATATCAACAATATACGACTCAGCTTATTCCATTTCCCGAAAGCAATTTGTCCTCTATCGATAATGAAATGAATAATTTGAATTTTATATATCTTGACAATAATTCACAGAAGCAGACTACAGAAAATAAATTTTTGGATGTTGGATGTAAACAAAATATTACTCAAGACGTTTCTGGGCACAAATTATTAAATTCAGTAATGATTTCAAATCACGGTATGAATGCAGGAATGCTTTCAAGTTCTGGTATGAATTCAGGAATGCTTTCAAGTTCTGGTATGAATTCAGGAATGCTTTCAAGTTCTGGTATGAATTCAGGAATG	MENTENCKYQQYTTQLIPFPESNLSSIDNEMNNLNFIYLDNNSQKQTTENKFLDVGCKQNITQDVSGHKLLNSVMISNHGMNAGMLSSSGMNSGMLSSSGMNSGMLSSSGMNSGM	60.71	184.45	31.85	222.36	97.19	52.91	33.69	44.51	52.6	35.04	91.08	142.18	67.59	97.98	127.93
c4614530554_g1	0.80257	1.75475	4.56193	17.1437	0.00018936	0.0257276	GLSK_RAT^GLSK_RAT^Q:20-518,H:157-647^47.7%ID^E:1e-172^RecName: Full=Glutaminase kidney isoform, mitochondrial;^Eukaryota; Metazoa; Chordata; Craniata; Vertebrata; Euteleostomi; Mammalia; Eutheria; Euarchontoglires; Glires; Rodentia; Myomorpha; Muroidea; Muridae; Murinae; Rattus	PF04960.14^Glutaminase^Glutaminase^116-406^E:5.8e-115`PF12796.6^Ank_2^Ankyrin repeats (3 copies)^434-513^E:1.2e-08`PF00023.29^Ank^Ankyrin repeat^461-494^E:0.014`PF13637.5^Ank_4^Ankyrin repeats (many copies)^462-514^E:3.4e-06	COG2066^Glutaminase	KEGG:rno:24398`KO:K01425	GO:0005829^cellular_component^cytosol`GO:0005759^cellular_component^mitochondrial matrix`GO:0005739^cellular_component^mitochondrion`GO:0004359^molecular_function^glutaminase activity`GO:0007268^biological_process^chemical synaptic transmission`GO:0006537^biological_process^glutamate biosynthetic process`GO:0006543^biological_process^glutamine catabolic process`GO:0051289^biological_process^prote…	GO:0004359^molecular_function^glutaminase activity`GO:0006541^biological_process^glutamine metabolic process`GO:0005515^molecular_function^protein binding	ATGCGACATGATTATTATGTAAAAAACTTTTTCAATCTCTTTGCCTCGTCATCAATACAAACCATTAGAGCGGATCAGCTTTTACGAACGATCGAGAAAACTGGAATACGACGAACGGATCCAAGACTTCGAGAATTACTTCAAATTTTACATGAGCAAAAAACTAGTCATGAAAACAAATCGTTAGAGGATATTAATATAGATTATCTCACATTTGAAAAATTAATGCACACAAATTTTACTTTGCTATCTCGAATATTCCATGAGAATTTAATTATACCGGATTTTACGTCTTTTACATCTCAGCTCAAAGACATTTTTGATAGATGCAAAAGTAATCATGAGGGCTCTGTTGCAACGTATATTCCGCAATTAGCTCAATACAGTCCAAACTACTGG…	MRHDYYVKNFFNLFASSSIQTIRADQLLRTIEKTGIRRTDPRLRELLQILHEQKTSHENKSLEDINIDYLTFEKLMHTNFTLLSRIFHENLIIPDFTSFTSQLKDIFDRCKSNHEGSVATYIPQLAQYSPNYWGLSVCTVDGQRYSLGDNNTSFTLQSCSKPFTYGMCLNELGSENVHKYISFEPSGRHFNEICLDSKLKPHNPMLNSGAIMSCAIALKLIQPFMSNAEKFEFILNYMKTIAGGETIGFNNSVFLSERETADRNYAMAYYMRENKCYPPDTQIHQVMNLYFQTCSMEVTTEALSVMGATLANGGICPITDEYVLNSESVRAVLSLMYSCGMYNHSGEFAFSVGLPAKSGVSGALLLVVPNVLSIALWSPPLDRKNNSVRGLQFSTELVE…	388.31	518.08	191.65	375.69	335.41	608.53	181.72	311.02	127.65	164	368.47	1113.52	552.84	616.17	810.75
c4614530561_g1	1.49915	2.26505	-1.04713	16.0101	0.000333768	0.0381886	GLS2_CAEEL^GLS2_CAEEL^Q:25-120,H:253-345^51.55%ID^E:1e-27^RecName: Full=Putative glutaminase 2;^Eukaryota; Metazoa; Ecdysozoa; Nematoda; Chromadorea; Rhabditida; Rhabditoidea; Rhabditidae; Peloderinae; Caenorhabditis	PF04960.14^Glutaminase^Glutaminase^25-123^E:7.6e-24	COG2066^Glutaminase	KEGG:cel:CELE_DH11.1`KO:K01425	GO:0005759^cellular_component^mitochondrial matrix`GO:0005739^cellular_component^mitochondrion`GO:0004359^molecular_function^glutaminase activity`GO:0006537^biological_process^glutamate biosynthetic process`GO:0006543^biological_process^glutamine catabolic process	GO:0004359^molecular_function^glutaminase activity`GO:0006541^biological_process^glutamine metabolic process	TTTTCCTATATTAAACAAAGAGTAAATATTAAAAATATTATTATTATATATATGTATTTTTTTATTTTACGTACAGTAAAACCTCACAATCCCATGTTAAATTCTGGAGCCATTATGTCGTGTGCCATAGCCTTGAAATTGATTCAGCCATTTATGAGCAATGCAGAAAAATTTGAATTTATCCTTAATTACATGAAAACTATCGCTGGAGGCGAAACCATTGGATTCAATAACTCTGTTTTTCTCTCTGAGAGGGAAACAGCGGATCGAAACTACGCCATGGCTTATTATATGAGAGAAAATAAATGTTATCCTCCTGATACTCAGATTCATCAAGTCATGAACTTGTATTTCCAAGTATTTGTTATATTTGTTATTTTTGTTTCCTAG	FSYIKQRVNIKNIIIIYMYFFILRTVKPHNPMLNSGAIMSCAIALKLIQPFMSNAEKFEFILNYMKTIAGGETIGFNNSVFLSERETADRNYAMAYYMRENKCYPPDTQIHQVMNLYFQVFVIFVIFVS*	5.85	14.63	5.68	4.54	3.19	7.23	1.43	1.93	1.91	2.99	10	20.28	9.04	11.44	8.91
c4621330898_g1	-2.23016	-3.56883	0.861799	18.0475	0.000120511	0.0218993	GTR1_DROME^GTR1_DROME^Q:229-726,H:4-492^71.94%ID^E:0^RecName: Full=Glucose transporter type 1;^Eukaryota; Metazoa; Ecdysozoa; Arthropoda; Hexapoda; Insecta; Pterygota; Neoptera; Holometabola; Diptera; Brachycera; Muscomorpha; Ephydroidea; Drosophilidae; Drosophila; Sophophora	PF07690.15^MFS_1^Major Facilitator Superfamily^240-640^E:1.3e-18`PF00083.23^Sugar_tr^Sugar (and other) transporter^243-696^E:8.8e-128	COG0477^major facilitator Superfamily	KEGG:dme:Dmel_CG43946`KO:K07299	GO:0016021^cellular_component^integral component of membrane`GO:0048085^biological_process^adult chitin-containing cuticle pigmentation`GO:0008643^biological_process^carbohydrate transport`GO:0090277^biological_process^positive regulation of peptide hormone secretion	GO:0055085^biological_process^transmembrane transport`GO:0016021^cellular_component^integral component of membrane`GO:0022857^molecular_function^transmembrane transporter activity	ATGAATAAACACACGCCTCTATCAATGGATGATGATGAAGATGATGATGAAGATGAGGAAGAGGAGGAAAATGAGAGCACAGATGAAGAACTCTCACATGATGAGTCCTTTCATGAAAATGAGCGAAGTAAAACTCATTCCTCGGTTATCAAAGGCTCCAATGTTCTCAATACCTACGGACCTTTTTTTGAAGACTCGTCGAATGTCTCTGAATGTGAGCAATTGGCTCATATTCGTCGTAGTGCGAGTGGAGTTTTTCGATGCTCGAATGATGGAGAGTCTTTTATCAATGAGTCTCTTCATCATGATAATAGTTGTATACTCTACTCACCCATTCATTTACATGATCATCATGTTCATCATGAGAGTTGTCATGGATCCAAAGACTCATTTGAAGGA…	MNKHTPLSMDDDEDDDEDEEEEENESTDEELSHDESFHENERSKTHSSVIKGSNVLNTYGPFFEDSSNVSECEQLAHIRRSASGVFRCSNDGESFINESLHHDNSCILYSPIHLHDHHVHHESCHGSKDSFEGSRLQGQMTSNLNHKLETYMGFQPLETTVALSEIRSQLQELTISVENCQSDVYDVKRNLMGMKAEVDSVIFVKDEIDDIRDSLDRLEAEGERRKGKLLDQGLTFFLGYSIFSAVLGMLQFGYNTGVINAPESVIEKFIRFAYRHRYDGENMTYEASTFLYAVAVAIFALGGMVGGFMGGWIANKFGRKGGLLLNNVIGILGALGMGTAKVSASYELLIVGRFCIGVNCGLNTSLVPMYISEIAPLHLRGGLGTVNQLAVTIGLLLSQ…	19	20	4	23	7	505	15	8	11	6	5	3	9	5	8
c4625431098_g1	-3.72055	-3.3373	2.41949	23.0766	9.75e-06	0.00365072	.	.	.	.	.	.	ATGATTTCAATACGTATTTCAATCGCCTTATTTTGTCTGTCTCTTCAACTCTATGGAGTACTGTGTGATGAAACTTTGTCCTTTGAATGGGCTCCTGAGGCTCGGTCTTCCGATGGAATTCCACATCTATTGGTCACATTTGATGATGGAAAGAAAGATATTATAGAATTGCATCATTACAATCCTCTAGCCCGTATTTCTCCTTCGAAAGGATCTTCATTTATGGGACGTTTAAAAGGAGAGCCCGATTCCGTTGTTGCCTTTACAGGAATTCCATTCAGCTCTGAATATCAAATATCTATTTTGAGAGCCAATAATAGAGATGTTATGGTTCAATTGGATAAAAATGGCAAATTTAGACACGTAAATGAATTTAATAGAGAAATGATGAAATCCCTC…	MISIRISIALFCLSLQLYGVLCDETLSFEWAPEARSSDGIPHLLVTFDDGKKDIIELHHYNPLARISPSKGSSFMGRLKGEPDSVVAFTGIPFSSEYQISILRANNRDVMVQLDKNGKFRHVNEFNREMMKSLISPSLVNQRAFVMTKENYLRLVMTYTPLAKDEFDSLELFEEWLTKVSAHLQALYHHPSLQFKITFDKPIPTILNTKEHLLRGADREFWMSYKSSASYTMYKEGNAQHLIAYIHTHSGGKYNGYSRYCHLCTTKPSFSILKVNTNVIETAILAAVELAHSHCVSIDNPERPSKCNGLMAIPPGNSWSKCSVNYFKSYQRITTEEQGYWCLDRDDPSKRGGSWTPWALWQDCVSDCVKYRKRRCIGSSCPGEDSEIVD*	9	36	13	25	11	1777.38	19	12	43	23	13	23	32	12	39
c4632131374_g1	7.1052	4.22675	2.79662	18.4484	9.86e-05	0.0193442	.	.	.	.	.	.	CATGCCAGGCTTTTTGCCATGCCAGGCTTCTTGCCATGCCATGTTCCCTGTATTTCCTGTCATTATTTGAGGGTTGATAATAAGTTTAGTTGTTGGCAAAATAAACGGAAGAAGAGAAACATATTGCGACAACTCACAATGCTTTGTCGTTTGGAAGCCCTTATTTTATTATTATATTTAACACAACACCTGTCACAGGCTGTAAATAAAAATCCCTTTGTATTGTGTAAGGATGGTGGAGATGAATGCAGTAATTACTCGAAAAGCGACTGTGAAAAATCTCATGTAAAACGTGTTTGTCGACTCCTGTGTGGTTCAATGGGTAAATGCTTTGATGAAGATGATTGTGAGGACGTTGAGTGTTCTCAGAAGAATAATTTAAAAAATTGTCCCAAAAAA…	HARLFAMPGFLPCHVPCISCHYLRVDNKFSCWQNKRKKRNILRQLTMLCRLEALILLLYLTQHLSQAVNKNPFVLCKDGGDECSNYSKSDCEKSHVKRVCRLLCGSMGKCFDEDDCEDVECSQKNNLKNCPKKCEDCHTDVTCAFA*	329.77	500	0	496	307	0	0	14.76	0	1.02	1	8.69	220	1	0
c4645831918_g3	2.53488	2.63755	-0.51495	17.5037	0.000158171	0.0247408	SYT2_CAEEL^SYT2_CAEEL^Q:78-185,H:83-192^34.55%ID^E:6e-09^RecName: Full=Synaptotagmin 2 {ECO:0000312|WormBase:F42G9.7};^Eukaryota; Metazoa; Ecdysozoa; Nematoda; Chromadorea; Rhabditida; Rhabditoidea; Rhabditidae; Peloderinae; Caenorhabditis	PF00168.29^C2^C2 domain^93-195^E:6.1e-13	COG5038^Domain-Containing protein	KEGG:cel:CELE_F42G9.7`KO:K15290	GO:0031045^cellular_component^dense core granule`GO:0016020^cellular_component^membrane`GO:0008021^cellular_component^synaptic vesicle`GO:0005544^molecular_function^calcium-dependent phospholipid binding`GO:0046872^molecular_function^metal ion binding`GO:0006887^biological_process^exocytosis`GO:0007269^biological_process^neurotransmitter secretion	.	ATGGCTGTCTTGATTTCTCGTTTATTATTCTTTTGCTCTAATCTTTTTAATAAAAAGAGAAAAGTTACAAATGTGAATCGTACATTTTCTCGCTTATGGAGTAAAGTAGAAAACCGAAATTCAAAGGCGGAATTTTACGAATTACCTCATAATCTATGTACTTATGACGATGAAGAGGAGGAAGACGAGTATAATTCATTATTGACTCAAGATTTGATCAACGAAACAATTCATTTCGGCTCTCTTCGTTTTAGAGTATCATTTAAAGACGTGTCTCATCTATGTCTCATTTTATATGAGGCTTCAAATTTACATCAGAGAAATTTAGATGATAAAACAAATATCTATGTAAACGTTTCTATATGTCCTGGAAAATACAGCTTTGATACAAATATTCAA…	MAVLISRLLFFCSNLFNKKRKVTNVNRTFSRLWSKVENRNSKAEFYELPHNLCTYDDEEEEDEYNSLLTQDLINETIHFGSLRFRVSFKDVSHLCLILYEASNLHQRNLDDKTNIYVNVSICPGKYSFDTNIQRFTSNPTFNETFYLTIPNNDIEDKDLLLKVMKSCYHIQDELIGVIRLPLMKIYDKEFKSTEYTCTIIEESHRDERIILHQEADKLHLQKQDLGQIYIGLFYFGKKLRIDIVFAVKEKCDFDVKLQVTHESEFWEFEANCNWNDSSSTYDEQFIINNEFSKKDLSNLILEMNIKDEKCQTVGKILLANRDEDWIEILEVTNGVVKMFHDTVKVIKNVTADGQELILHSYKVLRSI*	5.26	30.31	5.07	21.12	15.98	5.71	0	10.87	0	0	11.07	20.15	6.39	23.32	18.74
c4651832153_g2	1.68135	2.91161	0.167418	25.9429	2.33e-06	0.00130633	ABHDA_PONAB^ABHDA_PONAB^Q:34-111,H:110-186^32.05%ID^E:1e-05^RecName: Full=Mycophenolic acid acyl-glucuronide esterase, mitochondrial;^Eukaryota; Metazoa; Chordata; Craniata; Vertebrata; Euteleostomi; Mammalia; Eutheria; Euarchontoglires; Primates; Haplorrhini; Catarrhini; Hominidae; Pongo	PF12146.7^Hydrolase_4^Serine aminopeptidase, S33^34-106^E:7.4e-08	COG0596^Alpha beta hydrolase	KEGG:pon:100171612`KO:K13702	GO:0005739^cellular_component^mitochondrion`GO:0102390^molecular_function^mycophenolic acid acyl-glucuronide esterase activity	.	ATGTATCCGAAGAACGACTTGTCGCCTATCGTAAATTTACGGGAACCAAACAACCGACACTATTGTATATTCCAGGATGGTTGTGTCCAATGGACTAGCTATGATTCGGAGACGAGTGGTCTTTCACGTGGAGATAGAAGAAAAGTAGAATTTGAACATTGGATTGAAGATGCTCTTGTTATGGTGGATCGTGTTTGTGACGAAGGGCCCATTATACTCATAGCTTCCAGTGTCGGAGGTTGGATATCAACGATCGTAGCTCAAAGACGTTCGTCTCGAATTCATTCACTTCTTTTCATTGCTCCCGCCTTTAATAGTATACATGATACATTTATGTACCACTACAGTCTTGTTTCACGAGAGGATCAAAATACCATCGATAATGACTCCAATGGCCTT…	MYPKNDLSPIVNLREPNNRHYCIFQDGCVQWTSYDSETSGLSRGDRRKVEFEHWIEDALVMVDRVCDEGPIILIASSVGGWISTIVAQRRSSRIHSLLFIAPAFNSIHDTFMYHYSLVSREDQNTIDNDSNGLRIMMKSIILLK*	21.07	11.67	8.99	10.06	22.35	7.97	3.94	6.88	1.95	7.95	5.93	40.47	42.05	26.03	64.21
c4651832155_g3	-0.00186527	2.68702	3.73438	49.5537	1.74e-11	5.36e-08	ABHDA_MOUSE^ABHDA_MOUSE^Q:17-266,H:46-289^32.67%ID^E:2e-38^RecName: Full=Mycophenolic acid acyl-glucuronide esterase, mitochondrial;^Eukaryota; Metazoa; Chordata; Craniata; Vertebrata; Euteleostomi; Mammalia; Eutheria; Euarchontoglires; Glires; Rodentia; Myomorpha; Muroidea; Muridae; Murinae; Mus; Mus	PF12146.7^Hydrolase_4^Serine aminopeptidase, S33^64-145^E:3.7e-11	COG0596^Alpha beta hydrolase	KEGG:mmu:213012`KO:K13702	GO:0005829^cellular_component^cytosol`GO:0005739^cellular_component^mitochondrion`GO:0004553^molecular_function^hydrolase activity, hydrolyzing O-glycosyl compounds`GO:0102390^molecular_function^mycophenolic acid acyl-glucuronide esterase activity`GO:0019391^biological_process^glucuronoside catabolic process	.	ATGTCAAGTCAAACTTGTATTCCAAATTCTGACTATGTTCCAATAGAAGTCTCCTTTATAAATGTGGCCGAGGGACGACCTGTAGCCTATCGCAAATTTACTGGAACCAAACAACCGACACTATTGTATATTCCAGGATGGTTGTGTCCAATGGCGCTAGAGAAAATAGTTGCTTTTGAAAAATTCGCTAGAGAAAACGGATATTCGAATGTTCGCTATGATCAGGAGGCGAGTGGTCTTTCAAGGGGAGATAGAATGAAAGTCGAATTTGAACATTGGATCGAAGATGCTCTTTGTATGGTGGATCGTGTTTGTGACGAAGGGCCCATTGTACTCATAGCTTCCAGTGTCGGAGGTTGGATATCAACAATCGTCGCTCAAAGACGTCCGTCTCGAATA…	MSSQTCIPNSDYVPIEVSFINVAEGRPVAYRKFTGTKQPTLLYIPGWLCPMALEKIVAFEKFARENGYSNVRYDQEASGLSRGDRMKVEFEHWIEDALCMVDRVCDEGPIVLIASSVGGWISTIVAQRRPSRIHSILFIAPAFNSIYASFKYYYSLVSQEEQEAIDNGSNGVRIKMKYGGVNYLRKDFSENTRQFEINFKEPIPLSCPVRIIHSLQDEDIPYKSSLNFIANITSENADLILRKKGDHRLNTEDDIALQINEMKKLLKEYFIN*	54	77	41	59	200	141	191.09	67	72	53	646	601	740	547	265
c4675033445_g3	-1.74606	-2.86445	0.723666	21.2377	2.45e-05	0.00620611	CATV_NPVHZ^CATV_NPVHZ^Q:43-264,H:153-356^29.91%ID^E:3e-21^RecName: Full=Viral cathepsin;^Viruses; dsDNA viruses, no RNA stage; Baculoviridae; Alphabaculovirus; unclassified Alphabaculovirus	PF00112.22^Peptidase_C1^Papain family cysteine protease^49-269^E:2.9e-35	.	.	GO:0008234^molecular_function^cysteine-type peptidase activity	GO:0008234^molecular_function^cysteine-type peptidase activity`GO:0006508^biological_process^proteolysis	ATGAGGATATCATTACTTTGCATTTTGGTTACAAGACTCCTAACATTTGCATTTCCTTCACTTCCTTCTCCGAATAAAAATCATGAGGCCGAATTTAGAGATTTTATCCGTGAATTTAGAATCCATGACTGCACCGCTCCGCTTTTTCACGACTCTCGAAAACAAAGAATCATTTCTCGAGTCAAAGATCAAGGGGAATGTGAGGCCTCAGCAGCCTTTGCTACAACGTCCCTCTATGAAACCTGCGTAGCTAAATTGACTAATGGCGTCCTTTTTAATTTTGCGGAGCAGGAAATAATCGACTGTGGATATAATGGACAAGGAAGAAATGGATGTAAGGGCGGTGAATTACACTCCTATGCTGAATATCTCTCGCATTCAGCGTCACACACACTTCCT…	MRISLLCILVTRLLTFAFPSLPSPNKNHEAEFRDFIREFRIHDCTAPLFHDSRKQRIISRVKDQGECEASAAFATTSLYETCVAKLTNGVLFNFAEQEIIDCGYNGQGRNGCKGGELHSYAEYLSHSASHTLPLERHNPYRNSFPLLSCQNTQLIYKSIQVSYVRFSYSCSEDILMELVYSYGAVISGLYTNISLTSPSFNSYRGGIYNDCPIDQERERNFAVTVVGYDSRSPYPFWILKLPYGRHWGERGYMRLSLGVGMCGIGKACVVILCTLSS*	1	15	23	8	43	126	65	31	93	46	5	4	3	4	24
c4684634025_g1	-1.79007	-2.25039	2.77231	21.3392	2.32e-05	0.00611031	A4_DROME^A4_DROME^Q:292-557,H:381-650^52.96%ID^E:3e-87^RecName: Full=Amyloid-beta-like protein;^Eukaryota; Metazoa; Ecdysozoa; Arthropoda; Hexapoda; Insecta; Pterygota; Neoptera; Holometabola; Diptera; Brachycera; Muscomorpha; Ephydroidea; Drosophilidae; Drosophila; Sophophora`A4_DROME^A4_DROME^Q:28-192,H:33-198^59.06%ID^E:3e-64^RecName: Full=Amyloid-beta-like protein;^Eukaryota; Metazoa; Ecdysoz…	PF02177.15^APP_N^Amyloid A4 N-terminal heparin-binding^29-135^E:1.6e-37`PF12924.6^APP_Cu_bd^Copper-binding of amyloid precursor, CuBD^136-192^E:4.2e-24`PF01456.16^Mucin^Mucin-like glycoprotein^254-306^E:3.9e-08`PF12925.6^APP_E2^E2 domain of amyloid precursor protein^299-487^E:1.1e-70`PF10515.8^APP_amyloid^beta-amyloid precursor protein C-terminus^645-695^E:9.6e-23	ENOG410ZW2A^Amyloid beta (A4)	KEGG:dme:Dmel_CG7727`KO:K04520	GO:0005576^cellular_component^extracellular region`GO:0016021^cellular_component^integral component of membrane`GO:0005886^cellular_component^plasma membrane`GO:0008201^molecular_function^heparin binding`GO:0046914^molecular_function^transition metal ion binding`GO:0007611^biological_process^learning or memory`GO:0007616^biological_process^long-term memory`GO:0016319^biological_process^mushroom b…	GO:0008201^molecular_function^heparin binding`GO:0046914^molecular_function^transition metal ion binding	ATGCTCTTTTCATCCATTGTTTTCGGTTCTTTCTTATTTTCCTGTGTCTTTGGAACTAAGAATGAAACGACGTTAAAACACGATCCAATGATTGCCATGAATTGTCCAGAAGATGATAAAATGACATCAGCCTATCATAATCAGTACATGGACAAAAATGGAAAATGGACTACAGATCAGGATCATAAAGCAATTTGTTTTAAGGATAAAGTGGACATTTTAGAATACTGCAAAAAGGTCTATTCGAATGCGGATATCAATAACATTGTGGAGTCCAATCATTTTGTTAAAATAGGAAATTGGTGTAAGTTAGGAAGAAAAAAATGTAAGAATCCTGGACGATGGATTAAACCCTATCGATGTTTAGCTGGTCCTTTTCAAAGCGATGCTCTCCTCGTT…	MLFSSIVFGSFLFSCVFGTKNETTLKHDPMIAMNCPEDDKMTSAYHNQYMDKNGKWTTDQDHKAICFKDKVDILEYCKKVYSNADINNIVESNHFVKIGNWCKLGRKKCKNPGRWIKPYRCLAGPFQSDALLVPEHCLFDHIHNQTRCWDFDEWNKTASGACLDRGMKVKSFAMLLPCGIDVFSGVEFVCCPSSKKISLKKNKSLTSSWPSELKLQEIESKKDDEYYEDDLDEDELDEDEEWIEEDDEDEYDEEYYSDDNDEETTSTTTTTTTTTPPPTTTTTTTTTTTTTTTTTTTTTTTSEPPTVDPYFTHYDPRDEHASFIQAERRFEEHHRGKVSKVMKDWSDLEEKYQEMRDKDSKAAETFKKKMTERFQKTVQALEEESHAEKRQLSAMHQQR…	75.18	37.8	71.44	117.96	34.76	921.82	70.29	358.6	107.11	223	64.88	25.12	74.43	31	69.65
c4687034128_g2	-1.67873	-2.58496	-0.0907188	20.581	3.4e-05	0.00777712	SCYL2_MOUSE^SCYL2_MOUSE^Q:11-407,H:215-611^29.07%ID^E:3e-56^RecName: Full=SCY1-like protein 2;^Eukaryota; Metazoa; Chordata; Craniata; Vertebrata; Euteleostomi; Mammalia; Eutheria; Euarchontoglires; Glires; Rodentia; Myomorpha; Muroidea; Muridae; Murinae; Mus; Mus	PF07714.16^Pkinase_Tyr^Protein tyrosine kinase^25-113^E:4.6e-08`PF00069.24^Pkinase^Protein kinase domain^25-121^E:8.6e-07	ENOG410XQ9T^SCY1-like 2 (S. cerevisiae)	KEGG:mmu:213326`KO:K17541	GO:0030136^cellular_component^clathrin-coated vesicle`GO:0010008^cellular_component^endosome membrane`GO:0005794^cellular_component^Golgi apparatus`GO:0048471^cellular_component^perinuclear region of cytoplasm`GO:0005524^molecular_function^ATP binding`GO:0004672^molecular_function^protein kinase activity`GO:0005102^molecular_function^receptor binding`GO:0008333^biological_process^endosome to lyso…	GO:0004672^molecular_function^protein kinase activity`GO:0006468^biological_process^protein phosphorylation`GO:0005524^molecular_function^ATP binding	ATGGAAGAAATTGACACAAAAGAAGTTATGTGTCAATCATGGACACCACGAATGCCTAAAATTGCTCAGCCGGATTTAAATTATATAGCGCCAGAAATTCAACACAAGTCTCAGTGTACAATTGCAAGTGATATGTTTTCTTTGGGAATGGTAATGATTGCAATATTTAACGAGGGTCAAAGTCTTATACAAGCCAATCATGGAACAACAGCATATTTTAAACAGGCTGGAGTTATTGATGGACAAGTCAAAAGAATATTGCACAAAATACCAGTTGGACTTCAAGAAGTCATAACGGCCTGTGTTAATACAGATACTCGAAATCGTCCAACAGCTAATGTTTTATCTCTTACAAAGTATTTTCGAGATCCTGCAGTAAAAGCCCTTCAGTATCTTGAT…	MEEIDTKEVMCQSWTPRMPKIAQPDLNYIAPEIQHKSQCTIASDMFSLGMVMIAIFNEGQSLIQANHGTTAYFKQAGVIDGQVKRILHKIPVGLQEVITACVNTDTRNRPTANVLSLTKYFRDPAVKALQYLDVISMKDPTQKAHFFRMTLTDIFPYIPRKLWFQHCWPHLETEVRSQEVLAAVLEPVLFLVKECSQNEYNSTLLPVLKNVFISPKSIQASVILLDKLVIILEKSSEEDISSFILPLLFNALESQHYQIQIAAISIVPNILDYVGDETIRTSVFPKIIRVYETHTTDVKIVLAFLASIFKILDKLERFVLIDTVLPLLVKVKYNDVHILVRVLEIYRNMLADKRYGLSVNMIATKVLPPLIPQMVNTALSYEHFIIVQEVLQEMFTVID…	7	10	15	13	2	45	17	13	85	22	5	1	10	4	6
c4691934313_g1	1.56713	2.25712	-1.10512	16.851	0.00021921	0.0285135	SC23A_DANRE^SC23A_DANRE^Q:3-493,H:265-762^38.8%ID^E:4e-117^RecName: Full=Protein transport protein Sec23A {ECO:0000305};^Eukaryota; Metazoa; Chordata; Craniata; Vertebrata; Euteleostomi; Actinopterygii; Neopterygii; Teleostei; Ostariophysi; Cypriniformes; Cyprinidae; Danio	PF04811.14^Sec23_trunk^Sec23/Sec24 trunk domain^1-128^E:1.6e-26`PF08033.11^Sec23_BS^Sec23/Sec24 beta-sandwich domain^137-233^E:5.6e-19`PF04815.14^Sec23_helical^Sec23/Sec24 helical domain^247-347^E:3.6e-17`PF00626.21^Gelsolin^Gelsolin repeat^362-443^E:6.5e-05	COG5047^transport protein	KEGG:dre:406774`KO:K14006	GO:0030127^cellular_component^COPII vesicle coat`GO:0005829^cellular_component^cytosol`GO:0070971^cellular_component^endoplasmic reticulum exit site`GO:0005789^cellular_component^endoplasmic reticulum membrane`GO:0019898^cellular_component^extrinsic component of membrane`GO:0000139^cellular_component^Golgi membrane`GO:0008270^molecular_function^zinc ion binding`GO:0090110^biological_process^cargo…	GO:0006886^biological_process^intracellular protein transport`GO:0006888^biological_process^ER to Golgi vesicle-mediated transport`GO:0030127^cellular_component^COPII vesicle coat	GCTACAGGGAATGCTTTAGCCGTGGCTCTGGCTCTCCTTGGAGTCACTGGACCCTTTTGTGGGGGTCGAATTCTTTCTTTTATTGGAGGACCCACAACGTGCGGCCCCGGAAAAATTGTTAGTGACGATCTGTCAACGACGATTCGAACGTTTTTAGACATTAATCAAAATAGAACTTCTTTGATGGTGCCGGCTTTAAAGTTTTATGAGTCTCTATCGGCTCAGGCCGTTGAATTGGGAGTTTCTGTAGACCTCTACGTGGGAGACCCGAATCAAATTGGAGTCTATGAAATGAAGTCTCTTTTCAAAAACACGAATGGTCACGTCATTTACTCTGAGTCTTTCTCCTCCCTCACTTTTAAAGAGAGTTTGACTCGAGTCTTTGACTCGATCTCTGAC…	ATGNALAVALALLGVTGPFCGGRILSFIGGPTTCGPGKIVSDDLSTTIRTFLDINQNRTSLMVPALKFYESLSAQAVELGVSVDLYVGDPNQIGVYEMKSLFKNTNGHVIYSESFSSLTFKESLTRVFDSISDSMSFNALLEVKSSKEIRVTRALGPMVSSVKRHKNGKAEASTRSWKLIGLYPTTTLTFFLESTNKDASLNASLGFLQFITRYTTVFGVKKLRVTTIARPVVDYDSYASDIQNSFDQETAAVLLAKQYAWNLDSKNVSEDKIHGSLDRLLLRFCFYGGSFHKGNSNSFSLPENYRLFPTFMFHLRRSCLLRTAFTSPDEQTYYRNYLYKESMESCILMIQPSVLAFTLEEPPQPVLLDVESLKPNVILVIDTFFNVLVYYGEHIVIWA…	3	15	3	8	6	5	1	3	3	2	8	10	12	12	14
c4701034834_g1	-1.45422	-1.91464	3.83358	15.3803	0.000457299	0.0474861	.	PF00024.25^PAN_1^PAN domain^157-232^E:1.4e-09`PF00024.25^PAN_1^PAN domain^248-324^E:2.8e-05`PF00024.25^PAN_1^PAN domain^357-426^E:2e-05`PF00024.25^PAN_1^PAN domain^496-565^E:2.8e-06	.	.	.	.	ATGGTTTTTCCAATTTCCAATTCTTCTATACTACCAAGTGTGATTATTCTGTCATTACTTCCTCTACTTGCTCAAGCCCAAATAAAGTCTTGTGATAATGTTGCAAGTCAAATGAGTTATGAACGTATTCCAGGATATAAATTGGAAGGAGAACACCAACAAGGGACTGAGATTAAAAGTCCTTTAAAGTCAAATTTATTGGAAAGAACATGCTCGAGTCTTTGTAAACGAAATCGAATGGATAACGGAACCTACTTTCCCTGTGAATTCTTCACCATTAAAAATGACCGATCTAATCATCGTACAAAAAATCAGAGTAACGACAACACTTCTTCTTGCATATTGAGCAATGGCGTATTAAAAAATTCTTCCTGGAAATTAGCCAATAATAAAGACTAT…	MVFPISNSSILPSVIILSLLPLLAQAQIKSCDNVASQMSYERIPGYKLEGEHQQGTEIKSPLKSNLLERTCSSLCKRNRMDNGTYFPCEFFTIKNDRSNHRTKNQSNDNTSSCILSNGVLKNSSWKLANNKDYDLYNKICINTYLIQQNCVHKTNIFTIQPGLQFLPNNRKEILTKDRIMCQEKCLSEQDFQCRSASFELRHNICSLSPFTIGMKPQYVSLNQTIDYMENECLNGTSRCEGQVRFLHYEKTELVDSWDSLRVPAQSLEDCRYICRDDQGKLPFLCHSFHYDEKNNECFFSRNIFSNTTNNIIISNQYSYHELICIYKDDDKSHNKSSLFGRFFNLPTISMYNDEEPFKVFRKYILESNSYATFRNYELGRCLHECIIQPTCQSVSYTRS…	116	24	240	149	314	321	759	975.99	660	212	199	138	65	116	122
c4715535732_g2	0.841227	4.24331	1.60224	30.1541	2.83e-07	0.000281537	ERF3A_HUMAN^ERF3A_HUMAN^Q:6-175,H:229-397^54.12%ID^E:3e-58^RecName: Full=Eukaryotic peptide chain release factor GTP-binding subunit ERF3A;^Eukaryota; Metazoa; Chordata; Craniata; Vertebrata; Euteleostomi; Mammalia; Eutheria; Euarchontoglires; Primates; Haplorrhini; Catarrhini; Hominidae; Homo	PF03144.24^GTP_EFTU_D2^Elongation factor Tu domain 2^92-159^E:4.2e-09	COG5256^This protein promotes the GTP-dependent binding of aminoacyl-tRNA to the A-site of ribosomes during protein biosynthesis (By similarity)	KEGG:hsa:2935`KO:K03267	GO:0005829^cellular_component^cytosol`GO:0005622^cellular_component^intracellular`GO:0018444^cellular_component^translation release factor complex`GO:0005525^molecular_function^GTP binding`GO:0003924^molecular_function^GTPase activity`GO:0003723^molecular_function^RNA binding`GO:0003747^molecular_function^translation release factor activity`GO:0002184^biological_process^cytoplasmic translational …	GO:0005525^molecular_function^GTP binding	TTTTTTCTTTTTTGTTATTCTCTTTGTAGATACAATTACTGTAAGGATAATTTAACGCCCTATTTGAAAAAAGTCGGATTCAACCCCGTCAAGGACGTCATGTACATGCCCGTTTCGGGTTTAACGGGAATCGGACTCAAGGACTCCGCAGAGTCTTTGGCTCCATGGTACAGTGGTCAGTCCTTCATATCCTACATCGACTCGTTGCCCTCTTTGGATCGAAACATAGAGGGTCCTTTCATGATGCCAATTGTAGATAAATATGCGGATATGGGAACCGTTGTTATGGGAAAAGTCGAGTCCGGAGAGTGTAAAAAAGGACAAACCCTTGCCATTTATCCGAATCGAACAGAGGTCAAAGTTGATCAACTTTGGTCTGATGACATTGAAGTGACTCAC…	FFLFCYSLCRYNYCKDNLTPYLKKVGFNPVKDVMYMPVSGLTGIGLKDSAESLAPWYSGQSFISYIDSLPSLDRNIEGPFMMPIVDKYADMGTVVMGKVESGECKKGQTLAIYPNRTEVKVDQLWSDDIEVTHVSCGENVKVKIKGVEETDITSGFVLCDPNNPIKSCRVFDAQVKVFFLFTPSVCLHLRLIRDYTVCVCDTFTKLFSFFSLYNCIV*	13.65	15.07	4.51	26.22	4.17	7.4	7.9	5.15	20.14	3.39	8.44	18.49	338.29	347.81	9.39
c4719135973_g1	2.0846	2.11638	4.20448	17.2071	0.000183457	0.0257276	ATS9_HUMAN^ATS9_HUMAN^Q:195-1583,H:274-1614^38.41%ID^E:0^RecName: Full=A disintegrin and metalloproteinase with thrombospondin motifs 9;^Eukaryota; Metazoa; Chordata; Craniata; Vertebrata; Euteleostomi; Mammalia; Eutheria; Euarchontoglires; Primates; Haplorrhini; Catarrhini; Hominidae; Homo`ATS9_HUMAN^ATS9_HUMAN^Q:934-1781,H:1109-1932^32.25%ID^E:3e-121^RecName: Full=A disintegrin and metalloprote…	PF13688.5^Reprolysin_5^Metallo-peptidase family M12^215-385^E:1.5e-14`PF01421.18^Reprolysin^Reprolysin (M12B) family zinc metalloprotease^217-425^E:5.2e-20`PF13574.5^Reprolysin_2^Metallo-peptidase family M12B Reprolysin-like^236-410^E:1.3e-08`PF13582.5^Reprolysin_3^Metallo-peptidase family M12B Reprolysin-like^238-370^E:8.5e-10`PF00090.18^TSP_1^Thrombospondin type 1 domain^524-573^E:5.5e-10`PF059…	ENOG410XPKZ^ADAM metallopeptidase with thrombospondin type 1, motif	KEGG:hsa:56999`KO:K08624	GO:0009986^cellular_component^cell surface`GO:0005783^cellular_component^endoplasmic reticulum`GO:0005615^cellular_component^extracellular space`GO:0005578^cellular_component^proteinaceous extracellular matrix`GO:0004222^molecular_function^metalloendopeptidase activity`GO:0008237^molecular_function^metallopeptidase activity`GO:0008270^molecular_function^zinc ion binding`GO:0006516^biological_proc…	GO:0004222^molecular_function^metalloendopeptidase activity`GO:0006508^biological_process^proteolysis`GO:0008270^molecular_function^zinc ion binding	ATGTCAAGAATTTTCAGTTGTTTTAAAAATTGCCGTAAAAGTCCCTACGGGTCCCTACGTCCCTACCGCTCATTTCTTTTTTGGGCCCTATTCACCTGTTTGAATTTCATTCAAGGACATTGCGACAAAAATTCAGAAGCTCTCATTTCTCCTCTTGAAGAAGTATTGATATCAGACTACGAGTGTTATCCTGGTGGAACCCACTGCGATGAGATCCTTGTCAATACTAATCATCCTTTACCTGCCAATCTTAGCACTGCCGCCACCGCCGCCGCCTCTTATTCTGAAAAGCAAATTAGTTTTTTTGCTTTTCAAAAGTTGTTTCACATGGTATTATTTCCTGATGTATTACAATTACGTCACTCTCCAATCAAATTTTCATCTAATAATGAGAGGAGA…	MSRIFSCFKNCRKSPYGSLRPYRSFLFWALFTCLNFIQGHCDKNSEALISPLEEVLISDYECYPGGTHCDEILVNTNHPLPANLSTAATAAASYSEKQISFFAFQKLFHMVLFPDVLQLRHSPIKFSSNNERRNCTYSGSLINEPNSIISLNLCHSTMTGYINTNTINYFIVSNSSNGHARIYKLRQSVSFMNIDSGRQKRSSLKSSFWPPESKHNFIEILVVADGPMVQYHGKDVHKYISTLMKIVSSIYRDSSLGNRVEMSVVQVLLLQESFASKNQHDKISASSLLKRFCNWQSSLVRNFDIALLITRENICRNPSIYSQNCDTLGLAELGTMCDSENSCVIVQDNGLSAAFTIAHELGHALNMPHDDDQKCKDFENTTSSLRVMSRMLDHNTNPW…	444.02	530	97	908	192	155	184	95	93	104	189	489	331	916.98	328
c4727336467_g1	-3.0077	-2.13163	-0.0948299	17.5607	0.000153725	0.0243536	TL5A_TACTR^TL5A_TACTR^Q:129-378,H:44-282^28.69%ID^E:3e-22^RecName: Full=Techylectin-5A;^Eukaryota; Metazoa; Ecdysozoa; Arthropoda; Chelicerata; Merostomata; Xiphosura; Limulidae; Tachypleus`TL5A_TACTR^TL5A_TACTR^Q:426-617,H:99-282^29.02%ID^E:2e-20^RecName: Full=Techylectin-5A;^Eukaryota; Metazoa; Ecdysozoa; Arthropoda; Chelicerata; Merostomata; Xiphosura; Limulidae; Tachypleus`TL5A_TACTR^TL5A_TAC…	PF00147.17^Fibrinogen_C^Fibrinogen beta and gamma chains, C-terminal globular domain^2-130^E:1.7e-14`PF00147.17^Fibrinogen_C^Fibrinogen beta and gamma chains, C-terminal globular domain^170-361^E:1.4e-26`PF00147.17^Fibrinogen_C^Fibrinogen beta and gamma chains, C-terminal globular domain^413-617^E:7.9e-32	.	.	GO:0005576^cellular_component^extracellular region`GO:0030246^molecular_function^carbohydrate binding`GO:0046872^molecular_function^metal ion binding`GO:0098609^biological_process^cell-cell adhesion	.	GATTTATGTATCGTCCTAAGAAAAGTTCGAGGGCACGAAGTCTCAATTTATGTTCAAAAGTTCAGTATACAGAGTTCATCAGAATTTTATGCTCTTCAATACGAAAGAATATATGTAGTTGGCTCTCAAGCTTATGACGAGCAAGAAATTATAAATAATTTCCCACCAAAAGGCGTTTACTTTTCAACAAGAGATCAAGATCATGATGGATATTTTGAGAATTGTGCTGAGCAATTAAAGGGTGCTGGATGGTATAATGATGCTTGTAGTGGATCAAATTTGTTTGGATTATACTATACAGAAAGCTCATGTATAACACAGGATTCTATTTATTATCAGGGCTTTGATGGATATGGTCATCCACTCACTTATGTTGAAATGAAAATATCTGCTCATGTA…	DLCIVLRKVRGHEVSIYVQKFSIQSSSEFYALQYERIYVVGSQAYDEQEIINNFPPKGVYFSTRDQDHDGYFENCAEQLKGAGWYNDACSGSNLFGLYYTESSCITQDSIYYQGFDGYGHPLTYVEMKISAHVETNIGINSINVVQKPEIIPIVRPTIQLPSLRFCSELSSKTSGLSSIFLNNHYVPTYCEYQEDKYWQIISRHGNYGNPRDYFYKNWKEFQNGFGSHVSDYFFGLENLYYLTHSFDLDLCVTLRNVRNEEVHIIVSHFKIGAEKQYYAIEYSDIFVRGTGGDYEEKKIISSFPPRGTYFTTPDKDNDLYQGNCAERYRGAGWYPRNCGSVNFFGIYYDESPTSYTDGLWLTGFNDYGRPLTYVEFKVSLHSNNELVNSGVISTAKHYY…	6	2	6	2	3	184.38	11.28	11.02	1	28.28	5	3.97	12	11.75	5.21
c4729836573_g1	-2.17117	0.693589	-1.07962	16.3431	0.000282574	0.0332549	.	PF06583.11^Neogenin_C^Neogenin C-terminus^30-62^E:3.4e-07	.	.	.	GO:0016021^cellular_component^integral component of membrane	TCACTGATACGTGAAGAGAGCTGTATTCGTCATAACAAAAGCTATTTGACGGATCCTCTCAATGAGAACATTAGTGTGAGAGAAAAATTAAATCCTCCTGACTTGTGGATCGGCCACGATCAACTCGAATTAAAGTCGATTGATGGAAATGAAACGACGGAAACGACGCTTCCAAGATCCGAATATCGTTCGGGATCCTCTTTAGAAAACAGTCGCTTTAATTCAACTTTGCCTTATTCTGAATGTTTATTTGTTTGTTTGTTTTCTTCCACTTTAAGGAATGAATTTTTGTGTAGAAAGTGA	SLIREESCIRHNKSYLTDPLNENISVREKLNPPDLWIGHDQLELKSIDGNETTETTLPRSEYRSGSSLENSRFNSTLPYSECLFVCLFSSTLRNEFLCRK*	5.15	0	0	0.98	1.08	16.55	0	8.28	5.26	14.11	14.44	9.43	13.37	7.76	14.69
c4734937003_g1	-1.58884	-1.71992	2.10036	16.4722	0.000264916	0.0327356	TMM8A_MOUSE^TMM8A_MOUSE^Q:30-759,H:44-740^27.25%ID^E:2e-62^RecName: Full=Post-GPI attachment to proteins factor 6;^Eukaryota; Metazoa; Chordata; Craniata; Vertebrata; Euteleostomi; Mammalia; Eutheria; Euarchontoglires; Glires; Rodentia; Myomorpha; Muroidea; Muridae; Murinae; Mus; Mus	PF12036.7^DUF3522^Protein of unknown function (DUF3522)^563-744^E:4.2e-42	ENOG4111FA8^Transmembrane protein 8B	KEGG:mmu:60455	GO:0070062^cellular_component^extracellular exosome`GO:0005887^cellular_component^integral component of plasma membrane`GO:0005765^cellular_component^lysosomal membrane`GO:0005886^cellular_component^plasma membrane`GO:0004623^molecular_function^phospholipase A2 activity`GO:0102567^molecular_function^phospholipase A2 activity (consuming 1,2-dipalmitoylphosphatidylcholine)`GO:0102568^molecular_func…	GO:0016021^cellular_component^integral component of membrane	ATGAAGAATTCTCAAAACTTAACTTATTGTCTAATTTTTTTGTTTTTCTCGGGACTTTTTATGATTCCGTTTAGTTTCGGAGAGCGAATTCAAAGAGAGTGGATTCAAGGACGACAGCTTTTCGAGTTTTTCTCGTTTCGGGATGGACAATTTTTTAAATTTAATGTTCCACTTGAATCCAAAACTGCATCTTGGTTCTTTTCCACAAATTACTCAAATTCCTGTGATGACTGGTCCGTTTCCACTTATTTACAATATGGCGGCTATCCGATCTTTGAAAAAAGAAAATTTTCAAAGGAATACTTTGTTCCTGAGTCATTTGCCAATTATTCCTTTACTCCAAGTCCGAAAGTCGTTAATCTTGAAATTCGAAGTCCTCATCCAGGATTTTGGTATCTT…	MKNSQNLTYCLIFLFFSGLFMIPFSFGERIQREWIQGRQLFEFFSFRDGQFFKFNVPLESKTASWFFSTNYSNSCDDWSVSTYLQYGGYPIFEKRKFSKEYFVPESFANYSFTPSPKVVNLEIRSPHPGFWYLLAFMENTKKSFSKLPCTLWLSVRVKYVIEENIIDLFPEKHNHQELLLYHAIQSPQTYKFFTGPNIWSAIVSIYKCQIKVNDVSDVNPDICPLRLMTASKRPPDITSPQSQILDCQGKKENECNLTLAPQENSWHYITVLPTSNLAPIEFSINVVLTDCPYPNIPVNYLLRNRIDLNQICIKSSGKNSRTSSALQLFFRPQTVPPIEKPLCGKRIHLDKYSRSGAFSYSFALPISNETGNERPTSTHFSSFPIHLNNDIPNVLEFTL…	60	49	51.99	12	51	215	115	176	47	279	52	29	75	31.18	31
c4741337410_g3	-3.66273	-4.16252	2.4244	25.1864	3.4e-06	0.001824	CAD99_DROME^CAD99_DROME^Q:28-1455,H:37-1522^35.78%ID^E:0^RecName: Full=Cadherin-99C {ECO:0000303|PubMed:15708564};^Eukaryota; Metazoa; Ecdysozoa; Arthropoda; Hexapoda; Insecta; Pterygota; Neoptera; Holometabola; Diptera; Brachycera; Muscomorpha; Ephydroidea; Drosophilidae; Drosophila; Sophophora	PF00028.16^Cadherin^Cadherin domain^135-233^E:1.8e-13`PF00028.16^Cadherin^Cadherin domain^569-655^E:5.3e-18`PF00028.16^Cadherin^Cadherin domain^669-755^E:1.5e-16`PF00028.16^Cadherin^Cadherin domain^771-860^E:5.3e-11`PF00028.16^Cadherin^Cadherin domain^882-972^E:2.7e-10`PF00028.16^Cadherin^Cadherin domain^1121-1206^E:1.6e-09	ENOG410XQHI^Cadherins are calcium dependent cell adhesion proteins (By similarity)	KEGG:dme:Dmel_CG31009`KO:K16500	GO:0016324^cellular_component^apical plasma membrane`GO:0010008^cellular_component^endosome membrane`GO:0005887^cellular_component^integral component of plasma membrane`GO:0005902^cellular_component^microvillus`GO:0031528^cellular_component^microvillus membrane`GO:0005509^molecular_function^calcium ion binding`GO:0017022^molecular_function^myosin binding`GO:0045176^biological_process^apical prote…	GO:0005509^molecular_function^calcium ion binding`GO:0007156^biological_process^homophilic cell adhesion via plasma membrane adhesion molecules`GO:0016020^cellular_component^membrane	ATGTTCTACGTTGTTCTCTTACTTTATTTCACTAGCTTATTGTGTCTATGTACTGGAAGTCCTTGCTCATTACTAGATGGAACATCTCAACAACAATTATTGTTTAACATTATTGAATCGCAGGGAGTCAATGTTTCGAGCTCCACAATTCCAGACACAATTCCTCTTGAGGGAGACATTGAAAAAGACATTGTGCTCACTCTTCACGATTCCTCATACTTTAAATTGAATGGAAAAAAACTAGTACTACAAAAGCCATTGGATCGTGATAAAGAGGATTTATCCTTTCTTTCTTTTTCTCTAACGTGTATGGAACTCAATTCAAAGAAAAAACGAACTTTTCCTGTACTCATTACAATTTCTGATATTAATGATAATGCTCCAGTCTTTTATAACACA…	MFYVVLLLYFTSLLCLCTGSPCSLLDGTSQQQLLFNIIESQGVNVSSSTIPDTIPLEGDIEKDIVLTLHDSSYFKLNGKKLVLQKPLDRDKEDLSFLSFSLTCMELNSKKKRTFPVLITISDINDNAPVFYNTPYSVTVKENLSISSVVFAGLKAKDIDAHVNGQIEYSIIPGDGSSSDGYGVFEIHLPHQGIVTLHKPLDYETTKIYNVTIVASDMSVENKLSTHTTLTVHVIDVDDLNPKFVHESYVAETISGSSFKGALALFPEKIQAYDQDELKASLFYSFKSGFPNSYNNFFVIDSLSGVLTQIAPLDKFIERFDIILLAKETSGRSAEANLTIKVLPEDVNPPVVKATAIEGYVNENSEVGTYVTDVRGERIVFSITDADVETIKEDNYSFEM…	23.39	37	11	16	10.56	1905.09	20	15	12.89	13.89	7	12	20	18	12.61
c4749538021_g1	0.647896	1.51324	4.20018	15.7705	0.000376259	0.0415128	SPIN_DROME^SPIN_DROME^Q:9-463,H:114-590^42.21%ID^E:4e-129^RecName: Full=Protein spinster;^Eukaryota; Metazoa; Ecdysozoa; Arthropoda; Hexapoda; Insecta; Pterygota; Neoptera; Holometabola; Diptera; Brachycera; Muscomorpha; Ephydroidea; Drosophilidae; Drosophila; Sophophora	PF07690.15^MFS_1^Major Facilitator Superfamily^16-355^E:2.2e-32`PF00083.23^Sugar_tr^Sugar (and other) transporter^43-175^E:4.2e-13	COG0477^major facilitator Superfamily	KEGG:dme:Dmel_CG8428	GO:0016021^cellular_component^integral component of membrane`GO:0031902^cellular_component^late endosome membrane`GO:0005765^cellular_component^lysosomal membrane`GO:0045202^cellular_component^synapse`GO:0031982^cellular_component^vesicle`GO:0046624^molecular_function^sphingolipid transporter activity`GO:0009267^biological_process^cellular response to starvation`GO:0007619^biological_process^cour…	GO:0055085^biological_process^transmembrane transport`GO:0016021^cellular_component^integral component of membrane`GO:0022857^molecular_function^transmembrane transporter activity	ATGACATATCAAAAATGGAAAATATTTCTGTCGACCTCTTTACTCTGTGTAGTTAATTTAATTAACTATGTCGATCGATACACAGTATCTGGTGTATTATCAGACATTAAAAAGGAATTTGATTTAAATAATCAAGAGGGAGGACTTCTTCAAACCTCATTTATTATTTGTTACATGATATCGGCTCCGATTTTCGGAATCCTTGGAGATCGGATTTCTCGAAAATGGTGTATGATCCTCGGAATACTTTTCTGGAGCTCTGCTACACTCACTGCCTCATTTATGACTTCCTACCTAGGTTTTTTACTCCTTCGAGCCTTGATTGGATTTGGTGAGTCGGGCTTCACGTCTTTAGCACCCACGGTCCTTGGAGATATTTATACTCCAAAGAAACGAACG…	MTYQKWKIFLSTSLLCVVNLINYVDRYTVSGVLSDIKKEFDLNNQEGGLLQTSFIICYMISAPIFGILGDRISRKWCMILGILFWSSATLTASFMTSYLGFLLLRALIGFGESGFTSLAPTVLGDIYTPKKRTIVLAIFYFAIPVGSGLGYILGDGIQKLTGNWRWGLRVTPLFNGGILLLMSAFLLDPRRGASEESSTDFISSSKNSLGSDLLYLLSNKSFVLTTLAFTALAFSIGALAWWAPEFIKLGVALQRESGIHETLSISEDDVPLYFGMIICISGIGGLILGSGLSYTLRSRVPNIDPLICGVGLLVSGPLLLGSLFICTHSISLTFLLIFLSQICLNMNWAIVIDICLYVTIPTVRSLAEALQLFASHALGEAGSPYIIGILSDSLKPHFL…	249	362.96	116	335	377	275	141	233	208	255	335	588	430	719.01	547
c4749838036_g2	-2.46884	-2.23978	0.649282	17.1646	0.000187392	0.0257276	.	.	.	.	.	.	ATGCTTCTTTTCTTCTTATTTCTTCTCATCTCATTGTCTGAGGGAGCCTACTACAAACGCACCGGCTTTACAGACGACTTCTCTGAGTCTCCAGGACCTAAAGCGAATACAATGGGAACTGCTCCAGCCTCTGCAATGGCCATTGGAACGGGATCTTCCGGACCAGGAGACTACTCTTCGAATTATAAAACCCCTAATTATACTCAATACACGACTCAGGACTTTAAAGAGTTTATGCCCAATTATCAGGAAATGATGGAAAGCTCCATGGACAAAATAAGTGGTTCATCATTTGGCAACATTAGTCTACTTTTAAAAAGCTTTATGGACTTACAAAAGGAACAATTAGAAGTAGACAAAGCAAAGGCAGAGGCCAATAAAGCCAAAGTCAATTTAGCG…	MLLFFLFLLISLSEGAYYKRTGFTDDFSESPGPKANTMGTAPASAMAIGTGSSGPGDYSSNYKTPNYTQYTTQDFKEFMPNYQEMMESSMDKISGSSFGNISLLLKSFMDLQKEQLEVDKAKAEANKAKVNLAMESFDSGKEPLNRKRRAILTSEPLISLSSLDKSILRSLLRLLSLPEISSFVRGSEDDRPTLKHSTLVQLPPRLWKMVTPPRRSRLSRQSDDVNKSKEDWSKWMSKSSWGAQTDKGGSGTSDSSGSGSFSDASWKNYMTTTVSSSPSSSPSLSSSPSNNQGSSVQQKQRSSMWTEESPVHGSVALSSSSSKFSNNIPNLSFSLFPPPPSSVEDEDKESFVKEASPSFPLSSSPSLSYSSSLPYSSPLSSSSLSLTPERNYIMMESDY…	8	8	14	7	13	343	11	10	27	23	16	10	17	4	14
c4753538329_g2	1.33881	2.1147	4.54246	20.1749	4.16e-05	0.00917914	MRC1_HUMAN^MRC1_HUMAN^Q:231-1265,H:340-1361^23.38%ID^E:2e-63^RecName: Full=Macrophage mannose receptor 1;^Eukaryota; Metazoa; Chordata; Craniata; Vertebrata; Euteleostomi; Mammalia; Eutheria; Euarchontoglires; Primates; Haplorrhini; Catarrhini; Hominidae; Homo`MRC1_HUMAN^MRC1_HUMAN^Q:366-1260,H:304-1213^23.58%ID^E:8e-46^RecName: Full=Macrophage mannose receptor 1;^Eukaryota; Metazoa; Chordata; Cr…	PF00059.20^Lectin_C^Lectin C-type domain^431-534^E:2.3e-11`PF00059.20^Lectin_C^Lectin C-type domain^561-664^E:6.5e-13`PF00059.20^Lectin_C^Lectin C-type domain^714-823^E:2.7e-19`PF00059.20^Lectin_C^Lectin C-type domain^865-977^E:1.7e-15`PF00059.20^Lectin_C^Lectin C-type domain^1016-1116^E:3.9e-16`PF00059.20^Lectin_C^Lectin C-type domain^1159-1260^E:1e-18	ENOG410XRS3^mannose receptor, C type 1	KEGG:hsa:4360`KO:K06560	GO:0009986^cellular_component^cell surface`GO:0010008^cellular_component^endosome membrane`GO:0005887^cellular_component^integral component of plasma membrane`GO:0005886^cellular_component^plasma membrane`GO:0005537^molecular_function^mannose binding`GO:0004872^molecular_function^receptor activity`GO:0004888^molecular_function^transmembrane signaling receptor activity`GO:0001618^molecular_functio…	.	ATGAAAATAATAATATTACTTGCTTTGAGTTACTTAGAGATTCCACCAAGAGGTCTTTCAAAGAACATTCTCGAAGTTTCAAATCTCACAAGATACCTTGAGCCTTGGCATCCTCATGCAAGTCATACCCTTCAAGACAAAAGAAAACCATTTCTCTTGAATGAAATACTGTCTTCAAATTCAATTTTATCCCTTGGAGTTATATTTACAGAAGAATCAAGAAATGAGAATTGTAGTTTCTTTGATCAAAAAAAATTTGGGAAATACAATACTAGCCTTTTATTTCTGTGTCAAACTCGAAAACCTTCTCAAAACTTTACGAGTTGTTACGAAGTACAATTGGATGACAATTCACCACTGTTCCTCGACAATTTTTTAAACAAACAAACTAAATTAATT…	MKIIILLALSYLEIPPRGLSKNILEVSNLTRYLEPWHPHASHTLQDKRKPFLLNEILSSNSILSLGVIFTEESRNENCSFFDQKKFGKYNTSLLFLCQTRKPSQNFTSCYEVQLDDNSPLFLDNFLNKQTKLISVVPEILNMRLESLLSLWTETKPCFINIYKSNGKQEDKKENCKVENICFLRSYSEQYFLNKMKSSTKSACPPDWILTNNICIFMSRFKSSYRNASRNCEAMNSSLLNFQRDSDSLQIYNTNVLTFSCPVHWIYVQSLGSCVQLLRKLKVGKRNLKLCSSLNSRLFYFHSYKDLLEVLSELYRVSSDKYFNSKIREIKDNCFHRHSTSEALSCFERHFYLCHKNSQNFKMWIALNTRTSLEEKKDCPTLFENKLSYESCNYELPFVC…	349	669	89	655	286	382	118	242	165.99	134	464	531	511	1094	916
c4761438893_g1	10.4653	9.56875	8.58857	17.2062	0.000183537	0.0257276	.	PF01607.23^CBM_14^Chitin binding Peritrophin-A domain^47-110^E:5.3e-10	.	.	.	GO:0008061^molecular_function^chitin binding`GO:0006030^biological_process^chitin metabolic process`GO:0005576^cellular_component^extracellular region	ATGTCTTCAAGCAAAATGATTCTTTCTTTCGCCGTTATGGCTTTAGCATCTTGGGCAGCTGGTCAGTCCGACAGTGCTTTTCAATTTCCCTTTGAAGCTGATTTAGTGCTCTCGGCTCCTTTGTCTACATCTTTCTCATGTGAAGGACAAAAGTACGGATACTATGCCGATGTTGCCAATAACTGCCAAGTTTTCCATGTGTGTCTTCCCATTGAAGATGACTTTGGTGCCATTATTGAAACCGCTCAATGGTCTTTCATTTGTGGAAACCAAACCGTTTTTGATCAAAATACTTTAACTTGCAATCACCCAGCTGATGCGTACCCATGTGCGGACTCTCCATCCCTCTATGGAACCGTTGAATTTGGAAAGATTCCAGTCAAAACATCCGCTTAA	MSSSKMILSFAVMALASWAAGQSDSAFQFPFEADLVLSAPLSTSFSCEGQKYGYYADVANNCQVFHVCLPIEDDFGAIIETAQWSFICGNQTVFDQNTLTCNHPADAYPCADSPSLYGTVEFGKIPVKTSA*	8.71	10.1	27.9	67421.3	9.48	8.78	16.46	3.35	21.28	5.51	396.72	2.23	2.28	37150.9	8.92
c4761438894_g1	9.08139	6.84134	8.22891	23.1589	9.36e-06	0.00361298	.	PF01607.23^CBM_14^Chitin binding Peritrophin-A domain^65-128^E:4.3e-10	.	.	.	GO:0008061^molecular_function^chitin binding`GO:0006030^biological_process^chitin metabolic process`GO:0005576^cellular_component^extracellular region	TGTCTAATGAGTTTTCACAGTTGCTTCTCATCTTTACTCTCGTTACACTCAGTAGACAATTCATTTATCATGAAATCCTTGGTTTTTGCTCTAACTTTAATTGGAAGTGCTGTCTGTCAATCTGACAGTGCGTATCAATTAGTGGATGGAGCTGAATTAATTTTAAATCAACAACTTGTGACATCATTTACATGTGAAGGTCAAAAATATGGTTACTACGCTGATGTTTCCAACAATTGTCAAATTTTCCATGTGTGTCTTCCGATTGAAGATGACTTTGGAGCCATTGTTGAAACAACTCAATGGTCTTTCATTTGTGGAAACCAAACCGTTTTTGATCAAAATACTTTAACTTGCAATCACCCAGCTGATGCGTACCCATGTGCGGACTCTCCATCC…	CLMSFHSCFSSLLSLHSVDNSFIMKSLVFALTLIGSAVCQSDSAYQLVDGAELILNQQLVTSFTCEGQKYGYYADVSNNCQIFHVCLPIEDDFGAIVETTQWSFICGNQTVFDQNTLTCNHPADAYPCADSPSLYGTVEFGKIPVKTSA*	100.43	27.47	91.42	66303.9	101.84	14.46	49.36	8.17	38.5	28.54	855.31	106.73	30.34	13501.3	185.83
c4764839248_g3	-2.72001	-2.74336	7.14391	22.2798	1.45e-05	0.00437646	.	.	.	.	.	.	CATCAATTAGAGTTCATTTCAATGAAAGTTCTAATTTTAATATTTGCTGCTGCGGCACTGAGTTTTGCTCAAGAGGCACCAGGTGCTTTGAATGACGAAAGTAAAATTGAATTTACGGAGGATTTGTTGAAAACAGGGTTGGAAGCTAAAGAAGATAATAATGAGGAGGCTTTGCATCAATTAGAGGAAAGCTCTCGAAAAGCTCAATTTACTCAAGAGGAACTATTCAATATTTTAAAGAATGGAGCCTCTATTCAAGACAAGCTTCCTATCAATAGACCCTCTGAAGGAGGAGAAGGAGATTTGGAAGCCCGTCAAGGATTTGTATCTACTCCCACAAATAATGGACTTCGATGTATTCCCAAAGTCGTTCAAGTTGAAGAAACAGTTTATGATCGA…	HQLEFISMKVLILIFAAAALSFAQEAPGALNDESKIEFTEDLLKTGLEAKEDNNEEALHQLEESSRKAQFTQEELFNILKNGASIQDKLPINRPSEGGEGDLEARQGFVSTPTNNGLRCIPKVVQVEETVYDRGMKCNHSFEKKCHMTFITDYKSSTRKRCDTSYKKNCHITFKPTTSDEKVKICHIPLVRQCGGATAGPPICSTEYEDVCETKYKSYELEQDHPNCKMENVVRCRKVTHENAFGPHVAAGLQNEIAKEQCENWPVQKCTLERKTVNKVHPDTECKKVPKHVCIPNNCRMEKGPEVCRDEKRTQVNNIPEEECDLQPEEQCHLESALVPKLIPKQNCIKVPKEICVNTRNNPRRVKKPVVKEWCYDPNEFR	619.63	1090.4	841.38	497.29	1490.57	39475.8	1806.64	1818.16	1346.32	661.34	998.83	621.33	1228.79	777.99	910.78
c4764839255_g3	-3.21398	-3.1607	3.66995	24.6226	4.5e-06	0.00213902	.	.	.	.	.	.	ATGAAAATAATCATTTTATTATTTGCTGCGACAATCGCATTTGCGGAAGAAGCTCCAAGTGCTTTGAAAGAGGATGAAGTTGTGGAGGATTTGGTGAAACAGGTTCTTGATGATGAAACTGCGATTCATCAATTAGAGGAAAGCTCTCGAAAAGCTCAATTTACTCAAAAGGAACTTCTCAATATTTTAAAGAATGGAGCTTCGATTGCTGATAAGCTCTCATTGAATAGAGTCCCTGAAAGTGATGGACATTTGGAGGAGAGACAAGGATTAGTGACGACTCCATTCAATAATGGACTCCGATGTATTCCAAAGGTCGTTCAAGTCGAAGAAACCGTCTATGATCGAGGAATGAAATGTAATCATAGTTTTGAGGAAAAATGTCACATGACTTTTATC…	MKIIILLFAATIAFAEEAPSALKEDEVVEDLVKQVLDDETAIHQLEESSRKAQFTQKELLNILKNGASIADKLSLNRVPESDGHLEERQGLVTTPFNNGLRCIPKVVQVEETVYDRGMKCNHSFEEKCHMTFITDYKSSTRKRCDTNYKKNCHITFKPTTSDEKVKICHIPLVRQCGGATAGPPICSTEYEDVCETKYKSYELEQDHPNCKMENVVRCRKVTHENAFG	33.38	76.5	63.6	39.65	95.36	3989.25	104.26	126.53	90.93	38.62	74.06	49.33	84.08	53.88	61.11
c4769339525_g1	1.56463	1.79046	5.82398	16.3993	0.000274748	0.0330125	MLRP1_ACRMI^MLRP1_ACRMI^Q:206-1989,H:3134-4895^25.45%ID^E:3e-124^RecName: Full=MAM and LDL-receptor class A domain-containing protein 1;^Eukaryota; Metazoa; Cnidaria; Anthozoa; Hexacorallia; Scleractinia; Astrocoeniina; Acroporidae; Acropora`MLRP1_ACRMI^MLRP1_ACRMI^Q:20-1825,H:3302-5145^24.71%ID^E:4e-106^RecName: Full=MAM and LDL-receptor class A domain-containing protein 1;^Eukaryota; Metazoa; C…	PF00629.22^MAM^MAM domain, meprin/A5/mu^21-189^E:1.2e-19`PF00629.22^MAM^MAM domain, meprin/A5/mu^208-365^E:9.5e-22`PF00629.22^MAM^MAM domain, meprin/A5/mu^380-549^E:1.4e-24`PF00629.22^MAM^MAM domain, meprin/A5/mu^578-729^E:2.2e-11`PF00057.17^Ldl_recept_a^Low-density lipoprotein receptor domain class A^740-775^E:2.6e-08`PF00057.17^Ldl_recept_a^Low-density lipoprotein receptor domain class A^951-98…	.	.	GO:0005576^cellular_component^extracellular region`GO:0016020^cellular_component^membrane	GO:0016020^cellular_component^membrane`GO:0005515^molecular_function^protein binding	ATGATATTTTTACTACTAATGTCCACTTTTCCTCTCTTAAGTGGAAAGACTCTAATGGAATGTGAATTTGAAAATGATACTTGTAAATGGACGTCGTTGTCTCAGGGAATTGATTCCAAATTTACTTTTCACCGTGTCACATCAGAATATCTACTTCATAGTCAAGAAGAGGGTCCAACGACAGATCATCAAAATGATCCAAATCAACATTTTCTTATCGTTCAAGCCTCAAGCGGTCATCACTATGGCGACATTGCTCAATTCAAAAGTCCTTCAAACTTAGAAGGGAAAGGTTGCTTGAATTTCGTTTTTTCATTTACGTCTTATGAAGGAATTCATATTTTGATGGTAAAGAGTGTAGATGAAAAGTCACGAGAGAAAATACTTTGGGAACTTAGA…	MIFLLLMSTFPLLSGKTLMECEFENDTCKWTSLSQGIDSKFTFHRVTSEYLLHSQEEGPTTDHQNDPNQHFLIVQASSGHHYGDIAQFKSPSNLEGKGCLNFVFSFTSYEGIHILMVKSVDEKSREKILWELRETDNFEINSWNHAAVLIESPSIFSQHVSIVFEVIRNDMGSGYAAIDALQLSSDNCNTYPPNAIPDPSPSPGTFNCDFNDNNCNWQNTFWIRTSGNSFNNSLNAGPSSDHLGISDSFYMIASSEFIEYEGEVAVLQTPSFPPKQSFCLHFYFTVSGIGLRQLNIYLVSEISLHRLHYWSLQSSDVENNTEWIEAQFYIDVPFSYKIRIMAQRGNGPFGYIAIDDFTFSNRSDCSFYPSMAVNPQDLSCTFEEESLCGWENSGEMDFK…	607	1760	304	1624.36	2036	585	285	852	473	420	1326	1907.34	713	1491	1718
c4771439662_g1	2.11076	1.78885	-0.611832	15.9275	0.000347853	0.0387245	SYNE1_HUMAN^SYNE1_HUMAN^Q:137-220,H:20-103^58.33%ID^E:3e-26^RecName: Full=Nesprin-1;^Eukaryota; Metazoa; Chordata; Craniata; Vertebrata; Euteleostomi; Mammalia; Eutheria; Euarchontoglires; Primates; Haplorrhini; Catarrhini; Hominidae; Homo	PF00307.30^CH^Calponin homology (CH) domain^145-217^E:8.8e-12	COG5069^Microtubule associated monoxygenase, calponin and LIM domain containing	KEGG:hsa:23345`KO:K19326	GO:0005737^cellular_component^cytoplasm`GO:0005856^cellular_component^cytoskeleton`GO:0005794^cellular_component^Golgi apparatus`GO:0016021^cellular_component^integral component of membrane`GO:0034993^cellular_component^LINC complex`GO:0005635^cellular_component^nuclear envelope`GO:0031965^cellular_component^nuclear membrane`GO:0005640^cellular_component^nuclear outer membrane`GO:0005730^cellular…	GO:0005515^molecular_function^protein binding	ATGACAACACCGTACGTACGTCCAAATTCCTCCCGCTCCGATCAAAACACTCCGGTACACGGAAACGAAAGTGAGAGTCGTCAAAGACGAATCTCTGGAAATAAAGGACACTCTCCGGCTCCATACGGAGCCCAGTATCGAACTCTGCCCCTTTCTGTTAATCGTTCAATTGGCTCATATACACAGTCGTACTCGAAATCAGAAGTGACGAACAATGATTTGTCTTCAGTTCCCTTTCCAAAACTCAATGAATCTCCCATGAATACACCCATACCCTGGTCTCCACTCACGGTTTCTTTTCCGGATCCTTCCGGAACCTCCGTAATTCAAACAACGGCAGAAATCATTGCAAATCAGTCTCAAGACTACGTGGATGAGCAACTCGCTGAATTTCAAGAG…	MTTPYVRPNSSRSDQNTPVHGNESESRQRRISGNKGHSPAPYGAQYRTLPLSVNRSIGSYTQSYSKSEVTNNDLSSVPFPKLNESPMNTPIPWSPLTVSFPDPSGTSVIQTTAEIIANQSQDYVDEQLAEFQEQILRLQDEQERVQKKTFVNWMNSYLSKRIPPLKITNLMEDLQDGSHLLALLEVLSGEKLPIEKGRHLRRPHFLSNCNTALEFLKSKR	19	17	9	20	8	3	8	0	6	3	12	11	17	11	10
c4777140109_g1	1.6275	1.70013	7.08766	17.6071	0.000150202	0.0241045	MRC1_HUMAN^MRC1_HUMAN^Q:296-1425,H:234-1387^25.9%ID^E:2e-92^RecName: Full=Macrophage mannose receptor 1;^Eukaryota; Metazoa; Chordata; Craniata; Vertebrata; Euteleostomi; Mammalia; Eutheria; Euarchontoglires; Primates; Haplorrhini; Catarrhini; Hominidae; Homo`MRC1_HUMAN^MRC1_HUMAN^Q:133-1252,H:220-1357^24.08%ID^E:2e-82^RecName: Full=Macrophage mannose receptor 1;^Eukaryota; Metazoa; Chordata; Cra…	PF00059.20^Lectin_C^Lectin C-type domain^150-261^E:6.6e-16`PF00059.20^Lectin_C^Lectin C-type domain^300-406^E:9.6e-20`PF00059.20^Lectin_C^Lectin C-type domain^431-526^E:6.4e-11`PF05473.11^UL45^UL45 protein, carbohydrate-binding C-type lectin-like^535-673^E:8.9e-07`PF00059.20^Lectin_C^Lectin C-type domain^554-667^E:1.2e-15`PF00059.20^Lectin_C^Lectin C-type domain^702-801^E:3.1e-13`PF00059.20^Lecti…	ENOG410XRS3^mannose receptor, C type 1	KEGG:hsa:4360`KO:K06560	GO:0009986^cellular_component^cell surface`GO:0010008^cellular_component^endosome membrane`GO:0005887^cellular_component^integral component of plasma membrane`GO:0005886^cellular_component^plasma membrane`GO:0005537^molecular_function^mannose binding`GO:0004872^molecular_function^receptor activity`GO:0004888^molecular_function^transmembrane signaling receptor activity`GO:0001618^molecular_functio…	.	ATGAAACAGCCTTACTGTTTGCTATTTTGGATACTATTACCCAATTTAATAAAAGAGTTTGAAGGAAGAATACGTGAAGACGTGACGATTGAGTGTATGAATAAGAAATGTTATGAAATTCATTCAAAGAAGGCCACGTGGAAAGAAGCCTTTGAACTTTGCCTTCAAAGAAATTCTAAATTAGCCACATTCAGTACTTTTGAGCAGGGTCTGTCTTTAGTATCTCAATTTGGAAGAGATAACGAGTCTTATTGGATAAACTCAAATTCCTGTGCGATTTGGAATGAAGGATTTGTAAGGGGAAATTGTGAGTTGGAGCATGGAGTTCTTTGTGAGAGTGGAATGAAGAAGGTGACAGAGTCACCGAGTAGACCGGAGTGTAATGCTTATGGGTCTTGG…	MKQPYCLLFWILLPNLIKEFEGRIREDVTIECMNKKCYEIHSKKATWKEAFELCLQRNSKLATFSTFEQGLSLVSQFGRDNESYWINSNSCAIWNEGFVRGNCELEHGVLCESGMKKVTESPSRPECNAYGSWFYDPIANLCYSAIDSFENWYDAEVKCREKAKNDSASLVSITSFAEQSVITTIISQLLTNDSYWIGLSTDNKEGSYKWSDNSEISFIYWMNKEPNDREKKSCVIISLDSQGQWKTTNCSTGTHRALCKKKGVNYIPTNPPINDPPQLNCPPQWKKYKGKCFFVSESVKSYKDSLEDCRNAHSQSTLAVIENLGTNLFVQDIVVPNKAYIGLDDIKELNEWIWSDGNPLTFYNYTNWLPGEPNDNDQTLNCVEIQSNRGKWNDISCNQ…	1929.14	4293.17	910.81	5439.65	3240.42	1474	929.2	1688.82	986.2	1171.29	2899.14	4443.79	1599.38	3686.81	3670.8
c5320541206_g1	-5.01169	-4.57618	2.06685	35.5126	1.94e-08	2.67e-05	.	.	.	.	.	.	ATGAAGATCTTAGTAGTCTGTATTGTTATTCTCTGCCATGAAGCAAGTATTCATGCTTTTCCAAATCCCGAATTTACTGAAGGCTTATCTCAATATAGTCCTCAACATCGACAAGAAAAGAATTGTACATTAATAAAATCAAAAACGTCTCAGGGTCCTCTGTGTTTTAAAGAACCGAAATGTAAACCTCAATGTGAAAAAGCCGTTAAACAAGTTTGTAATCCAGTTACAAAAGAAGAATGTACTACAAAAGATGTTCAGGCTTGCAACAGTGTTACTGAGCAAAAATGTACTTCTCAATTGGTAATTGAAACAGCTCAAGAATGTAAAATAGTGAATCAAAATCAATGTGAAACGATTTCAAAACAAGAGTGTAATACGGTGAATGAGTCACAATGT…	MKILVVCIVILCHEASIHAFPNPEFTEGLSQYSPQHRQEKNCTLIKSKTSQGPLCFKEPKCKPQCEKAVKQVCNPVTKEECTTKDVQACNSVTEQKCTSQLVIETAQECKIVNQNQCETISKQECNTVNESQCQIKYETITEEQCEIVNQTKCENVNEQQCHQTTEKECKTILESETKNNCEDIPLKECRIVTQIIEENVIETKYETECNTELDTECNTVFETNTIGVPDNECVLVEEQRCKTVWESTPDQKCTSQSPNKCDSQFDAERPQKQCQTVLEDKCEQVTEKQCETVFENVCDNTNQVNSDYNALDTTYGAPKAPSCKKVPKQKCWDEPKIKCTKVPRAKCTDAETSTDKTLSKFCDGASNSSCQNGARKIPKQVCNNVSTAQCKPVIRQVPK…	0	11	5	7	10	420	9	1110	7	7	22	5	4	6	8
c57971164_g1	-4.16141	-5.50799	2.90646	28.6805	5.92e-07	0.000406208	.	.	.	.	.	.	ATGAGCAAATTACTTTTGATTTTATCAACATTGATTCTTTTCGTAAATTCTCGTCCTCGCTATATTATGATTCCCTTCGATGATGTGGAATTTCTTCGACGACCACTACCAAATATCCGCCATATTCGCTCCTCGTATCCGGAAGAAAAGGCTGTTTACTCAATAGGAAGACAGGCAGAGCCCATTCCACAGGCTTCTGGAGAAGAGCAAATAGCCTCATTTATTGTTCCTGAACATTTGAGATCTGGAATCAGTGATACACAAGGGTCTGCAAGTACGTACCATACTGCTAATCCGGGTCCAGACTACGTGGACTATGGAGCCTATACTGGAGGTTATGGAGCCTTTGGATGGTACTCAGATCATCCGGTTCTTGTTTACAAACATTAA	MSKLLLILSTLILFVNSRPRYIMIPFDDVEFLRRPLPNIRHIRSSYPEEKAVYSIGRQAEPIPQASGEEQIASFIVPEHLRSGISDTQGSASTYHTANPGPDYVDYGAYTGGYGAFGWYSDHPVLVYKH*	2	22	50	7	25	2817	6	15	65	9	11	8	9	1	12
c5856842130_g1	-3.58725	-5.55018	2.09198	17.7792	0.000137813	0.0237298	.	PF01607.23^CBM_14^Chitin binding Peritrophin-A domain^77-135^E:7.4e-10	.	.	.	GO:0008061^molecular_function^chitin binding`GO:0006030^biological_process^chitin metabolic process`GO:0005576^cellular_component^extracellular region	ATGAATATTTTTTTCTATCTTTTGTTGAGTTTAAGTTTGATTGTGCGTAAAGGAAACCTACAAACTTATAATCATGGAATTAACGACAAAACATTTGATCAAATTGAACTTCGTGCTCAAGATGTACAACAGCCTATTGACGAATTAGAAATTTTAAAAAACAGCATTCCAGGAAATCCTGGAGTAAATTATCCTATTTATTTTCAAGTTCCAAACACCGAATTTACATGTGAAGATAAAATTGATGGAGGTTACTACGCGGATCCCCAAGTAGAATGTCAAGCATTTCATATCTGTGCACATAATGGTGATAAAAGCTTGACAAAATATTCATTTCTGTGTCCTAATGGAACGATCTTTAATCAAAATTATTTTATTTGTGATTGGTGGTTTAATTTT…	MNIFFYLLLSLSLIVRKGNLQTYNHGINDKTFDQIELRAQDVQQPIDELEILKNSIPGNPGVNYPIYFQVPNTEFTCEDKIDGGYYADPQVECQAFHICAHNGDKSLTKYSFLCPNGTIFNQNYFICDWWFNFDCFDVLNLYSRNNEIAKERAQIETKNSLLLNQPSYNFPIVKNKT*	27	2	32	16	0	44	2	0	1033	39	2	14	2	2	0
c6351942859_g1	1.0887	5.02912	9.54622	99.1869	2.9e-22	1.79e-18	TRY7_ANOGA^TRY7_ANOGA^Q:2-250,H:5-263^32.06%ID^E:4e-42^RecName: Full=Trypsin-7;^Eukaryota; Metazoa; Ecdysozoa; Arthropoda; Hexapoda; Insecta; Pterygota; Neoptera; Holometabola; Diptera; Nematocera; Culicoidea; Culicidae; Anophelinae; Anopheles	PF00089.25^Trypsin^Trypsin^32-248^E:2.6e-44	COG5640^protease	KEGG:aga:AgaP_AGAP008293`KO:K01312	GO:0005737^cellular_component^cytoplasm`GO:0005576^cellular_component^extracellular region`GO:0004252^molecular_function^serine-type endopeptidase activity`GO:0007586^biological_process^digestion	GO:0004252^molecular_function^serine-type endopeptidase activity`GO:0006508^biological_process^proteolysis	ATGATCAAAAATATTGTATTCGTATTCGTGTTGTTAGTCGATTGCTTCAATGCTCTTGAGTCTAAATTTTCGTCGCTTGAAGAAAAGAACAAAATCATTGGAGGCTATGAAGTCAAACCGAATTCAATTCCCTATCAAATATCTCTTCATGAAGATGATGTAGCCTACTGTGGAGGTGCTATTATCAATGAAAGAACTGTCATCAGTTCCGGTTCCTGTTGTTTTAATGAGAATTTATCGAGTCTTAGTGTTTTGGCTGGAGAACATAGTCTCTTTATTGACTCGGGATTTGAGCAAAGACAGAAAGTCGTTTCCGTCAAAATTCATCCAGAGTATTCAACATTTGAATACAACATTTGCTTACTACAAACACAAGAGGCTTTTCTCTTTAACGACTAT…	MIKNIVFVFVLLVDCFNALESKFSSLEEKNKIIGGYEVKPNSIPYQISLHEDDVAYCGGAIINERTVISSGSCCFNENLSSLSVLAGEHSLFIDSGFEQRQKVVSVKIHPEYSTFEYNICLLQTQEAFLFNDYVSSVEIPEENMEFEGNGITSGWGLTSLSGVSSNVLRAALVPLLPFEQCKKAYDLENNNDSMMCAGEPDKGLCYGDEGGPLTCDGLLCGIAAWGGNCGRASKPGFYTKTSRVSKWIKENAF*	2943	3577	1047	2808	1493	1510	1034	1314	1736.45	1252	6276	51432.9	77434.4	26550	21702.8
c7409244606_g1	-3.84759	-5.74834	2.98903	18.4607	9.8e-05	0.0193442	MP20_DROME^MP20_DROME^Q:80-187,H:6-115^32.14%ID^E:3e-10^RecName: Full=Muscle-specific protein 20;^Eukaryota; Metazoa; Ecdysozoa; Arthropoda; Hexapoda; Insecta; Pterygota; Neoptera; Holometabola; Diptera; Brachycera; Muscomorpha; Ephydroidea; Drosophilidae; Drosophila; Sophophora	PF00307.30^CH^Calponin homology (CH) domain^93-193^E:2.8e-11	COG5199^Calponin	KEGG:dme:Dmel_CG4696`KO:K20526	GO:0003779^molecular_function^actin binding`GO:0007520^biological_process^myoblast fusion`GO:1901739^biological_process^regulation of myoblast fusion	GO:0005515^molecular_function^protein binding	ATGAATATAAGTTTGCCAAGAAAAGCTAGCACATTGGAAAGCCGGTCTCTCATCCCTCTAAATGGGGGAAAAACTAATAACTATAAATCTCTTTGCCAAGAACACTTCATAGCTCATTTGATAGAATTTAAGATGCCGGATTCATTAACAACTCATCGTCCCGTTGTACGAAAAATCTCAGCGGATCAAAAGAGATTTCTAAGTCGTTACTCTTCCTCTGAGTCACCTCGCTCTGGAAGCGTTAAATCAACGAGTCGAATTCAGAGAGATCCTTCTTTGGAGCAAAAGGTAATGGAGTGGATTTGTAGCGTGATTGAAGATGAATCTGATGTTGATTTTGAGGAATACATCAAGGATGGAACTATACTCTCCAAATTAATGACGTCTATTGTTTTTAAT…	MNISLPRKASTLESRSLIPLNGGKTNNYKSLCQEHFIAHLIEFKMPDSLTTHRPVVRKISADQKRFLSRYSSSESPRSGSVKSTSRIQRDPSLEQKVMEWICSVIEDESDVDFEEYIKDGTILSKLMTSIVFNSVPLEDVEMNWGSNPALERTKGVIRELKRYGVADVFEPEDLLELKDISKVTRCLAQFSKLAMADRENLLTNLHK*	3	8	2	120	1	3074	5	2	8	3	10	3	2	14	8
c74131416_g1	7.72342	7.37559	-0.170746	22.6046	1.23e-05	0.0042372	.	.	.	.	.	.	GGTTCCACTGGTTTCCATTCCGTAATACTCGGCGAGAAAAATGTCAAAGTTCCCACATTTGGTTTTTGCTCTGTCTATAGCTCAGTGGATGTTTCTCTGAGTTCTCTTGGACCTCATGACTATCCGAATTTAGATATTTCAAAAATTAAAATTCTTGGACGAAATCCGGAGACGAAGGGGTCTACTAGTTGGAATGCCGTTGTTGAGGACTCCAAATTGATTGTCAAAATTGACTCGACGAAAAGAAATGATGTCGAAGCGGATATTAAGGTACAATTTATCATTTTTTGTAACGTTCCTAGAACGACTTAG	GSTGFHSVILGEKNVKVPTFGFCSVYSSVDVSLSSLGPHDYPNLDISKIKILGRNPETKGSTSWNAVVEDSKLIVKIDSTKRNDVEADIKVQFIIFCNVPRTT*	17.18	21.95	36.39	0	46.24	0	0	0	0	0	67.36	0	0	38.21	0

## Sheet: Sheet b
#Differentially expressed genes for the comparison between Leuciscus burdigalensis and Phoxinus phoxinus parasites
Results of differential expression analysis					Annotations								Gene raw counts
gene_id	logFC	logCPM	PValue	FDR	sprot_Top_BLASTP_hit	Pfam	eggnog	Kegg	gene_ontology_blast	gene_ontology_pfam	transcript	peptide	Gudgeon #1	Gudgeon #2	Gudgeon #3	Gudgeon #4	Gudgeon #5	Dace #1	Dace #2	Dace #3	Dace #4	Dace #5	Minnow #1	Minnow #2	Minnow #3	Minnow #4	Minnow #5
c141382927_g1	-6.39434	2.66033	9.01e-06	0.00696115	.	.	.	.	.	.	ATGAGTACGGAAACCGCTCTTGTTTCGACTGCTATGGATTTTCTCGGACGTGTGTCCTCCACATCCGAAGTCCTAACGTTAAATTTAACAAATTTGGTGATTCTTTTGATTCTAAAAGCCATTATCTTTGGTTTTGGTCTTTTTTCCCTTGGAGCGACTGACAATAATCAACATGGCTACGGTCGATCCTCTGAGTCCTCTTCCGGAATTCAACAAAGCGATTTAACGGGCGGAATGTGTTTTATGATGTACACGGCTGGTGATGAGGAAAAATTCTCTTGTGTTCAACGCTCTGCTTGTGAAGATCCACGTACTGCAACTGACTATTTGACTGCGTCTAAAATGTGGTACAAAATGCACACATTAATGAAAGTTGTTCCCTTTAATGATAAATACACT…	MSTETALVSTAMDFLGRVSSTSEVLTLNLTNLVILLILKAIIFGFGLFSLGATDNNQHGYGRSSESSSGIQQSDLTGGMCFMMYTAGDEEKFSCVQRSACEDPRTATDYLTASKMWYKMHTLMKVVPFNDKYTNIMSGIQDATEHAEKGGDCTIYKW*	8	7	0	5	8	2550	6	3	11	9	2	3	6	2	6
c161133190_g1	-3.44888	0.464788	0.000339038	0.0465499	.	.	.	.	.	.	TTAGGTCACCCATTCAAGACTAACCGGTTTTTAATGTGCCTTAACTTAACCAAACAAAAGTCAAATTATAATGTATTAAATGACATTGAAATAATTCCTCGAAATGAATACTGTAGATCCAATTATATGCCTATATTTGTGGGCTCAATATATGCATTTAAAGGATTACTCATGATCATAGATCTTCGTCGTGAGCCTTGTAGCAACTCGGAGCGTAATTTAAAAACAACCATCAAAATGGGAAACGTTCCTCATGGTCGCTCGGCGCTATCAACCCTAGAAGATAAACTTCGAATAGCTAAAAAAGTGAATGTCAAATATTTGGAGGTTCTTGGAAGTAAAAACGTGGATTTAAGAAATGTGATTCAAGAATTGGGAAAGGAGGAATCGGAAAAATTG…	LGHPFKTNRFLMCLNLTKQKSNYNVLNDIEIIPRNEYCRSNYMPIFVGSIYAFKGLLMIIDLRREPCSNSERNLKTTIKMGNVPHGRSALSTLEDKLRIAKKVNVKYLEVLGSKNVDLRNVIQELGKEESEKLMKCSLDKYLESKETRISFSLQVTDFSSEILSSQECSSALHNVYLSESLDKNLNGNRLVTFSSQTNLLSSSSPCFEGNSLKLSSSESSSHTNFYENENPNYCSSPSLNYLAAHPSSLTASECLGTDLESSFEAERHRKSNEELLHLSFSPSVSLVKSHSLKIKKIPELSETERDILPIFHKLLRDKIVSQSTLIDEENEFFHRASCPNLSLKCDIVEYL*	5.75	43.45	68.36	2.3	33.31	91.72	8.29	97.35	52.51	1.78	0	2.14	3.11	0	11.49
c186513527_g1	-2.28037	4.08289	0.000221972	0.036091	.	.	.	.	.	.	ATGGTATTTTCTTACAATATATTAGAAATACCCAGAGTTATGACGTCGATATTTAAAGTTCATCTATTCGTCTTTTTATTCGTAATGACGAAAGAGGGATTCTCTTCAGATTCAATTCGAGCTTTATCTAAACCTCAGGGTCAATATTGTAAATATAGAGACAAGCATTTCACTCTCGGTTCTCATCACTACCTCTTTTCTTGGAAAAGCTCGGAGGAAAAGAATCTTTTACTGGATTGGCTGGACGCCCGTAACTTTTGTCGAAAGAGATGTATGGACAGCGTAGCGATTGAAAATTTAGATGAATGGAAAATACTCGCATCTTTATTGATAAAAGACAACATAGACTGGGCCTGGACGTCTGGACGACTCTGTGATTTTGATGGATGTGAGAAGAAA…	MVFSYNILEIPRVMTSIFKVHLFVFLFVMTKEGFSSDSIRALSKPQGQYCKYRDKHFTLGSHHYLFSWKSSEEKNLLLDWLDARNFCRKRCMDSVAIENLDEWKILASLLIKDNIDWAWTSGRLCDFDGCEKKASVKPVFVKGWFWSATNSPMSKTTCVSGNGNCFHGWSNNGTNGLPQPDNHELRHFGIDGNEACLATIRNGKDEKRDGIFWHDKACYHKAHFICEDSDSLLRYARRIFKDITIT*	94	209	281	11	356	719	491	1054.02	754	692	212	43	207	36	158
c199263888_g1	1.75133	4.54	4.53e-07	0.000799645	CP2J6_MOUSE^CP2J6_MOUSE^Q:1-489,H:21-490^34.67%ID^E:8e-86^RecName: Full=Cytochrome P450 2J6;^Eukaryota; Metazoa; Chordata; Craniata; Vertebrata; Euteleostomi; Mammalia; Eutheria; Euarchontoglires; Glires; Rodentia; Myomorpha; Muroidea; Muridae; Murinae; Mus; Mus	PF00067.21^p450^Cytochrome P450^29-494^E:1.3e-86	COG2124^Cytochrome p450	KEGG:mmu:13110`KO:K07418	GO:0005783^cellular_component^endoplasmic reticulum`GO:0005789^cellular_component^endoplasmic reticulum membrane`GO:0070062^cellular_component^extracellular exosome`GO:0031090^cellular_component^organelle membrane`GO:0008405^molecular_function^arachidonic acid 11,12-epoxygenase activity`GO:0008404^molecular_function^arachidonic acid 14,15-epoxygenase activity`GO:0008392^molecular_function^arachid…	GO:0005506^molecular_function^iron ion binding`GO:0016705^molecular_function^oxidoreductase activity, acting on paired donors, with incorporation or reduction of molecular oxygen`GO:0020037^molecular_function^heme binding`GO:0055114^biological_process^oxidation-reduction process	ATGATTGTAGAAACAGTTTTATTTTTACTTTTATTAGTATGTATTGGATGGTGGTGGAATGATCGACTTCCGTCAAATTATCCTCCGACTCCACCTTTTCGACTTCCCTTCCTTGGCCACATGCACTATTTAATTGGCTACAAAAACAGTCAATTGGCCTATAATGATGTTTTTCGAAAATACTCTAAAGATGGAATTCTGTGTTTACACATTGGAGCCCATATTCGTCTCGCCATCGTTTCGGATTTTAATTACATTAAAAATGCTTTTAGAGGAGAAGACATGAATTATCGACTTGCTCATCAATTTAGTATTAATTACGCTAAAAACATTTATGGAGGAAGCGGAGTAGATGGAGTTATTTTCTCCTATGGGAGTGTTTGGAAAGAACAGCGTCGT…	MIVETVLFLLLLVCIGWWWNDRLPSNYPPTPPFRLPFLGHMHYLIGYKNSQLAYNDVFRKYSKDGILCLHIGAHIRLAIVSDFNYIKNAFRGEDMNYRLAHQFSINYAKNIYGGSGVDGVIFSYGSVWKEQRRFMSHTLKNFGFGKAGMEEMILEEVELFISFLKEQVSPTKISNLFNIGILNVLWRIVAGSRYDYKDPKLRDLMSKVNDAIIAASLRPTIGAVFPSLRKLFPFIDHTHDTAHKISTVANFLKQIVDSRKGGENTSKDFIDEYLKEIEKSTDPNSSFFSTSGHRNLIQTLLDLFFAGSETTSSTLSWGVLFLVRHPSVQRKVQRELDEVLGERSATLKDRLSLPYTEATLAEIQRCGNIVPMGVPHANYFRDVAMKDYVIPKGHVIATH…	236	340	152	428	392	394	263	292	215	201	680	690	756	997	601
c2015505_g1	8.18218	5.26785	0.000173876	0.0320685	CU01_ANOGA^CU01_ANOGA^Q:45-104,H:66-125^45%ID^E:5e-09^RecName: Full=Cuticle protein;^Eukaryota; Metazoa; Ecdysozoa; Arthropoda; Hexapoda; Insecta; Pterygota; Neoptera; Holometabola; Diptera; Nematocera; Culicoidea; Culicidae; Anophelinae; Anopheles	PF00379.22^Chitin_bind_4^Insect cuticle protein^45-97^E:1.3e-09	ENOG4111VJY^cuticle protein	KEGG:aga:AgaP_AGAP001666	GO:0042302^molecular_function^structural constituent of cuticle	GO:0042302^molecular_function^structural constituent of cuticle	ATGTTCACTTTTATCACCATTGCTTGCTCTGTTCTTCTTTGTGTATCTGCTGATCACCTTCCAGCACCTTATGCTCCATCTTATGCTCCAGCATCATACAAACAACCATCTTATGATGAACCTGCTAAACCCTATGCTTTTGAATATGGTGTTTCTGATGATTACTCTGGAGCCAAATTTAACGCTCATGAAAATGCTGATGGAAAAACAGTTTCCGGATCCTACCAAGTCAATCTTCCTGATGGTCGCATTCAAACCGTAACGTATACAGCTGATGATTACAGTGGATATGTTGCTGATGTCAAATACGAAGGAGCTCCAACATATGCTGCATACAAGCCTACTTACAAACCAGCTCCAGCTTATGCTCCAGCTCCAGCTTATGCTCCAGCACCAGCT…	MFTFITIACSVLLCVSADHLPAPYAPSYAPASYKQPSYDEPAKPYAFEYGVSDDYSGAKFNAHENADGKTVSGSYQVNLPDGRIQTVTYTADDYSGYVADVKYEGAPTYAAYKPTYKPAPAYAPAPAYAPAPAYAPAPAYAPAPAYAPAPAYAPAPAYAPA	1	2	725.12	417.6	0	38.01	1	1	5	1	671.18	4	1	8893.26	9
c207544053_g1	10.156	9.47811	6e-05	0.0197483	.	PF01607.23^CBM_14^Chitin binding Peritrophin-A domain^44-107^E:2.5e-10	.	.	.	GO:0008061^molecular_function^chitin binding`GO:0006030^biological_process^chitin metabolic process`GO:0005576^cellular_component^extracellular region	ATGAATTCATTGATTGTTTTTGCTTTTGCTCTATTGTCCGGAGTTGCTTTCAGTCAGTCTGACTTTGCTTTTCAACTCGTAGCTGATGCCGAACTACTTTTAGTTAAACCTCTGTTAACGTCTTTCAGTTGTGAGGGTCGACAATATGGTTATTATGCTGATATGGATAACAGCTGTCAAATCTTTCATGTTTGCAGTCCGATTGAGGATGATGGTGGAGTTGTTGTTGAAACGGCACAATGGTCATTCATTTGTGGAAATCAAACTGTTTTTGATCAAAATACTCTTACCTGCAATCACATTGAAGATGCTTTTCCCTGTAAAGACTCTGCCTCACTCTACAATACTGTAGAATTTGGAAAGATCCCTGTTAAAGCCTAA	MNSLIVFAFALLSGVAFSQSDFAFQLVADAELLLVKPLLTSFSCEGRQYGYYADMDNSCQIFHVCSPIEDDGGVVVETAQWSFICGNQTVFDQNTLTCNHIEDAFPCKDSASLYNTVEFGKIPVKA*	9	5	76	57999.3	21	12	78	16	17	14	9372.96	5	4	130320	154
c247245052_g1	1.77615	3.0135	0.00011183	0.0270519	KCNB1_PIG^KCNB1_PIG^Q:26-414,H:32-428^46.12%ID^E:1e-121^RecName: Full=Potassium voltage-gated channel subfamily B member 1 {ECO:0000250|UniProtKB:Q14721};^Eukaryota; Metazoa; Chordata; Craniata; Vertebrata; Euteleostomi; Mammalia; Eutheria; Laurasiatheria; Cetartiodactyla; Suina; Suidae; Sus	PF02214.21^BTB_2^BTB/POZ domain^27-128^E:2e-18`PF00520.30^Ion_trans^Ion transport protein^181-408^E:1.5e-36`PF07885.15^Ion_trans_2^Ion channel^324-401^E:2.5e-14	COG1226^PotAssium voltage-gated channel	KEGG:ssc:397433`KO:K04885	GO:0030424^cellular_component^axon`GO:0030054^cellular_component^cell junction`GO:0030425^cellular_component^dendrite`GO:0016021^cellular_component^integral component of membrane`GO:0016328^cellular_component^lateral plasma membrane`GO:0032809^cellular_component^neuronal cell body membrane`GO:0043204^cellular_component^perikaryon`GO:0005886^cellular_component^plasma membrane`GO:0045211^cellular_c…	GO:0051260^biological_process^protein homooligomerization`GO:0005216^molecular_function^ion channel activity`GO:0006811^biological_process^ion transport`GO:0055085^biological_process^transmembrane transport`GO:0016020^cellular_component^membrane	ATGATTTCGTACACTGAGTCTCCTACTCTTTTAAATGTGTATCCATCTCTCTCTCCGGTTTTGACGAAATTTTCGAAAGTGACTCTCAATTTAAATGGTCATATCTTTCACGTCCCTGTCAAAACTTTGCAAAAATGGCCTCATTCTCGCTTGGGTCAAATATCCTTGGCGTCCAGTATTTCAGACATTCTTCCTCTAGTTGATGAAATGGAAATCCTAAAGGATGGAATATTCTTATATTTTGATCGATCCTCCCTTGGCTTCGATGTGATTTTGAATTTCTACAGAACTGGAAAACTTCACGAAATCTCTTCAATTTGTCCTTATGCCTTTTCCGAAGAGTTAGACTATTGGAAAATTGAAGAGTCGATCATGAACAATTGTTGCTTCGAGTCATTT…	MISYTESPTLLNVYPSLSPVLTKFSKVTLNLNGHIFHVPVKTLQKWPHSRLGQISLASSISDILPLVDEMEILKDGIFLYFDRSSLGFDVILNFYRTGKLHEISSICPYAFSEELDYWKIEESIMNNCCFESFMIRKDRVHLELCDKTIENSNTQNQKCSKLQVKIWNYLERPHSSKFAKLIHIASISMIILSIIGMSLNTIDGISSKDEFGHTLDNPILEVVEGVCISWFLLEYILRFIGAPHKVLFLKGFLNFVDLMAIFPYFLSLIIVFAGGESYPNLRKALQVFRLLRIFRILKLSRYSSSIQSIGYSLRHSYQELGLFMTMGVLIFSSLIYFAEKEEEASNFTSIPSSFWWAIITMTTVGYGDVYPVTILGKITGSLCALSGLLVLAMAAPLIV…	178	224	58.86	133	146.92	92	117.28	34.33	62.17	74.67	123	201	184	366	232
c278976343_g1	-1.52392	2.02971	0.000359046	0.0487553	KCNKI_MOUSE^KCNKI_MOUSE^Q:70-383,H:44-376^27.61%ID^E:1e-28^RecName: Full=Potassium channel subfamily K member 18;^Eukaryota; Metazoa; Chordata; Craniata; Vertebrata; Euteleostomi; Mammalia; Eutheria; Euarchontoglires; Glires; Rodentia; Myomorpha; Muroidea; Muridae; Murinae; Mus; Mus	PF07885.15^Ion_trans_2^Ion channel^153-208^E:4.1e-17`PF07885.15^Ion_trans_2^Ion channel^295-381^E:5.1e-18	COG1226^PotAssium voltage-gated channel	KEGG:mmu:332396`KO:K20007	GO:0005887^cellular_component^integral component of plasma membrane`GO:0005886^cellular_component^plasma membrane`GO:0015269^molecular_function^calcium-activated potassium channel activity`GO:0015271^molecular_function^outward rectifier potassium channel activity`GO:0022841^molecular_function^potassium ion leak channel activity`GO:0071467^biological_process^cellular response to pH`GO:0071435^biol…	.	ATGGAGTCCTCGAACTTTGGCCAAACGGAATTTCAAAAATCCTTCGCAACATTTACTCTACTCTCGGGACAAACCTCAGTGGATTGGCTTCGATTTCGTAAAATACCCAAAACAAAGAAAACAAAATGGATACGATTTAAAAATGGATTACGGCTTCTCTTTGTATGGATTTTTAGTAATGTGGGAATCATACTCTTAGTGAATGGATATCTTTTGTTAGGGGCCTTTCTTTTTCAAAGTGTGGAAGGTACGAGCGAAGATTCCACCAAATACATCGTGACGTCACATCGAAACAAAACACTTTTGTCCTTGTGGAACATTACTGAAAAACTGAATACATTTCATAAAGACGAGTGGATAGTGACCGTCAATTCCATTATTCGTGACTATCAAAATTTT…	MESSNFGQTEFQKSFATFTLLSGQTSVDWLRFRKIPKTKKTKWIRFKNGLRLLFVWIFSNVGIILLVNGYLLLGAFLFQSVEGTSEDSTKYIVTSHRNKTLLSLWNITEKLNTFHKDEWIVTVNSIIRDYQNFVVDEIINEGYDGNDVPNSTPWTFEGSLLYSITVITTIGYGHISPQTKLGKLMTMMYAIIGMPLFLLYLSNIGHVLATSFKWFYVHVLTCRQKEQQPLESHRVLKVPSSVSSVSESQNGRNSFVTTEPSSQVNVSFHEFINTEEVKVSFDNVTIPISLCLTLMLSYILFGSLLFGEWETWSFLDASYFCFITLSTIGFGDFVPGNSVRANENTLPIGGYVNTKFIFCSMYILLGMAVVAMCFNLMQEKVIHGITSFAKKIGVISLE*	43	50	89	34	115	160	92	265.98	92	105	53	26	38	21	61
c288126797_g1	6.82677	5.62231	0.000154692	0.0303417	ANDF_EMEVA^ANDF_EMEVA^Q:117-297,H:78-255^30.85%ID^E:1e-15^RecName: Full=Dioxygenase andF {ECO:0000303|PubMed:25216349};^Eukaryota; Fungi; Dikarya; Ascomycota; Pezizomycotina; Eurotiomycetes; Eurotiomycetidae; Eurotiales; Aspergillaceae; Aspergillus	PF05721.12^PhyH^Phytanoyl-CoA dioxygenase (PhyH)^64-259^E:5.6e-19	.	.	GO:0051213^molecular_function^dioxygenase activity`GO:0046872^molecular_function^metal ion binding`GO:0016114^biological_process^terpenoid biosynthetic process	.	ATGGAGATATTATTTATCGTGATTCTCTTTCCAATTCTTTCTATACATGGAGCACTGAATAAAGACGAAAATTTTTTACAGTGTGAGCTTCCAAACTTTAATTACACTAATTATGACGTGAACATGAATTCTTTTATTGTTCCACAAACGCTAATCATCAATGACATTCTACATGAGATTCGTCACGGGAAAGGCTATGCTCACATTCCTCAACTCTGGTCTTCGGAAGATATAAAAATGGCAAAAGAGCGTGTTCTTTATTATTCCAAAATACAAAGAAATCAAAGAAAAGATTCTTTGGGTGAAAGAACAGAAACACATAATGAATATAATGGAATTGTTTGGCAACTTTTGAGTAAGGGAAAAATCTTTGAGAAGCTATCTCAGCATCCCATTATT…	MEILFIVILFPILSIHGALNKDENFLQCELPNFNYTNYDVNMNSFIVPQTLIINDILHEIRHGKGYAHIPQLWSSEDIKMAKERVLYYSKIQRNQRKDSLGERTETHNEYNGIVWQLLSKGKIFEKLSQHPIILEISNRLLGNKSLIGSYAANVVTPGMKGQEPHLDYPYYEPFWANQNEMPSEFVMSLQFVILLTDFTIENGGTAFLEGSQKRPSYPYDKETFFKNMRQATGKPGDLIIFPGSIQHCAMGNQSKDKRAGIILTMLPVFITPFEDISVFKRKAENETNPNMRRLLGLDHNYPKK*	30.01	4189.59	17	7	5	36	38	6	15	9.5	3952.83	9	8	11	6233.51
c292707093_g1	1.93654	1.98517	0.000180469	0.0323238	NPY1R_CAVPO^NPY1R_CAVPO^Q:11-402,H:15-337^27.78%ID^E:2e-38^RecName: Full=Neuropeptide Y receptor type 1;^Eukaryota; Metazoa; Chordata; Craniata; Vertebrata; Euteleostomi; Mammalia; Eutheria; Euarchontoglires; Glires; Rodentia; Hystricomorpha; Caviidae; Cavia	PF00001.20^7tm_1^7 transmembrane receptor (rhodopsin family)^63-385^E:1.6e-37	ENOG410XRW9^Receptor	.	GO:0016021^cellular_component^integral component of membrane`GO:0005886^cellular_component^plasma membrane`GO:0004983^molecular_function^neuropeptide Y receptor activity	GO:0004930^molecular_function^G-protein coupled receptor activity`GO:0007186^biological_process^G-protein coupled receptor signaling pathway`GO:0016021^cellular_component^integral component of membrane	ATGGAATCTGTTTTGAATGAAACATTCAACCATTTCAATTTCACAATTGAAGAGAGTCATCGATTTGCATTGGAAAGTCATGTTCAGAATTTAATGGATAGTTGGCGATATCATTCACGTGTGAAATCTCCATGGATGCAAATTCTCATTCTTTCATATTCTATACTCATTCTATTCGGATCTTTGGGAAACCTCATCGTAATTTATGTCGTTATTCGAAATGCAAGGATGAGAACAGCTCGTAATGTTTTGATTGTCAATCTTGCCATTTCAGATCTCATGCTTTGCCTTATCACCATGCCTTTGACTCTCGTTGAAATTCTGTATATCACGTGGCAATTTGGTAACATTGAGATTGGTTGTCGATTGGTTGGACTTTTACAAGGAACCTCTGTTTTT…	MESVLNETFNHFNFTIEESHRFALESHVQNLMDSWRYHSRVKSPWMQILILSYSILILFGSLGNLIVIYVVIRNARMRTARNVLIVNLAISDLMLCLITMPLTLVEILYITWQFGNIEIGCRLVGLLQGTSVFVSTFTITAIAIDRRRLIVRTEQESPEDLKKILSIIPIIWIIALFFASPLAIWKNLEDWTGWTENIFTNDDLTCTSESEKEVSFSSNTSFSNSSMCILKELIFRRFSELKTCTEVFPTFGRILFSFQILLIQFLLPFCTLFWSYSQICKRLQLRLDIRVRQIECKNCSPSQNSFLLPKDEKRYRHIIKMRRTIQLLMWIGAIFCICWLPLNILNAVLDSTNLGAKMSESVYCGVYAVCHVLSMLSACANPVIYGFLNENFSKEFKLI…	25	29	29	65	35	61	22	19	65	46	33	112	209	202	134
c296047328_g1	1.47901	3.86972	0.000332477	0.0465499	SNX8_MOUSE^SNX8_MOUSE^Q:3-339,H:63-401^31.98%ID^E:1e-58^RecName: Full=Sorting nexin-8;^Eukaryota; Metazoa; Chordata; Craniata; Vertebrata; Euteleostomi; Mammalia; Eutheria; Euarchontoglires; Glires; Rodentia; Myomorpha; Muroidea; Muridae; Murinae; Mus; Mus	PF00787.23^PX^PX domain^18-116^E:1.1e-16	COG5391^sorting nexin	KEGG:mmu:231834`KO:K17922	GO:0005829^cellular_component^cytosol`GO:0031901^cellular_component^early endosome membrane`GO:0005768^cellular_component^endosome`GO:0019898^cellular_component^extrinsic component of membrane`GO:0043231^cellular_component^intracellular membrane-bounded organelle`GO:0030904^cellular_component^retromer complex`GO:0042802^molecular_function^identical protein binding`GO:0035091^molecular_function^ph…	GO:0035091^molecular_function^phosphatidylinositol binding	ATGCATTTACGAGAGTATATACTTTTGGACTCTATTGAAATTGAAACAATTTCTGCCAAAAAAGGACTCTTTTTGAAACATGTAGAATACAATGTGACGAGTACTCGCTTTTCCTCTCAAGTTTGTCGTCGCTATAGTGATTTTTTGGCTTTTCATAATTTATTGATTACTCGGTATCCGTATCGCCTCGTTCCAAAATTACCACCAGCTACGATTTCATCACTTTACTATGGAGCTGAGTCGGATTTTGCAGAGAAGCGACGAAAAAGTTTAAAACGATGGTTGATTCTTGTTTCATGTCATCCAACGTTTTCATTTGAGCCCATGCTTCAATATTTTCTAACATTTGTGGGCCTAGATCACTCCACTAAAATTAAAGAGGAATTTCGAACTTTTCCC…	MHLREYILLDSIEIETISAKKGLFLKHVEYNVTSTRFSSQVCRRYSDFLAFHNLLITRYPYRLVPKLPPATISSLYYGAESDFAEKRRKSLKRWLILVSCHPTFSFEPMLQYFLTFVGLDHSTKIKEEFRTFPDEFISNEKALNLENVLTSEMTAKIKQGKQNLVTLTETITKISVIMNKIVDFNVNLNEELYELSNNLTALAHGESLNMMSNWNTIKGKFEGSNRQLTNVSLQWKATASKLDTQVMEYIYLLQDMLTAYKELNERMDRNLIADHKKAMYKVANIKREKLKGILSGHIETASKINARIEEHEVVYSNLENRRAFGSLCLHHEINFIYIF	211.27	481.35	101.5	427.93	304.14	244.35	97.72	131.7	157.07	163.08	244.87	447.46	325.55	403.85	377.91
c297107434_g1	1.57388	5.00857	0.000324518	0.0460927	LPP_CHICK^LPP_CHICK^Q:2-191,H:407-591^33.85%ID^E:1e-30^RecName: Full=Lipoma-preferred partner homolog;^Eukaryota; Metazoa; Chordata; Craniata; Vertebrata; Euteleostomi; Archelosauria; Archosauria; Dinosauria; Saurischia; Theropoda; Coelurosauria; Aves; Neognathae; Galloanserae; Galliformes; Phasianidae; Phasianinae; Gallus	PF00412.21^LIM^LIM domain^67-125^E:8.1e-12`PF00412.21^LIM^LIM domain^129-188^E:2.7e-06	ENOG410Y3GP^LIM protein	KEGG:gga:429148`KO:K16676	GO:0005829^cellular_component^cytosol`GO:0005925^cellular_component^focal adhesion`GO:0005634^cellular_component^nucleus`GO:0046872^molecular_function^metal ion binding`GO:0007155^biological_process^cell adhesion	.	ATGAAGTGTGAAGATTGCACAGAAGACATTGTTGGATCTTACTACGAGCACGAAGGAAAAAATATCTGTGAAAAAGATTATCAAAAATATCGAAAGAAATGTGAAAATTGCAACAACTTTATAAATGGATCCTATTTTAACTCTGCGAATAAAATACTCTGCTCTTCATGCTACACGGCTCTAGTTGGATCGACGAATTGCGCTGTTTGTCAACAGGAGGTTCGAGGCGAAATTGTTCGAGCTGTGGATCTCATTTATCATCAAGAGTGTTTTCAGTGCGTGGAATGTAAATGCAATTTATCTAAAGATGATGTTTCCTTTAAAGCGGACCCTGACAAAAATTTGTACTGTATGACGGATTATGCCAAGAAATTTTCGAATCGTTGTTGTAAATGTCAA…	MKCEDCTEDIVGSYYEHEGKNICEKDYQKYRKKCENCNNFINGSYFNSANKILCSSCYTALVGSTNCAVCQQEVRGEIVRAVDLIYHQECFQCVECKCNLSKDDVSFKADPDKNLYCMTDYAKKFSNRCCKCQEPITPKPGESSINSLHMFDKDWHTECFQCEDCHVVIDGDKIKCYPVENIPYCLDCVKAH*	235	744	235	865	673.02	607	318	513	227	287	437	1353	688	1201	782
c297127436_g1	4.61803	5.58726	0.000310023	0.0460927	.	.	.	.	.	.	ATGAATAAGTATCTTCATCTGATATCCTTAGTTTATTTACTATATGTTGACGCTGGACCCTTAGCTACTTTTGATAAAGATGGCTTATCGTTTTTAAATAATGTCATCAGTGGAGGAAATTCCAAGTCTGATTCAACTTCTATAACGTATTCAAATCCAAGCTCCAATGACACTCCACCTTCATCTTCAAGTATTGAGAGTCAGAGCAATGGAATTAAAAGTGATAGTGGAAGCAGTGGAAGTAGTAGTAGTGGAAGCAGTAGTAGTGGAAGCAGTAGCAGTAGCAGCTTTGTAGACTCCTCTCAAAAAAACCCCTTGGGTTCTGGAACAGATCTTTTACAAGGATTATCATCTGCACTCTCGGGTGTGGGTCTTCTGACAAACAAAGTGAATACACTA…	MNKYLHLISLVYLLYVDAGPLATFDKDGLSFLNNVISGGNSKSDSTSITYSNPSSNDTPPSSSSIESQSNGIKSDSGSSGSSSSGSSSSGSSSSSSFVDSSQKNPLGSGTDLLQGLSSALSGVGLLTNKVNTLQSKVSGGSGSGASGSNPFSDLITSLQTIFVLGSSSVNGIVETKREIMNTIFQTINAIMNSPVLDRIGEFKLGILSTLAQISNFISSALRTTNSVARAGGCFALCPLRRSEEARESCRKEHCDATTVSSVSYV*	44	35	214	6786	73	89	88	19	52	31	1305	44	64	4035	440
c298297520_g1	1.45671	5.05378	0.000208053	0.0347421	.	PF13688.5^Reprolysin_5^Metallo-peptidase family M12^89-204^E:4.1e-08`PF13582.5^Reprolysin_3^Metallo-peptidase family M12B Reprolysin-like^118-195^E:7.5e-07`PF13583.5^Reprolysin_4^Metallo-peptidase family M12B Reprolysin-like^126-202^E:1.1e-05`PF01421.18^Reprolysin^Reprolysin (M12B) family zinc metalloprotease^129-229^E:3.5e-07	.	.	.	GO:0004222^molecular_function^metalloendopeptidase activity`GO:0006508^biological_process^proteolysis	CACTCATCTCATCATAGCGAGTCTAAATTCTTAAGATTCCAAAATGGTTCAACTCGCTCAGTACAAAATCCTTATTTAGATTTCCAATTTAAGAATATTGAAAATTTACCGAGGCAAAACATCGAGATCAAAGCGAGCCAAGATTTTCCTCCAGAACTCATATTGTCTACGTCACTTCACTATGATTTTCAGTTTAATGAATATACCACTTCCAACGGTGATGGACCTTTAGAAACAATTCGAAAAATATGGACAGCCACTCAAGCAGACTATTACTTACCATCTTTACCCACAAGGATAACTCTTAATGTAACGAATGTTACATACCATGACGATAAATCTTGGACAGCAAGCTTAAGTCACATGGATGAAGTTGAAAAATATAATGATAATGTACAT…	HSSHHSESKFLRFQNGSTRSVQNPYLDFQFKNIENLPRQNIEIKASQDFPPELILSTSLHYDFQFNEYTTSNGDGPLETIRKIWTATQADYYLPSLPTRITLNVTNVTYHDDKSWTASLSHMDEVEKYNDNVHLNIYFARDRRGSYGFIGLANLASACDPKPQLRCAICEIQSTILESSNVVTHEIGHNLGMHHDLVNSGRNCTGFMGFGKNPTDWSQCSINDFTLYYNSIVDQLGKWCSFE*	370	308	270	582	589	335.21	527	831	394	220	956	1326	1061	957	745
c298427524_g1	4.6992	9.43306	8.8e-19	1.09e-14	.	.	.	.	.	.	ATGTTTGGAAACATATACATTACGCTAGCAACTTTGTTTCTATTAAGTAACGTTCAAGTGAATTGTAGAAATGTGACACTCAAAGCATCTCAAAATTGGTACAATTTTAGAACAACTTTTGCTCTTATTCCTCTGAATGGATTTAATTCACAGCCTAGACAGGAAAATGAAGTTGATGACTATGTACAAATCGGACATTGTGGAGATGGTTCAAAATTCATGGGTCAAAGATTCGTTCCTTATATAAATGACTTTTCCATTGGTTTAATCTTTGACAAAAATGGTTTTATTGCTGGAATGCAATCAATCATTGATAAAAATGATATTAAACATGGCTTTGAGGCCTATGATAATAATCCAATGTATCAAAAAGATATTTTGTTTGAAAATAAAGAGGTT…	MFGNIYITLATLFLLSNVQVNCRNVTLKASQNWYNFRTTFALIPLNGFNSQPRQENEVDDYVQIGHCGDGSKFMGQRFVPYINDFSIGLIFDKNGFIAGMQSIIDKNDIKHGFEAYDNNPMYQKDILFENKEVYISTAYFVEPSTICTEGRTQSQFETEGTGNVLIFQNGPSINEEYLVRAPITQEEAATNNFWYKHLCFINMGRHYFPFSDKGNDDCVNTFPVQLIYNSGVMNGFVWSHFGTFSGKSWEHPPEAAISHIISNPSPCIFEKLKTEGLTTLHVYFREYYLTCING*	3400	9730.99	2756	3530	1878	1965	1691	1608	923	1444.25	12282	41530	56574	23743.5	25975.5
c301277695_g1	1.52532	5.57371	2.12e-05	0.011039	S27A4_MOUSE^S27A4_MOUSE^Q:70-647,H:68-639^43.1%ID^E:2e-167^RecName: Full=Long-chain fatty acid transport protein 4;^Eukaryota; Metazoa; Chordata; Craniata; Vertebrata; Euteleostomi; Mammalia; Eutheria; Euarchontoglires; Glires; Rodentia; Myomorpha; Muroidea; Muridae; Murinae; Mus; Mus	PF00501.27^AMP-binding^AMP-binding enzyme^83-518^E:5.9e-70	ENOG410XQ8T^Solute carrier family 27 (Fatty acid transporter), member	KEGG:mmu:26569`KO:K08745	GO:0031526^cellular_component^brush border membrane`GO:0005783^cellular_component^endoplasmic reticulum`GO:0005789^cellular_component^endoplasmic reticulum membrane`GO:0016021^cellular_component^integral component of membrane`GO:0016020^cellular_component^membrane`GO:0005902^cellular_component^microvillus`GO:0005886^cellular_component^plasma membrane`GO:0004467^molecular_function^long-chain fatty…	GO:0003824^molecular_function^catalytic activity`GO:0008152^biological_process^metabolic process	ATGTCACATTATACGCAGTGCTATCTTCTATTATTTCTTTTATTTGTCTCATCATTTTGTATTTATAGTTCAATTCTCAAATTAGTTCTTTTTCTTATTGGTTGGACGTCTATTGGAGGATTGACTTGGTTAGATTTGGTGTATCATACATTTAAAAGAGATTGCAGATTGTTGTACCGAATGAGTCTCATTTTAATGAATGCGATTCGATATAAAGTACAAGGAACTACTCTTTTGACCTTGTTTTCCAATCACGTACAACAGAGTCCAAATAAAACTATTTTTATTAATGGGGAAACGGAGGAAAAATGGTCATTTAAAAAAGCAGATGAATACAGCAATCGCATTTGTCAGTATTTTATCTCTCTAGGCTACAAAAAAGGAGACTGCATTGCACTG…	MSHYTQCYLLLFLLFVSSFCIYSSILKLVLFLIGWTSIGGLTWLDLVYHTFKRDCRLLYRMSLILMNAIRYKVQGTTLLTLFSNHVQQSPNKTIFINGETEEKWSFKKADEYSNRICQYFISLGYKKGDCIALFMTNKPEYVFIWLGLAKAGIITALINFNLMNESLLHTIKAAKASAIIYDTETETGICSIYQELEKESIKFGFYGLFNASKVPKSISLKSVLHDFSPDFSSLITIYPHDILFYVYTSGTTGLPKAVIIKHDRHLLLCMSVSSFTSLVKNDIMYSYLPLYHLSGAQVGICNSLINGGTTVIKKRFSSSTFWKDVVKYNVTVINYIGEICRFLLNSPSCPEEKTHSVRFMMGNGLRSEIWDAFTARFSIPKIYEFYGSTEGNCTLINLE…	1001	831	617	1011	694	782	376	779.76	472	419	862	1417	1052	1352	1728
c304347870_g1	3.78205	3.49451	1.33e-09	3.29e-06	CUA2B_TENMO^CUA2B_TENMO^Q:29-94,H:20-84^38.24%ID^E:1e-05^RecName: Full=Larval cuticle protein A2B;^Eukaryota; Metazoa; Ecdysozoa; Arthropoda; Hexapoda; Insecta; Pterygota; Neoptera; Holometabola; Coleoptera; Polyphaga; Cucujiformia; Tenebrionidae; Tenebrio	PF00379.22^Chitin_bind_4^Insect cuticle protein^40-94^E:4.4e-07	.	.	GO:0042302^molecular_function^structural constituent of cuticle	GO:0042302^molecular_function^structural constituent of cuticle	ATGAACCTTCTAATCACTGAGAGTCTTTTCCTTGTCATTACATTCTCGTTTTCTTTTTCTACTACAATATCAACAACAACAACTACCACTACTACTACTACTCTAAAGCCACGTCCATTTTCGTATTCCTACTCAGCTAATCGTTGGATCAATGGAGAGCCAGATCGCTATGTCGATTCTTCTGGAGATGACAAAGGAGTAATAAGTGGATCCTATGCATATTTAGATCCAAATTGGGAATGGAGAAAAGTTGAATATAAGGCGGATCCTAAAAATGGCTTCTTCATCACTGGAGGCATTAATATAGGTCCAAAAGAAACGAATGCTGTTTCTCAAGCACGTCGAGAACATGAAAAGGCTTATAAAGAATTAGCATTGCGAAACTCTCAACCCTATGCA…	MNLLITESLFLVITFSFSFSTTISTTTTTTTTTTLKPRPFSYSYSANRWINGEPDRYVDSSGDDKGVISGSYAYLDPNWEWRKVEYKADPKNGFFITGGINIGPKETNAVSQARREHEKAYKELALRNSQPYAPVQSLSVQKATEEHLKLFALIAKNSQDKYSEEKEKKQ*	31	131	57	239	24	51	37.19	81	30	25	138	360.95	666.92	932.02	319.33
c340709659_g1	-2.04874	-0.760124	0.000322948	0.0460927	BARH1_DROME^BARH1_DROME^Q:34-176,H:294-426^61.81%ID^E:8e-44^RecName: Full=Homeobox protein B-H1;^Eukaryota; Metazoa; Ecdysozoa; Arthropoda; Hexapoda; Insecta; Pterygota; Neoptera; Holometabola; Diptera; Brachycera; Muscomorpha; Ephydroidea; Drosophilidae; Drosophila; Sophophora	PF00046.28^Homeobox^Homeobox domain^40-96^E:2.9e-23	ENOG411188D^homeobox	KEGG:dme:Dmel_CG5529`KO:K09360	GO:0005634^cellular_component^nucleus`GO:0000977^molecular_function^RNA polymerase II regulatory region sequence-specific DNA binding`GO:0003705^molecular_function^transcription factor activity, RNA polymerase II distal enhancer sequence-specific binding`GO:0001228^molecular_function^transcriptional activator activity, RNA polymerase II transcription regulatory region sequence-specific DNA bindin…	GO:0003677^molecular_function^DNA binding	CTTTCTTTCTCTCTCTCTCTTTCTTTTCTTCCTTCCTTCCTTCTCTTTCTTTTGTTTCATTTCCTGTCAGATTTTTCCGATTCTCAACTCCACAAAAACTCACTAAGTCGGAAACAAAGAAAAGCCCGAACGGCCTTTACAGATTATCAATTACAAACATTAGAGCGAAGTTTTGAAAAACAAAAATATTTAAGCGTTCAAGATCGTCAGGAGTTGGCAGCCAAATTGAATTTGACGGATACTCAAGTCAAAACATGGTATCAGAATCGGCGAACAAAATGGAAGAGAACGACAAGTGTAGGACTCGAATTACTTGCAGAAACCGGAAACTTTTCCGCTCTACAAAGTTTGTACCGATCTGGTGGACCTTATGCCGCTGCGGCAGCTGCAGCAGCTGCC…	LSFSLSLSFLPSFLLFLLFHFLSDFSDSQLHKNSLSRKQRKARTAFTDYQLQTLERSFEKQKYLSVQDRQELAAKLNLTDTQVKTWYQNRRTKWKRTTSVGLELLAETGNFSALQSLYRSGGPYAAAAAAAAAAGSSSLQYSNSSVSASLSGFSPLELYYRQATLAAISKPLSMSLSSPMTSHSPSSSPMRPTPITPPITR*	1.24	9.39	9.18	1	13.09	30.77	10.18	15.21	21.85	20.84	8.96	1.46	2.59	3	4.15
c3546110724_g2	2.40631	0.95051	0.000134043	0.0280741	ZN362_HUMAN^ZN362_HUMAN^Q:69-221,H:251-390^44.44%ID^E:1e-35^RecName: Full=Zinc finger protein 362;^Eukaryota; Metazoa; Chordata; Craniata; Vertebrata; Euteleostomi; Mammalia; Eutheria; Euarchontoglires; Primates; Haplorrhini; Catarrhini; Hominidae; Homo`ZN362_HUMAN^ZN362_HUMAN^Q:99-184,H:225-302^37.21%ID^E:2e-07^RecName: Full=Zinc finger protein 362;^Eukaryota; Metazoa; Chordata; Craniata; Verteb…	PF00096.25^zf-C2H2^Zinc finger, C2H2 type^73-95^E:0.00052`PF13912.5^zf-C2H2_6^C2H2-type zinc finger^73-84^E:0.065`PF00096.25^zf-C2H2^Zinc finger, C2H2 type^101-123^E:0.00023`PF00096.25^zf-C2H2^Zinc finger, C2H2 type^129-153^E:3.4e-06`PF00096.25^zf-C2H2^Zinc finger, C2H2 type^165-183^E:0.0038`PF13912.5^zf-C2H2_6^C2H2-type zinc finger^165-184^E:0.00028`PF12874.6^zf-met^Zinc-finger of C2H2 type^165-…	COG5048^Zinc finger protein	KEGG:hsa:149076	GO:0005634^cellular_component^nucleus`GO:0003677^molecular_function^DNA binding`GO:0046872^molecular_function^metal ion binding`GO:0006355^biological_process^regulation of transcription, DNA-templated`GO:0006351^biological_process^transcription, DNA-templated	.	ATGTTGGTCGATTCTTATCATAGAAATAACAGATCTTCTATGATTCTCGAAAGCAATGAAAGAGAGTACCTGATGACAAAAACAGCAATGCAATTACATGGAAGAGACATTGGACAACATAGTAATGGATGTAGTGGGTCTCAAGGTGGCCCCTCTGGTTTATCGAACGGTAGTTCTCAAAGCAATGGAGGTCTTCGGAGTGGAGATGTAAAACCTCACCAATGCCAGCAGTGTTTGAAGTCTTTCAGCTCAAATCATCAATTAGTTCAGCATATTCGTGTTCACACTGGGGAAAAGCCCTATAAATGTTCATACTGTGACCGACGATTTAAACAACTTTCTCATGTTCAGCAGCACACGAGGCTACATACAGGAGAAAGACCCTACAAATGTCATGTT…	MLVDSYHRNNRSSMILESNEREYLMTKTAMQLHGRDIGQHSNGCSGSQGGPSGLSNGSSQSNGGLRSGDVKPHQCQQCLKSFSSNHQLVQHIRVHTGEKPYKCSYCDRRFKQLSHVQQHTRLHTGERPYKCHVSDCGRAFIQLSNLQQHLRNHENQLERLKNRPFHCNICGKGFATESSLRTHNGKNCSLQQTAVVGGPHPSCCPLCQKLCISGEALMEHMKFVHKDPNASGVPSNDLPCHEIYFFFFLFFCMYVFSEASKCKSSMSRLWKILRK*	43.8	50.61	6.82	99.31	19.4	7.95	13.7	2.11	16.27	9.6	34.97	39.16	34.69	89.9	37.29
c3585311024_g1	-2.64376	3.46986	0.000115103	0.0270519	.	.	.	.	.	.	CAGTTTGGACCACAAAATGGTCCACATCAGATTGGTCCACAGTTTGGACCACAAAACTCTCACCATCAAAATGGTCACAATCAAAATGGTCACCATCAAAATGGACCAGTTAACGCTCCACATCAAAATGGACCAGTACACGGTCCACATTCTGGTTCATTAAACGGTCCACATTTTGGACCTCAGGGTCGACCCGGAAACTCAGGACCTCCAAGAAAACCATCCTACAGTCCTAAACCCAACAACAATGGCAAGGCTCCATCTTATAGTCCACGACCTCGTCCTCCACTTCCTCAGAGGCCACCTCCGATTATTCGACCCTCCTATCGTCCCGTGTCTCCTTCTCAAGTTCCGTATCAACCAGTTGTTTCCGGACCTTTGAGTACATCACATTCCTCT…	QFGPQNGPHQIGPQFGPQNSHHQNGHNQNGHHQNGPVNAPHQNGPVHGPHSGSLNGPHFGPQGRPGNSGPPRKPSYSPKPNNNGKAPSYSPRPRPPLPQRPPPIIRPSYRPVSPSQVPYQPVVSGPLSTSHSSSSVSSSNHHIKVPSVSLSHQSSSSNEIENWPKAKPDMPKILSLDVTCEKNLMKVFIEFDKAFYGIIFSKGHYSDINCVHLPAGLGQRNTRFDVSINSCGTTGNTENGLYGHGADSGSGTYFENTIVIQYDPQVQEVWDQARKLRCTWHDEYEKSVTFRPFAVDMLDVVRADFAGDNVGCWMQIQVGKGPWASEVSGLVKIGQTMTMVLAIKDDEQKFDMMIRNCMAHDGRRAPIQLVNESGCVTRPKLMSQFTKIKNFGASASVLS…	33	87	81	97	95	2760	217	161	97	104	70	55	49	83	106
c3599411136_g1	-6.96944	4.22292	2.14e-05	0.011039	.	PF01549.23^ShK^ShK domain-like^57-83^E:22`PF01549.23^ShK^ShK domain-like^92-117^E:2.6	.	.	.	.	AAAGAAACATTATCAAACAATCACAAGAACATTTCAATCGCTAACACTATGTTTTTGAAAACGTCTTTTCTTTTCTTGACTCTCTTGATTTTTTTCGTAACTTGCGATGACTTACTAGATAATGAAATGGAGACCCAAGATCGTGACTACAATAGTTGTACGTCTTCTTTCATTTGTGAGGGTCGTAAAAGCACGGATTGTAGTCATCCTCAAATCCGTCGAGACTGTCCAACCTTGTGTAACACTTGCGGAGTCTGCTATGATGATGACATTTGTAATGGTTTAGATTTTACACAAGCCTGTCAATTTACTCACATTACGACTCAATGTCCAAGACTTTGTCGTTTTTGTAATTAA	KETLSNNHKNISIANTMFLKTSFLFLTLLIFFVTCDDLLDNEMETQDRDYNSCTSSFICEGRKSTDCSHPQIRRDCPTLCNTCGVCYDDDICNGLDFTQACQFTHITTQCPRLCRFCN*	28	7	4	24	6	7590	7	3	154	6	2	0	8	27	3
c3736312605_g1	1.99679	2.29374	3.58e-06	0.00368331	PCFT_XENLA^PCFT_XENLA^Q:15-440,H:24-458^23.34%ID^E:9e-31^RecName: Full=Proton-coupled folate transporter;^Eukaryota; Metazoa; Chordata; Craniata; Vertebrata; Euteleostomi; Amphibia; Batrachia; Anura; Pipoidea; Pipidae; Xenopodinae; Xenopus; Xenopus	PF07690.15^MFS_1^Major Facilitator Superfamily^85-394^E:6.1e-17	.	KEGG:xla:446819`KO:K14613	GO:0016021^cellular_component^integral component of membrane`GO:0005542^molecular_function^folic acid binding`GO:0055085^biological_process^transmembrane transport	GO:0055085^biological_process^transmembrane transport`GO:0016021^cellular_component^integral component of membrane	ATGAAACAGAACATATTTCTACATGTCAAAGCCGTTTTTAAATCCATTACTGTAGAGCCACTAGCCTTTCTATTTGTTTTTTCCTTTGGAATTTGCATACCTGTTGTTCCATCTTTTATTGTGTACAGAGTATGTACTGGAGACTTGTTTTACAATTCCTCTATTTGTGAAAACCTTCCTATCTATGACGAGATTCAAAGTGAAGTGCAAATCATAGCAAACAATATTATGACGTACAAAAGTTGTTTAGAAGTGATACCATCCGTTCTCATTGCTCTTATCATTGGTCCCTGGTCAGATGAAAATGGACGAAAACCAATTATACTGCTTCCTCTTCTATCTAATATTCTGTCACAAATAATATATATTCTCATTATTTTTCTACCGAATCTTTCAGCC…	MKQNIFLHVKAVFKSITVEPLAFLFVFSFGICIPVVPSFIVYRVCTGDLFYNSSICENLPIYDEIQSEVQIIANNIMTYKSCLEVIPSVLIALIIGPWSDENGRKPIILLPLLSNILSQIIYILIIFLPNLSAYYILLTAVNGLGGGFQCILIGLFSYMSDITSTEARTKRIAVLDLFILTALPSSTFLSGLVFQKLGYLGVFLISSCLLFLSLLYFLIFIKESIVKTSVSYIPKIGMLGSPFQVAFKKRSSGKRFIILTLILVVSLKVASSGVNTYMFVNKVLGWQEIEYANFVALSIVISVLGTYVSLPLFTRFFSDVTIILISLISDISSRILQGFSVTSFMMYGSIFVGMYGFLGTISTRSLLSKIVSKEDTGKIFSLLAALETAAPFLSVSFCN…	56	151	32	106	120	49	18	73	39	37	101	185	125	136	135
c3740012664_g1	-7.94522	0.388625	9.7e-06	0.00704744	B3A3_MOUSE^B3A3_MOUSE^Q:71-102,H:884-915^87.5%ID^E:1e-10^RecName: Full=Anion exchange protein 3;^Eukaryota; Metazoa; Chordata; Craniata; Vertebrata; Euteleostomi; Mammalia; Eutheria; Euarchontoglires; Glires; Rodentia; Myomorpha; Muroidea; Muridae; Murinae; Mus; Mus	PF00955.20^HCO3_cotransp^HCO3- transporter family^12-105^E:3.4e-11	ENOG410XPHD^solute carrier family 4	KEGG:mmu:20536`KO:K13856	GO:0005887^cellular_component^integral component of plasma membrane`GO:0005886^cellular_component^plasma membrane`GO:0015301^molecular_function^anion:anion antiporter activity`GO:0005452^molecular_function^inorganic anion exchanger activity`GO:0008510^molecular_function^sodium:bicarbonate symporter activity`GO:0051453^biological_process^regulation of intracellular pH	GO:0006820^biological_process^anion transport`GO:0016021^cellular_component^integral component of membrane	ATGGATCATCCTTTAATGTCCATTGATAAGTACTGTGCCGCGACGAATACGTCATTGGATCGATGGAACGAAATACTTAATGAGACGATGCAGTTGAAGACATCGCCCGTCTCTTTAGAGACAGAGGAAGTACTCGGAACAACGATGACACCAACGATGACAACAACAATGATGATGATGACCGTTATAACGAAAGGAGCTCATGTCAAAGAGCCCAACACGGCTCTTCTCTCACTCATTTTGATGTTAGGAACATTTTTAATCGCATATTTCCTTCGTATCTTTCGAAATAGCAAATTTCTAGGACGAAATATACATATTATACGATATATTCATTTATATCTCATGATGCTCTGCTATTAG	MDHPLMSIDKYCAATNTSLDRWNEILNETMQLKTSPVSLETEEVLGTTMTPTMTTTMMMMTVITKGAHVKEPNTALLSLILMLGTFLIAYFLRIFRNSKFLGRNIHIIRYIHLYLMMLCY*	44.59	0	0.98	48.52	93.24	1.36	75.48	0	45.28	25.15	0	0	0	0	0
c3766412918_g1	1.59837	1.93004	0.000136675	0.0281481	CBPB_ASTAS^CBPB_ASTAS^Q:144-435,H:1-291^47.78%ID^E:4e-93^RecName: Full=Carboxypeptidase B;^Eukaryota; Metazoa; Ecdysozoa; Arthropoda; Crustacea; Malacostraca; Eumalacostraca; Eucarida; Decapoda; Pleocyemata; Astacidea; Astacoidea; Astacidae; Astacus	PF02244.15^Propep_M14^Carboxypeptidase activation peptide^47-120^E:1.4e-06`PF00246.23^Peptidase_M14^Zinc carboxypeptidase^156-432^E:5.5e-92	.	.	GO:0005576^cellular_component^extracellular region`GO:0004181^molecular_function^metallocarboxypeptidase activity`GO:0008270^molecular_function^zinc ion binding	GO:0004180^molecular_function^carboxypeptidase activity`GO:0006508^biological_process^proteolysis`GO:0004181^molecular_function^metallocarboxypeptidase activity`GO:0008270^molecular_function^zinc ion binding	ATGATGACAGTTCTAACACTAGTCAAAGTTTTACGTTGGACATGGATACTATCTTGCACTTTTGCATTCAGGAATGATGAGTCCCTTGTATTGGATCGAAGTACGGGAAAAATATCTTACAAAGATTTTGAAATGCTTCGATTGTTTCCCATGTCAGAGAAAGAGATAGAAATCATCAATTTTCTTGAATTAAATGTTATTAATACATGGATAGAATCGAATATCAATAATGAGAATAAAACTATCATTGATGTACTACTCAATCCAAGAGACACTGACCACGTTAAGAATTATTTAATGTGCTCTAGTATTAATTACAAAACAACTATTGTTGATCTTCAATCCAAAATTGACACTGAAAATATTGATAATTCTCAAAATGACGATGTATTGATTGGG…	MMTVLTLVKVLRWTWILSCTFAFRNDESLVLDRSTGKISYKDFEMLRLFPMSEKEIEIINFLELNVINTWIESNINNENKTIIDVLLNPRDTDHVKNYLMCSSINYKTTIVDLQSKIDTENIDNSQNDDVLIGRTGLCSSQSGMSWTKYHSENVIRDYIECLKINYDTVVQVIEIGRSSENRPLNVLKVGRPEKILKPAIWIDGGMHAREWISPAFTTYMIHEFVENSKKYSSLLDTYDIYILPLANPDGYQYTHTTDRLWRKTRSRNTFTSCIGVDPNRNWGYHWGELGASSNPCSEIYRGPYAFSEPETKAISEFILEHKDEINMYITIHSYGQFILYPWGYDSLEAVDNNELRRIAQIGEKTLASSSSGHRYSIGSSAKLLYPASGGSDDWAKGEA…	49	111	27	33	31	66	29	67	42	36	86	100	185.09	86.78	125
c3803413305_g1	-5.7392	3.09519	2.13e-05	0.011039	.	PF07841.12^DM4_12^DM4/DM12 family^112-194^E:3.7e-07	.	.	.	.	ATGAAGCAAAATTTCCTGTTAGCTCTGGTTCTTGGTTTTAGTGCCGTAGCTAAAGGCAATGAATTTGAAGACTTGTCACTTGATCAATCAGAAAATCGTTTATTTAACACGTCAGGTACAGCAGCAACTCTCACAGTTTTGGGGGCCGCAATTCTGATTGGCATCATCATATATCTAATCTTCATTGGAAGTGTGTTTTCACCTTTTGGAAGCAGTCGTCATGGATACAACTATGAGCCGGCCTATGATCCGGCCTATGAGAACCAATACAGTCAATTCAGATCGAATACCGATGGCTATGAATTTAATTCTCTCAACATTCTTCAATGGATTTCAATGCTTCAAGACGTCTATGAGAAATTTGACTATAATGACCTAGAGTGTCAAAAGCGATTGATT…	MKQNFLLALVLGFSAVAKGNEFEDLSLDQSENRLFNTSGTAATLTVLGAAILIGIIIYLIFIGSVFSPFGSSRHGYNYEPAYDPAYENQYSQFRSNTDGYEFNSLNILQWISMLQDVYEKFDYNDLECQKRLICEVMKEPEYFGTAAEKFKSGFQYAKYLEVLSLPDDLRDLLDEYLDANARSEQKKNCDEFFKCPYSIKDSVKRNLPGNTL*	8.09	11.84	3.54	5.34	4.22	3462.42	12.02	22.8	3.9	2.61	6.07	15.22	7.48	3.14	9.32
c3869314074_g1	1.82173	3.76144	0.000218071	0.0359294	.	.	.	.	.	.	ATGAAAAGATTATCAGAATCCTTTGAAGTTTCCGAAGTTCGGATTAACAAGAAATGTCCAGAATGGAGATTGATTCTTCTCCTTTCATTGATTGTAGCTATATTAATACTCGTGTCTTCGAATCTTTATTTTCTTCAATCTCTACTCAGTCAATCAACAGCAAAAGTTGTGAATTCTTATAAGATCAAATTTCCAATTGTGACGGGTCAAGGAATAGCACTACTTAGAACAGAGTCATTGACTCAACCAAATGAAACAATTCATTTTCATTCCATCATTTATGATGATGGAAGTCTAGGAAAAATCGAATTAGACACTGGAAAGATCATCATTCAAGAAAATGGAACCTATCTTTTTGACATCGGAGCCTTTACCTCCCTGAGTAAAACCGTACTTTAC…	MKRLSESFEVSEVRINKKCPEWRLILLLSLIVAILILVSSNLYFLQSLLSQSTAKVVNSYKIKFPIVTGQGIALLRTESLTQPNETIHFHSIIYDDGSLGKIELDTGKIIIQENGTYLFDIGAFTSLSKTVLYILINEDKIHRIISISSYDMKNNVRLFWNGLDSYLYVNDVIRIQSRAPDDIIITQTFPLYFFGRKID*	191	396	67	178	198	186	102	214	132	105	191	845	505	217	245
c3871914108_g1	1.72402	0.034862	0.000108264	0.0267563	RUNX1_HUMAN^RUNX1_HUMAN^Q:27-379,H:47-453^39.13%ID^E:4e-67^RecName: Full=Runt-related transcription factor 1;^Eukaryota; Metazoa; Chordata; Craniata; Vertebrata; Euteleostomi; Mammalia; Eutheria; Euarchontoglires; Primates; Haplorrhini; Catarrhini; Hominidae; Homo	PF00853.18^Runt^Runt domain^32-159^E:1.9e-67	ENOG4111J4Y^Runt-related transcription factor	KEGG:hsa:861`KO:K08367	GO:0005829^cellular_component^cytosol`GO:0043231^cellular_component^intracellular membrane-bounded organelle`GO:0005654^cellular_component^nucleoplasm`GO:0005634^cellular_component^nucleus`GO:0005524^molecular_function^ATP binding`GO:0005509^molecular_function^calcium ion binding`GO:0001047^molecular_function^core promoter binding`GO:0003677^molecular_function^DNA binding`GO:0046982^molecular_fun…	GO:0003677^molecular_function^DNA binding`GO:0003700^molecular_function^DNA binding transcription factor activity`GO:0006355^biological_process^regulation of transcription, DNA-templated	CGTCTCTTTAGAATGAGCGACGAGTCTTGCACTGACAAGTCACCACAAAGTTCCCTATATCCGCCAGAGTGGTGGTGGGCAGAGCGTCAAGTGAATGAAATCCTCTCCGAACATCCAGGAGAACTTGTTCAAACCGGATCTCCGTGTTTTCTCTGCTCTGCTCTTCCGACTCATTGGCGCTCTAATAAAACTCTTCCCCTCGCTTTTAAAGTCATAGCCCTTGGAGACGTCAGTGATGGAACACTCGTCACACTTCGAGCCGGAAATGATGAGAACTATTGCGCTGAACTACGAAATTCCTCCGCTGTTATGAAAAATCAAATTGCAAAATTTAATGATTTAAGATTTGTTGGACGATCCGGACGCGGAAAAAGTTTTAATTTGACAATCACCATCAGT…	RLFRMSDESCTDKSPQSSLYPPEWWWAERQVNEILSEHPGELVQTGSPCFLCSALPTHWRSNKTLPLAFKVIALGDVSDGTLVTLRAGNDENYCAELRNSSAVMKNQIAKFNDLRFVGRSGRGKSFNLTITISSNPPQIAMYSKCMKVTVDGPREPRRQHQNFRPFVDMRFNPHLLELRRKSEPFTGGNPTDTSVSNDESASNPLTEWSYSNPSSSYYPSNSFSSPTYGIHSTPGLELLPANEECTIQTGLHNSHEESLSLHRNDVYSERFSEESHGVKVENEVLDSRYNTEYGPFFYGYSYYNYNPPPHHPALYGTLQPSFFSTNSPTNNNNTSASSPILPSLEDYDCTSESYGAEELPQTGPLRPSYRSEQNVWRPY*	15.04	23.37	7.96	8.66	13.42	16.28	6.73	12	5.78	11.53	19.21	31.7	22	31.64	36.94
c3894214415_g2	2.33426	-0.669826	0.000278771	0.0436047	FMAR_DROME^FMAR_DROME^Q:19-335,H:109-403^29.88%ID^E:5e-23^RecName: Full=FMRFamide receptor;^Eukaryota; Metazoa; Ecdysozoa; Arthropoda; Hexapoda; Insecta; Pterygota; Neoptera; Holometabola; Diptera; Brachycera; Muscomorpha; Ephydroidea; Drosophilidae; Drosophila; Sophophora	PF10321.8^7TM_GPCR_Srt^Serpentine type 7TM GPCR chemoreceptor Srt^23-76^E:9.8e-06`PF10316.8^7TM_GPCR_Srbc^Serpentine type 7TM GPCR chemoreceptor Srbc^27-148^E:4.6e-06`PF10324.8^7TM_GPCR_Srw^Serpentine type 7TM GPCR chemoreceptor Srw^32-337^E:5.3e-09`PF10328.8^7TM_GPCR_Srx^Serpentine type 7TM GPCR chemoreceptor Srx^32-158^E:3.4e-06`PF00001.20^7tm_1^7 transmembrane receptor (rhodopsin family)^41-28…	ENOG410XRW9^Receptor	KEGG:dme:Dmel_CG2114	GO:0016021^cellular_component^integral component of membrane`GO:0005887^cellular_component^integral component of plasma membrane`GO:0004930^molecular_function^G-protein coupled receptor activity`GO:0008188^molecular_function^neuropeptide receptor activity`GO:0001653^molecular_function^peptide receptor activity`GO:0008344^biological_process^adult locomotory behavior`GO:0002209^biological_process^b…	GO:0008528^molecular_function^G-protein coupled peptide receptor activity`GO:0004930^molecular_function^G-protein coupled receptor activity`GO:0007186^biological_process^G-protein coupled receptor signaling pathway`GO:0016021^cellular_component^integral component of membrane	ATGAGAAATATAAGTAGATGTGGAGAAATGACAGAATATTATTTGCAAGTTTGGAACAGGAGTCAGTACTGGTGTGAAGGCGTTTTATTTACAGTTATTGGTTTCTTTGGTCTCCTTCTAAACCTCTTGTCTATTTTTGTAATGTCGTCCAAGGAAATGCGGAAACATTCCTTTAATCAATTAATGATAGTTTTGGCAATTTTTGATCTTGTATTTATTCTTGTATCTGTTCCCGTGTATTCTTTGCCACTCTTTAAATATTTAGACGGAAATGAGGTCTTTTCATTTTTGTATGTGAATCTCTTTTATCCATTATCTCCTGTTACACTCTGTGCATCCATATATATGACATTAGCCATTACTGTTGAACGCTACCTTGCTGTTTGTAAACCCCTTTTC…	MRNISRCGEMTEYYLQVWNRSQYWCEGVLFTVIGFFGLLLNLLSIFVMSSKEMRKHSFNQLMIVLAIFDLVFILVSVPVYSLPLFKYLDGNEVFSFLYVNLFYPLSPVTLCASIYMTLAITVERYLAVCKPLFYRNMNQTITGYKRVLMYVTPVCLISLALNIPKFIETQTHFNDNNNSTNIVLTQIRLNPTYMLYYTISQIFHPMLSTGILPMAALFYMNTSIFLAIRKIMANRHMRNSVRSSVNRNLPIENHLAVVLIGIVIMHLLCHSLRVCLAVYSVHLLQDTLICLQREGKYVPPLWTMITESISSLFIMVNFSGNFLIYFSISKKFKSVIGRFCNSFKTLQSFNFYQGHDAPTTSNHFELQDQSIFNYESERK*	10	7	19	25.57	2	4.84	2.32	4.21	1	4	8	6	11.59	26	16
c3908714590_g1	1.37918	8.86203	5.59e-05	0.0197483	.	.	.	.	.	.	ATGATGTCTTCCCTACATTATCTTTGTCTCCTTACCTTTTTTGGAATTTGTTATTCTAGTTCCATTACCGAAATTCAAGTTAAAACCTCCAAAGTAACTGAGGGTGGAGAAGGAATGAATTTAGGGCAGATTGGAATATCAGTCATCAATGAAGAGTTTGATGGTTGTACTCAAGATCATTTGAATAGTCAAGGAAATAACTTCATAGCTGGACGTGTTGATACGTTTACTGAAGATGAATTGGGTAAATGTAAGGGATTTGAACTTCCAAATGACTCTGTCAAACACATAATAATATCTCACAAGGGAAAAGATGCTTGGAAACCAGAGTATTTTAGAATAATTACCGATAATAATACGTTTATTCACTGTCCAGACGGTCAATTTATCGACAATACT…	MMSSLHYLCLLTFFGICYSSSITEIQVKTSKVTEGGEGMNLGQIGISVINEEFDGCTQDHLNSQGNNFIAGRVDTFTEDELGKCKGFELPNDSVKHIIISHKGKDAWKPEYFRIITDNNTFIHCPDGQFIDNTENHKLKCESISAVKEPQVTEIHIKINDELPNAGMNFGSIGLSITNSNFEECEIKSLNSSGNDFVAGSTDVFEGDVLGPCQHFILPDGEAHLVKLQHHGMDALKADWIRIMKSDNSFIMCLEPSFIDGNQIHVLECHS*	6013	9308.98	6058	9736	6099	8305.86	3633	8327	3779	6828.99	13134	11579	10886.7	17388	12585
c3912314635_g1	2.71385	-0.351531	0.000131292	0.027972	CAH3_CAEEL^CAH3_CAEEL^Q:19-251,H:1-240^30.58%ID^E:1e-30^RecName: Full=Putative carbonic anhydrase 3;^Eukaryota; Metazoa; Ecdysozoa; Nematoda; Chromadorea; Rhabditida; Rhabditoidea; Rhabditidae; Peloderinae; Caenorhabditis	PF00194.20^Carb_anhydrase^Eukaryotic-type carbonic anhydrase^31-253^E:1.1e-56	COG3338^Carbonic anhydrase	KEGG:cel:CELE_K05G3.3`KO:K01674	GO:0004089^molecular_function^carbonate dehydratase activity`GO:0008270^molecular_function^zinc ion binding`GO:0006730^biological_process^one-carbon metabolic process	.	ATGCTTTTACAAATATCTTTTCTTCTGTCTCTCTTTCTATTCGCTCAAGGGGATTTGGACTCTTACTGGAAGTCTTATGAAAATAATGATGTTGGTCTTTGTAAAAAAGGAAAACTTCAGTCTCCTATCAACATAATGGCTCAAGAACAGTCTCCTTATATTTATTTAGATATTTCTAATAAACCATTGATGGGTCAATTAAAAAATGATGGTCATACAGTTGTACTTAATGTCAAGTCCTCTGAAAATACATTTAGCTATTCTGGAAATGATGAGATTTATAAGTTAGAGAAATTGATATTTCATTGGGGCTCCTCTGATTATCCTGGATCAGAGCACATAATAAGTAATGAAGCCGGATCTATGGAGGCTCAATTGATTTATAAGAGTTCTGGCAAT…	MLLQISFLLSLFLFAQGDLDSYWKSYENNDVGLCKKGKLQSPINIMAQEQSPYIYLDISNKPLMGQLKNDGHTVVLNVKSSENTFSYSGNDEIYKLEKLIFHWGSSDYPGSEHIISNEAGSMEAQLIYKSSGNSKKKTVALAVLFYMSDETNDKLSPLIAELDKITKSGSSTRVKLNGLLDLFPKNFKSYYTYEGSLTTPPCSQSVTWILFQQHTPISREQLAKFRNLKNSENLPLVDTFRPLQPANGRNMYAYF*	28	3	16	20	3	5	9	2	2	0	19.8	32	10	16	19
c3955415163_g1	10.9955	2.99321	2.09e-10	6.45e-07	GP107_HUMAN^GP107_HUMAN^Q:13-224,H:151-358^46.73%ID^E:3e-47^RecName: Full=Protein GPR107;^Eukaryota; Metazoa; Chordata; Craniata; Vertebrata; Euteleostomi; Mammalia; Eutheria; Euarchontoglires; Primates; Haplorrhini; Catarrhini; Hominidae; Homo	PF06814.12^Lung_7-TM_R^Lung seven transmembrane receptor^82-224^E:1.3e-34	ENOG410XQAQ^Lung seven transmembrane receptor	KEGG:hsa:57720	GO:0030136^cellular_component^clathrin-coated vesicle`GO:0005769^cellular_component^early endosome`GO:0005794^cellular_component^Golgi apparatus`GO:0016021^cellular_component^integral component of membrane`GO:0005654^cellular_component^nucleoplasm`GO:0032050^molecular_function^clathrin heavy chain binding`GO:0072583^biological_process^clathrin-dependent endocytosis	GO:0016021^cellular_component^integral component of membrane	AGCCTTCCTATTTTTAATTCAATAGAGGCTTACAAAGAGTATGTTCGAAGGCAAAACGGAGAAGACAGTTTGTCAGACTCGAAAATCTTTCAAAATCCGTCTAAAAGACAAAGCGAAAAGTTTGAAGGCTGTGAAAATGTGGACATTCCGCTAGTCAAAGACTATTCTGACAAATATAATCATAATAATAATTCCATCGTTTACAAAACGACTTTCATTATCTATATTTCCCAAGAGAAATTTGAGGGTCTCTACTCTCTTTATTTTCATAATTGTCATAGTGTCACAGAGAGTCTTGAATCCCTATACAAAGTCGGATTTACTTTAGACATTGATGAAAAAAACGGTGTTAGTTATTTATCGGCCGGAGAAATGCCGCTTCCAGCTCTCTATCTTCTT…	SLPIFNSIEAYKEYVRRQNGEDSLSDSKIFQNPSKRQSEKFEGCENVDIPLVKDYSDKYNHNNNSIVYKTTFIIYISQEKFEGLYSLYFHNCHSVTESLESLYKVGFTLDIDEKNGVSYLSAGEMPLPALYLLMAVVFFLSGSFWIFILRKNGTEQVFRIHWIMAALVYLKSLSLCFHGMNYHKIETNGKHLESLAILYYITHLLKGSLLFFTIVLIGSGWALLWKREKRETLMYLHGKTFLWLWISFVVAPLYFPSFGLFVIFKTPHQVMEKQRF	222.67	369.45	0	139.33	298.61	0	0	0	0	0	0	280.25	354.02	204.93	264.89
c4001915730_g1	2.96941	-0.265976	0.00014967	0.0303193	.	.	.	.	.	.	ATGAGAATCCTTACGTTTTTCATTGCACTTATTACAATTTCTCTACTATCTTGTGACTTCATCTCAAATAAAAATTCACGGGTGTCTCAAACAGCACTAGAATCTATTTCAACGTCACAAACCGGACTATTTTATCTGCTTTTGAGTTTTTTTAGTTTTCTAGGTACTGAGATCTATTGGCTTTTCTCATATCCTTTATTCTGGGATCCAGACACAGTCTTAGCACCAGGAGAAGATTTGAGTTTTGTCAATGTTTTTAATAAGTTGGGAGATCCTGTTCTTGCAACACAAAATGTTTATATATTGTTAGGAAGTGCTGTCGTTCAATCCATTCTACTCTCTCTTCCAAGACTATTTCACGATCAAACAACGGTCGTGAATCCAAAGAAATCTAGGCTT…	MRILTFFIALITISLLSCDFISNKNSRVSQTALESISTSQTGLFYLLLSFFSFLGTEIYWLFSYPLFWDPDTVLAPGEDLSFVNVFNKLGDPVLATQNVYILLGSAVVQSILLSLPRLFHDQTTVVNPKKSRLGVFTEGDYSKAWRAIYCPACLAANMMYTLLLILGSLVFWSIAPELTTSYSWTSLFLTRTHIFESNVFP*	21.51	20.25	0	12	9.75	0	6.06	1	9.16	1	17.13	31.14	9.2	22.22	39.53
c4004615753_g1	2.49151	8.34644	8.15e-05	0.0223787	TRYP_ASTAS^TRYP_ASTAS^Q:23-245,H:1-236^34.32%ID^E:2e-37^RecName: Full=Trypsin-1;^Eukaryota; Metazoa; Ecdysozoa; Arthropoda; Crustacea; Malacostraca; Eumalacostraca; Eucarida; Decapoda; Pleocyemata; Astacidea; Astacoidea; Astacidae; Astacus	PF00089.25^Trypsin^Trypsin^23-241^E:5.8e-48	.	.	GO:0005615^cellular_component^extracellular space`GO:0046872^molecular_function^metal ion binding`GO:0004252^molecular_function^serine-type endopeptidase activity`GO:0007586^biological_process^digestion	GO:0004252^molecular_function^serine-type endopeptidase activity`GO:0006508^biological_process^proteolysis	ATGAATAAAATAGTTTTTTGGTTTCTTTTGTGTCTTTTGGAACTATGTTGTATTAGATGTGAGAAAATTATTGGAGGTCAGGATGTGGAGCCCAATTCCATTCCTTATCAACTGGTGATTTCCTATTCTTATGGAACTATTCTCTGTGGAGGATCCATTTATAACAACATGACTGTGATTACATCCGCGTCCTGTTGTGACTACTTGAATCCCTCTGATATAATTGTTGTTGCCGGAGAGCATAATTTAAAGACTCCGAGTGAGACGGAGCAAGTCATTCGAATTTCGACCATCATTATGTATCCAATGCAATCCAATGCACACACGGGAAATCTGTGTCTGATGAAAACACTCTCACCCTTTATTTTCAATGAATTCGTTTCAAGCATTTCATTTCCG…	MNKIVFWFLLCLLELCCIRCEKIIGGQDVEPNSIPYQLVISYSYGTILCGGSIYNNMTVITSASCCDYLNPSDIIVVAGEHNLKTPSETEQVIRISTIIMYPMQSNAHTGNLCLMKTLSPFIFNEFVSSISFPKENDEFEGNAVVSGWGVHEINGTYSKTLKAITIPLLSLEECQKAHSEKDLDETVICAGENTRDSCFGDWGGPLTFGGVQIGVVSWDKSCGQNNVPSIYVKTSKFVKWISENAF*	4514	12196	2407	2380	1143	551	2650	4830	2719	1516	6668	6511.96	24810	4698	15033.2
c4014015867_g1	2.17131	0.911184	4.58e-05	0.0178225	GLRA1_DANRE^GLRA1_DANRE^Q:137-434,H:113-432^27.22%ID^E:5e-31^RecName: Full=Glycine receptor subunit alphaZ1;^Eukaryota; Metazoa; Chordata; Craniata; Vertebrata; Euteleostomi; Actinopterygii; Neopterygii; Teleostei; Ostariophysi; Cypriniformes; Cyprinidae; Danio	PF02931.22^Neur_chan_LBD^Neurotransmitter-gated ion-channel ligand binding domain^40-220^E:7e-21`PF02932.15^Neur_chan_memb^Neurotransmitter-gated ion-channel transmembrane region^276-353^E:4.4e-07	ENOG410XPWH^Gamma-aminobutyric acid (GABA) A receptor	KEGG:dre:30676`KO:K05193	GO:0030054^cellular_component^cell junction`GO:0034707^cellular_component^chloride channel complex`GO:0030425^cellular_component^dendrite`GO:0016021^cellular_component^integral component of membrane`GO:0005887^cellular_component^integral component of plasma membrane`GO:0043204^cellular_component^perikaryon`GO:0045211^cellular_component^postsynaptic membrane`GO:0016934^molecular_function^extracell…	GO:0005230^molecular_function^extracellular ligand-gated ion channel activity`GO:0006811^biological_process^ion transport`GO:0016021^cellular_component^integral component of membrane	ATGAAATCTCACAAAATTGTTTTTTTTCAATTGATTTATTTTCATTTTACGTGTTTATTTGTCTTCTCTGAGAATCCTCTGTGTGCAGATGGAGAAACAACTCGAATTTGTGTTCCAGAGAATTACATGAAATTTGAACTTCCAGAAGAGGACTCAGCCACCTATGTGTCCATTGGAGTTGATATCAAAGACATTCCGAACGTTAATGATAAAGACTTTTCCATCACACTCAACGCTTATTTTATTGTCAAATGGAAAGATAAAAGACTCTTAGTTTCTAAAAGAAATAAAAGCTCCTCAGAGGGAACTCGACACTATGTTGTTCATCCTCCAATGATTGATGAAAATCTCAAGGGTCCATTTTCGATTCATACTCAAGATAATAAATTAATGGCCGTC…	MKSHKIVFFQLIYFHFTCLFVFSENPLCADGETTRICVPENYMKFELPEEDSATYVSIGVDIKDIPNVNDKDFSITLNAYFIVKWKDKRLLVSKRNKSSSEGTRHYVVHPPMIDENLKGPFSIHTQDNKLMAVNLQILHKLWLPDVEILNLKDFETHSVLSKLEGIWIDNTHQLMYALATRITFICPMKFNAFPMDVQVCKFQVGSFNYDMSKMIFSNAFVPTEEAAIQSILDYNIEIHDLLPHETHYLALGMNYSVAGFEMILTRKMSFYIVTYYLPSGLFVLVSWISFLVNPEVIPGRMTLLVTIFLVLINIFNTIQTNSPKAEGLTAIEAWVIACIIFVFGALGEYTVILLKIKLKKLYPSKRKAVPGGPLTAVAAGNKCRNETSSSHQYHKDDDY…	35	46	13	41	19	17	10	11	22	12	26	52	25	126	42
c4016015918_g1	4.05894	-0.938769	1.29e-06	0.00159751	.	.	.	.	.	.	ATGAAATCTCTGTTATTCGGTGGACTTTTAGTCCTCTTCATGATACTATTGATAATAGTAAATAATAACAATTTTCTCACAGACTGCTTACCCTTAGTCAATTTGACAAAAAGTCTCTTTGAAACGAATCCGTGTTTCAACGTCTTTTATGATGATTTCTCACATAACAACAAAAAAGAAAAACTCTGTAATATTACGGAAACCAATATTGTCTTGACTAGTATCGTCGATGAAATGAGCAAATTTGAATCCTTGGCCAACTATCAGCTCTGCTCCTTTTTGTTCTCCGACTCTTCTTTCTCAACATTAGAAACAAATAGTCAAAGGTTCATTTCAGGAGAAACAGCAGCCGATGAGAACAATGACTCAGACTCTTCTTATCTGAGAATTATTGCTCTA…	MKSLLFGGLLVLFMILLIIVNNNNFLTDCLPLVNLTKSLFETNPCFNVFYDDFSHNNKKEKLCNITETNIVLTSIVDEMSKFESLANYQLCSFLFSDSSFSTLETNSQRFISGETAADENNDSDSSYLRIIALRILLLSRSVNCLSLKYSHVSSKDLCETLYGTSFEETKEKLYILKLRNDKTCLSQKTSLNSWSHLTQKLSSYDSKALCNRLISTLHLRSTTSAPDNNSSIDVTSELFESFDTSLPPYVFYLMSKKILKERNFECIRGYEESEKIVSDIVNSIYNAILCKDLFVSNINHYSDTVAKLEEKKMNCTQNLNWSSQQTKVLCEELYQTTYSDFLQRKKVLKSRGVICSQVYELNETYIHNNKDSFDRIESKYLCQMEHKYRYADFAYINQL…	16	16	6	9	3	1	2	1	0	0	33	8	0	11	13
c4046316523_g1	7.52842	6.71169	0.000291177	0.0449759	.	.	.	.	.	.	ATGAGTAAATCAAAGATATTTCTAGTCCTCTTTCTATTGTGTCTACTTTCCTCAACGGATTCGTTACCTATTCTTGGCATCCTTGATCTTTTTCGCAATATCGTTGGAAGGGTTTTATCATTTAACGGTCAATTACTCAACATTCATGCGTCCATTGCCAATAAAACTGGAAATCATTTAAGCAACTTAGGAAAAATTATATCTCCAAATCTAGTCTCTGAAGTAAAATCTAATTCAAACAGAAATTCAAATTACGGATCTCCAAATACCCCTCTCACATCTGATTATGGGCCACCAAGATCACAAGATAAAATTGAATTGTCAAACACTGCATCAAATTCCGAATCATCATCTTTCAATTCTAAATCGAGCAGCGATGCTTCTAATTTTAAATATGAA…	MSKSKIFLVLFLLCLLSSTDSLPILGILDLFRNIVGRVLSFNGQLLNIHASIANKTGNHLSNLGKIISPNLVSEVKSNSNRNSNYGSPNTPLTSDYGPPRSQDKIELSNTASNSESSSFNSKSSSDASNFKYEAPSPASNSKIEASSFAYDSKLENSSPAYDSKIESSSPASNSNFGALTPAFNSKFEALLPSSNSKFGALSPAFNSKFGANSPNSNTNFGALLPALTAKLEYLTQNSNSRFDSSSRNSNSKFETFVSVPTSKFGALFPPLNSLSSNSKLRASTPSPASNVKYESFSSALNSKFENSSPSSNFGALSPAFNSKFEAFSPGYNSESKPTYKSSSSSISQSSNVNLLSSENESVSSRLLSEPDNQSNQKFNNNGSFDSPFSENNEIENREP…	15	10	16	17493.5	5	21	34	6	3	7	794.77	2	6	10206	94
c4054216662_g1	1.85217	6.08616	3.61e-05	0.0158718	A1A1A_DANRE^A1A1A_DANRE^Q:1-314,H:1-320^50.31%ID^E:1e-115^RecName: Full=Alcohol dehydrogenase [NADP(+)] A;^Eukaryota; Metazoa; Chordata; Craniata; Vertebrata; Euteleostomi; Actinopterygii; Neopterygii; Teleostei; Ostariophysi; Cypriniformes; Cyprinidae; Danio	PF00248.20^Aldo_ket_red^Aldo/keto reductase family^20-288^E:1.8e-49	COG0656^reductase	KEGG:dre:445326`KO:K00002	GO:0008106^molecular_function^alcohol dehydrogenase (NADP+) activity	.	ATGACTTCCTCAGTGTGTAATTTGAAACTCTCTTCTGGTTATGAAATTCCAGCCTTTGGACTTGGAACCTGGAAATCAAAGCCAGGTGAAGTCACTGAGGCTGTAAAATATGCCTTTGAGATTGGTTACAGACACATTGATTGTGCAGCATTATACGAGAATGAAAAAGAAGTTGGAATTGCTCTTAAATATGCTATGGAGGAATTAAAAATACAGCGCTCTGAAATATTCATAACAAGCAAATTATGGAATACAAAACATCGACCTGAGGATGTCGAAGTCGCTCTCAGAGAAACATTATCAGATCTTGGATTAGAATATTTGGATTTGTATTTGATACATTTCCCTATAGCTTTTGCTCCTGGAGAAGATAAAATGCCCAAAAATTCAGATGACACC…	MTSSVCNLKLSSGYEIPAFGLGTWKSKPGEVTEAVKYAFEIGYRHIDCAALYENEKEVGIALKYAMEELKIQRSEIFITSKLWNTKHRPEDVEVALRETLSDLGLEYLDLYLIHFPIAFAPGEDKMPKNSDDTIKYNEECHPTNTWFEMEKLVGKGLVRSIGVSNFNSVQLQDILDRGTIKPVTNQIEVHPYLSQIKLIDYCLKRNVLVTAYSPLASPDRPWASPNDPKLLDEPKILDVAKKHGKSPAQIVLRWSLQRNCIVIPKSVNNERIAENFNIFDFTLDDDDLIVMSSLECNGRVVVGEMFKDHKHYPFAIEF*	567.79	1179.77	457	2376.2	983	1418.14	477	1010.99	455	373.02	1386.63	2545.44	2308	2412.13	1481.81
c4064416843_g1	2.8515	7.49315	7.1e-05	0.0203271	YM67_CAEEL^YM67_CAEEL^Q:47-479,H:63-507^35.18%ID^E:2e-88^RecName: Full=Putative serine protease K12H4.7;^Eukaryota; Metazoa; Ecdysozoa; Nematoda; Chromadorea; Rhabditida; Rhabditoidea; Rhabditidae; Peloderinae; Caenorhabditis	PF05577.11^Peptidase_S28^Serine carboxypeptidase S28^49-471^E:4.4e-132	ENOG410XSGG^protease, serine, 16 (thymus)	KEGG:cel:CELE_K12H4.7	GO:0008239^molecular_function^dipeptidyl-peptidase activity`GO:0008236^molecular_function^serine-type peptidase activity`GO:0045087^biological_process^innate immune response`GO:0006508^biological_process^proteolysis	GO:0008236^molecular_function^serine-type peptidase activity`GO:0006508^biological_process^proteolysis	ATGTACAAAATTCCTTTATTGGTAATTTCTATTGTATCCTTTGTTTCAAGTCATTCGTTTTTCGTCGAAATGATGAATCGCCGCATGTTGAAACTTCCGAATAATATTAAACTTTCTAAGAACCTTCAAATTCGTTATTTTGAACAAAAATTAGATCATTTTAATTTATCTGATAATCGAACATGGAAACAAAAATATTTTATAAATGATGAATTACACAAAACAGGAGGGCCAATTTTTTTATTGATTGGTGGAGAAGCTCAAGCCAGCGATCGTTGGATGAGTTATGGTGCTTGGTATGAATATGCGAGTAATGTTGGAGCCTCATTGTTACAATTAGAACATAGATATTATGGTGATAGTCATCCTACTGAGAATTTATCCGTAGATAATATGAAA…	MYKIPLLVISIVSFVSSHSFFVEMMNRRMLKLPNNIKLSKNLQIRYFEQKLDHFNLSDNRTWKQKYFINDELHKTGGPIFLLIGGEAQASDRWMSYGAWYEYASNVGASLLQLEHRYYGDSHPTENLSVDNMKYLSSKQALEDLAMFISSLKENDSIYSSNKWIVFGGSYSASLALWLKDKFPNLIDGVVSSSGPLEAKLDYYEYLEVVDINLANTNPKCQQNVREGMKMAEVFLNNTAEWEQLTQIFNLCEPFDGNSIDYVYNFFGSMMSSFYGASQYDRPESSSSLNSYCNVMLNEYLGTALERIAHLTKMQNTGGCLDMNYEQLVRFLGNETWEDHEKAVGYRQWIYQTCNEFGWYQSSNMPEHPYTNYFPVEASIKLCSDVFGSQITAETIQEAV…	2141	2544	49	2631	1110	1833	753	1408	886.12	1248	1627	15116.6	3403	9882	3887
c4081117101_g1	1.89778	5.86503	8.19e-07	0.00112744	CP2J6_MOUSE^CP2J6_MOUSE^Q:5-487,H:20-500^32.8%ID^E:1e-81^RecName: Full=Cytochrome P450 2J6;^Eukaryota; Metazoa; Chordata; Craniata; Vertebrata; Euteleostomi; Mammalia; Eutheria; Euarchontoglires; Glires; Rodentia; Myomorpha; Muroidea; Muridae; Murinae; Mus; Mus	PF00067.21^p450^Cytochrome P450^30-483^E:8.2e-96	COG2124^Cytochrome p450	KEGG:mmu:13110`KO:K07418	GO:0005783^cellular_component^endoplasmic reticulum`GO:0005789^cellular_component^endoplasmic reticulum membrane`GO:0070062^cellular_component^extracellular exosome`GO:0031090^cellular_component^organelle membrane`GO:0008405^molecular_function^arachidonic acid 11,12-epoxygenase activity`GO:0008404^molecular_function^arachidonic acid 14,15-epoxygenase activity`GO:0008392^molecular_function^arachid…	GO:0005506^molecular_function^iron ion binding`GO:0016705^molecular_function^oxidoreductase activity, acting on paired donors, with incorporation or reduction of molecular oxygen`GO:0020037^molecular_function^heme binding`GO:0055114^biological_process^oxidation-reduction process	ATGGAATGCTTTACGTGTCTCATTAGTGTTGTTCTATTATGTTTTGTTTTACTAATTAGCAAATACTGGTTTAAAAGAAGATTATTGCCTCCAGGGCCATTTTCTTTTCCTATTATTGGTTCCATTCCATTTATGGATGGAATCGGAACAAAGGGAGTTCTGGATCCCAAATTTTTAAAATATGGAAAACTTTATAGCTTACATATTGGTCATGTACTTCTTATTGTAATTAATGACTTTAAACTTACAAAAAAACTCTTTTCCCAAATGAATGTATCCGACCGAAGAGAAACTTGGTGGACTCTAAATGTTAGAGGATTTGATGGCAAAGCATTGGGAATTATAAATACTTCCGGATCAGTATGGAAAGAACAAAGACGCTTTTCCCTTCGATGTTTA…	MECFTCLISVVLLCFVLLISKYWFKRRLLPPGPFSFPIIGSIPFMDGIGTKGVLDPKFLKYGKLYSLHIGHVLLIVINDFKLTKKLFSQMNVSDRRETWWTLNVRGFDGKALGIINTSGSVWKEQRRFSLRCLRDFGIGKTSMDDIITREASCLINELKNLKKDSRTGDIYINSTFNVFIINILWTIVAGNPFDPQSKHTKEIMEHINEIFVVGYSILHYLPIARFFIYKDERRDKMLRLKEFFREEIKHHMKSHDRDNPRDFLDVYINEIQNDKKGSHYHVEQLVTILLDFFQAGTDTSATTMSWSLLYMALHEEIQEKCFTEIQMVLGNRAPSKDDMSSLPYTMATIHEIQRCSSVAPMTLPHVNSEDIEIDGFVIPEGTEFYGNLIQFNNDPEIFP…	498	792.24	273	1064	915	812	594	1004	393	500	1640.99	1910	2543.57	2322.98	1420.26
c4109517516_g2	5.26543	1.57686	3.77e-05	0.0158718	.	.	.	.	.	.	ATGAAAGTCTTTTGTCGTTTCCTTTTTGCTCAATGTACTTTGATGCTATCGGTATTTGATTCCGTGTATTGCACTCCAGTCTTTGAACTACATCGTCTTCCAACGGACAAAATTCCTTTTCCAGTACGCTCTTTAGACTCATTTACGACTCACGAATCATTAGCTAGAAATTCAGAGAAATCCTCTCTTAATAAAACCTGTCCAGAGATTCCATTAAAACCCGTTGAAAGTTGCGTTGGAGCCAAACCAACGTGTTGGTACTTGGGTCGTGACGTAGACTGTAGACTCTATGGAGATCTCTGTTGTTTTGATGGTTGCTCCCAAGTTTGCTATGATCATTTGATTTCAGAGTCTCCTCCACTTCACAATGAAACTCCAGTTGAGACACACGACTCTTCA…	MKVFCRFLFAQCTLMLSVFDSVYCTPVFELHRLPTDKIPFPVRSLDSFTTHESLARNSEKSSLNKTCPEIPLKPVESCVGAKPTCWYLGRDVDCRLYGDLCCFDGCSQVCYDHLISESPPLHNETPVETHDSSEETSDESDESSEETSEETPEEAPEEAYEAPEEAYEAPDEAYEAPGETYEAPDEAYEVPITTPSPCIPVFVNKTHYTVVEEELCSDENHEKCEFKPVETCKPVCSTIYETVIETVTEEECVETSATQCSNVTMDICQNEIVKRINYEERESCSDAYKNVCKPVTNSVCSNEETIKCSNVSLNVPTLTSVEVCHEILVDSCSDVISNHCVNQTVPVTKVESQVKCSKVPKTDCKEVYHDVCEEIPVVNCNIIDVNDTSLVEVENCSNV…	3	11	8	19	4	7	10	3	2	1	2	5	737	11	2
c4110517527_g1	-6.04722	-1.43746	0.00012997	0.027972	.	.	.	.	.	.	ATGAGAGATTTTCGTGATTTACCAAGGCCTCCTATGACTCGCCGAGGTCTCATCATGGATGACTTTAAAGAATTAATGGAGTATTCTTCGCAGCAAAGCGTCAACTCCTCTGAAGACTATGAAGTTGTTCAATCTTCGAGTTTTTTGGAAAGGCGCCGTAAAAGCGACTCGGATCTTAGAGCAAACAAATGTGAAAGCTCAGTCACAGAGTATGGTTTTTATCACTGCTATGATCAAATTATTGATTTTCGAACTCATCGTCTCAATTCCATAACATCCTCGGTATCTCAGGACTCTGGAACTTATTCGGAAAATGGAGAAAATATTCCGCCGCCTCCTCTACCTTCTAAAATTCGTTTAACGCCTCCTCCATTGCCTCCACGCTCACGAAAAATAGAA…	MRDFRDLPRPPMTRRGLIMDDFKELMEYSSQQSVNSSEDYEVVQSSSFLERRRKSDSDLRANKCESSVTEYGFYHCYDQIIDFRTHRLNSITSSVSQDSGTYSENGENIPPPPLPSKIRLTPPPLPPRSRKIELGSLRDYEKSPPAKMSTPNPLHINLALPGLSVTAKKNLIHKYNHNNQFHDTNNTNSTSKKKPGFKFFTGIKGSEETSLKKTPKTPKTPKTHNSTRRRKLFRNSLLSSSIKRKSLKETGSTKYFTSNTISNDYKESIAEALEDGLPIIPFTARSYSSSASKTCCCACPNLHQSLEHLVNETEKEMKEEEQRLVSIMMKHADLLFTPHVLRQVLKKQSDLLREEETDKNEKGKTSNVESDESEYLDMKPLLFLS*	7.5	0	0	15.15	10.64	33.75	11.98	5.42	0	0	0	0	0	0	0
c4112417553_g1	5.64978	2.91286	3.1e-06	0.00347773	MP1_DROME^MP1_DROME^Q:90-255,H:136-293^33.93%ID^E:9e-10^RecName: Full=Melanization protease 1 {ECO:0000303|PubMed:16861233};^Eukaryota; Metazoa; Ecdysozoa; Arthropoda; Hexapoda; Insecta; Pterygota; Neoptera; Holometabola; Diptera; Brachycera; Muscomorpha; Ephydroidea; Drosophilidae; Drosophila; Sophophora	PF00089.25^Trypsin^Trypsin^116-259^E:3.8e-13`PF00089.25^Trypsin^Trypsin^407-496^E:8.6e-11	COG5640^protease	KEGG:dme:Dmel_CG1102	GO:0004175^molecular_function^endopeptidase activity`GO:0004252^molecular_function^serine-type endopeptidase activity`GO:0035006^biological_process^melanization defense response`GO:0006508^biological_process^proteolysis`GO:0009620^biological_process^response to fungus	GO:0004252^molecular_function^serine-type endopeptidase activity`GO:0006508^biological_process^proteolysis	ATGAACAGTCTTATCTTTACTCTTGGTCTTGTTATATCTGGTGTCTCTTGTTTTATGAGTAACACAGAGTCGAATTCTCGAGAAGAATCATTGGAGTACAATCTTAATAAGAATGATGATGACGACGTATTCAAATTTCCTTTCTTTTTTAAATCTCTTTTTCAAAACTCGATTCCTTTAAAAGAGAATTCATGTAAGTGTGGAAATGAGAATTCAGAGCATTATATACAAGCCGTTAAATACTCTTATGGACTCAAAGTTCATTCCAATCGTATTAAAAATGGACGACCGTCTTTTAAAAAGGATTTTTTGGCTCGAATTACGATTTTCAAAAACATTCATGGAGGTCTACGAATAGCCCAATGTATGGGGTCCCTTATAAATCATAGATTTGTTTTA…	MNSLIFTLGLVISGVSCFMSNTESNSREESLEYNLNKNDDDDVFKFPFFFKSLFQNSIPLKENSCKCGNENSEHYIQAVKYSYGLKVHSNRIKNGRPSFKKDFLARITIFKNIHGGLRIAQCMGSLINHRFVLTAAHCVCNSDPPKIYCEEKMEDENIIKNNILIKIGLSNLEEDNGESYVETYANGIYVPYERVFMEKNSEEEVAGPFDIALLRTRDWIHFKKGSVQPICLPITLDPEIEEIGSHVYVAGFGSTFFRSEPCTTNSQGPSQFTSCLIKTSSLLFDDPNRNSSTCQETPTPSETDIICSEFFERCQKHGISIIRFMAVNVLSLLGSRKCYVLKGEQNGWCKTSEILTSDSGWGYCETSLCKQRSEMTKELLETVVTSFKDETCTRENDKE…	44	8	79	23	9.01	16	8	9	10	3	13	1523.74	24	33	14
c4117017630_g1	2.47028	3.77749	0.000127437	0.027972	.	.	.	.	.	.	ATGTATTATTTTTACGTCAAAAGAATATTGTGTACGCCTACAAAGAGAGAAGTCGTTATCTTTATAGTAAAAGCGTCAGCATTTCGAATTAGTATGTTTTCTCACTGGTACATGGAACCAAGGATCGAGTCCTTTTCAGCTCCGTCAAATGGAACCCTTCGACAATTGCAATGTTATGGCTATTTAAAGAGCTTTGAATTTCCTATTTTTGAAATACTCATCATATTTCAGATTTTACTTCCAATACTCTATTCTTTTCTTGTGCCCTGTCTTGTCGTCTTGATGTGTGACAATTCCTCAGACCTCGAATCATCGTCATCATCATCCGATTCGTCGTGTTCATTCAGACTCTCATCTTTTCGTTCCAGACTCTCTATTTTATTTCTAGACAGTTGCTTC…	MYYFYVKRILCTPTKREVVIFIVKASAFRISMFSHWYMEPRIESFSAPSNGTLRQLQCYGYLKSFEFPIFEILIIFQILLPILYSFLVPCLVVLMCDNSSDLESSSSSSDSSCSFRLSSFRSRLSILFLDSCFHWYLHWELFFWFWSYYALSFSFLCSLPSRYYEYTFTVAFVSSLICLLSNLLSDFRITLRQGRLKNIFNVSALLFHSWIPRLILPLFFPLRDHEEENTESREESGCENETSSPPPPNYYEVVSCTEPPSYTETLSAIRATLPKLKRSISYTAQRMSNKLSLPSSLRWQNKRSSFNTSRRFALRIKDNNDIHFV*	413	456	129	168	83	110	101	84	107	52	100	1016	473	272	86
c4118117644_g1	6.79733	-1.24436	0.000126206	0.027972	S22A6_HUMAN^S22A6_HUMAN^Q:12-253,H:40-268^24%ID^E:1e-10^RecName: Full=Solute carrier family 22 member 6;^Eukaryota; Metazoa; Chordata; Craniata; Vertebrata; Euteleostomi; Mammalia; Eutheria; Euarchontoglires; Primates; Haplorrhini; Catarrhini; Hominidae; Homo	PF07690.15^MFS_1^Major Facilitator Superfamily^123-374^E:7.4e-12`PF00083.23^Sugar_tr^Sugar (and other) transporter^125-253^E:4.8e-09	COG0477^major facilitator Superfamily	KEGG:hsa:9356`KO:K08203	GO:0016323^cellular_component^basolateral plasma membrane`GO:0005901^cellular_component^caveola`GO:0070062^cellular_component^extracellular exosome`GO:0005887^cellular_component^integral component of plasma membrane`GO:0005886^cellular_component^plasma membrane`GO:0043234^cellular_component^protein complex`GO:0015301^molecular_function^anion:anion antiporter activity`GO:0031404^molecular_function…	GO:0055085^biological_process^transmembrane transport`GO:0016021^cellular_component^integral component of membrane`GO:0022857^molecular_function^transmembrane transporter activity	TTAGGGGAAGCTTTAATTTCTTTTTTGTGGGCCTTTGTTGGATATATACCGGAAACTAGATGTTTTGTGCCTCATTGCGACATTGATAATAATGTATTTGTCTCTGAGTTTTTGTCGTTTACCATACCCAAAGATACATCTGAAGAGATACACAGTTGCTACTCGTATGAATGGATTGATTCTTTGCCGAATGAAAATTGCACGTCTGAGCATTTTAATAACTTGTCGTATAATCTTTGTTATAGACATGTCTATGATACGTCTCAGATTATGTCATCATTAGCAGTTAGCATGGATCTTAATGAATGCACAAATATTCAAGATAATTGGATATGGAAGAAAATAATTCACAAAAGAGTTTTCATGGATATTATTTACATGATAGGTGTTACGATGGGA…	LGEALISFLWAFVGYIPETRCFVPHCDIDNNVFVSEFLSFTIPKDTSEEIHSCYSYEWIDSLPNENCTSEHFNNLSYNLCYRHVYDTSQIMSSLAVSMDLNECTNIQDNWIWKKIIHKRVFMDIIYMIGVTMGSFIVHLVSTSLSKKKVLILSITTTSISSFIFSFINSHYWVYLVLRGISGIGIGGLIIVSHHMMLRVNTEKSKSYSSLFHISFSVGQLILVSFATFLQNWQILQICVSGILLSYLLLIFIFPFNEPRKTNPQKSSSLSIIILWLCVYICYYALIWKSLTFDKKSAYRNFALLSVIEIPTLFLCSFLQQKCWKIKRLLIFPSLLFSLSTCLLAFCDAKIETTGLILLLIAKLCITSILGFLQITSHQYDDNVIIISRLGGALSPLVTD…	0	0	8.8	0	21.22	0	0	0	0	0	0	27.84	13.46	16.8	0
c4220819547_g1	-4.43052	2.51975	0.000162406	0.0308746	MA2A1_HUMAN^MA2A1_HUMAN^Q:7-611,H:539-1141^28.84%ID^E:2e-60^RecName: Full=Alpha-mannosidase 2;^Eukaryota; Metazoa; Chordata; Craniata; Vertebrata; Euteleostomi; Mammalia; Eutheria; Euarchontoglires; Primates; Haplorrhini; Catarrhini; Hominidae; Homo	PF09261.10^Alpha-mann_mid^Alpha mannosidase middle domain^1-55^E:1e-11`PF07748.12^Glyco_hydro_38C^Glycosyl hydrolases family 38 C-terminal domain^110-529^E:1.8e-46	ENOG410XQMZ^Mannosidase alpha class	KEGG:hsa:4124`KO:K01231	GO:0005801^cellular_component^cis-Golgi network`GO:0070062^cellular_component^extracellular exosome`GO:0005797^cellular_component^Golgi medial cisterna`GO:0000139^cellular_component^Golgi membrane`GO:0016021^cellular_component^integral component of membrane`GO:0016020^cellular_component^membrane`GO:0004559^molecular_function^alpha-mannosidase activity`GO:0030246^molecular_function^carbohydrate bi…	GO:0004559^molecular_function^alpha-mannosidase activity`GO:0006013^biological_process^mannose metabolic process	GAGATTTTATTTACTATAGCATATAACTTCAATGAATCAAAAAACGTATTTGAGAGTCTATATTCGGATCTTATAAGTGCAAGACGTTCGTTGGCACTGTTTCAACATCATGATGCTATTACTGGAACGTCAAAGCAGTATGTGATGCAAGACTATGGAAATAAAATGTTTGATGGATATATCAAAAGTCGAAAAATACAAAAAAAGTCGATACAAATGTTGATGGGATCATTTACAGAGTCCAATCTCCTCGTAGATGATTTTCAACGTAGTGGGTACTCTGATAATCCGATTCCATCACTCATTAACCTCAAGTTAGCGAATGAAACTCTCATTGTCTTTAATAGTTTAACAAGACATAAGATAGAAATTATTTCATTTTTTACTACATTTCCAAAC…	EILFTIAYNFNESKNVFESLYSDLISARRSLALFQHHDAITGTSKQYVMQDYGNKMFDGYIKSRKIQKKSIQMLMGSFTESNLLVDDFQRSGYSDNPIPSLINLKLANETLIVFNSLTRHKIEIISFFTTFPNTDNFLCIFDPSTSKNLPYQINPTWNRTGTLRLDIHFVEVVFLASLPPLSISKFVVNTCSQRHFEKTDLYCLHCSTYASSSLVNVNPIPSGDIKIENAFFSLVINEKTKMLFSITNKNTGKTEELSIVLAAYATSQFRSGAYLFKPDVRQGENLSVFTVKQNLKEIIIISGEIFSEISVIFEAPLLSQSPNLEQVPGSFTHTIRLYHTGELEFNNRDIDLFMRFLSKIDNGRNPVFYTDSNGFIMQKRNKVEDIGIEGNYYPITTMA…	121.26	173.23	118.67	171.84	295.38	12.54	236.96	356.43	187	0	0	0	11.18	0	18.32
c4263520386_g1	2.0098	0.966789	0.00027305	0.0432574	.	.	.	.	.	.	ATGACGGTCAGATCTGACTTTCATTCCCTCTCAAATTCAAATTCAGAGTCTATTAGTTCTCTGAGTCTAAGGGATCAAGAGGACCAAGAGGATCCTCCTCAGAAAGAAACTCCTGAGAGTCATCAATTCTCATCCTCTTCCGGCGGCGCCGAAGGCTCCCTTTGGAGCCTTAGCAAAAAAGAATTACGAAACATCATAGAATCCTACTCTGGCTATAAGTCACGAATCTACGTTTCACCCTCTCTTGCCAATTTATATAGAGCTCCAAAATGTAGTACAAAGAAAAAGGATGAGTTCTCCGTTCAAGAATGGAAGCTACGATTTACGGGGATTCCTATATTTGTACACGATTCCGGAACTCGAACTCGAACAAGACAAATTCAAATTATGTTGATTGAA…	MTVRSDFHSLSNSNSESISSLSLRDQEDQEDPPQKETPESHQFSSSSGGAEGSLWSLSKKELRNIIESYSGYKSRIYVSPSLANLYRAPKCSTKKKDEFSVQEWKLRFTGIPIFVHDSGTRTRTRQIQIMLIERGSCFVLWKDVINHLSNYRALDDYFHTLHYSLDHSSRLGLSFETKSGASLFYNYYCILTSNPSNVNLTGPKRPSVVNDAVSYERPSKSEISAPIGFRHIVSVSEKDSCKLYSLQAYVVKYRFVSNIYRWSQKQLGSGGMNKKRKAPIHPSMTLVTNSNS*	41	65	7	28	36	27	17	4	25	7	62	25	40	95	51
c4268020478_g1	-2.02647	1.60954	0.000201205	0.0340588	.	.	.	.	.	.	ATGATTAAAGAAATAGAAAGTCTTCGCTTCGCTGGATCATCTGCCAATTTTAATCCTCTTCGTCATAAAGATTATTCCAATGGTATTTTCAATCAGAGCTGTAATCGAGCCGTAACGATTACTCCTGTCATTCCATGTCTTTCATCCTCTTCCAAAAAAAACAATATTGACTTTTCTTCGTCGGTTGGAGATGCTGCTGCTGCTGACGATGATATGGCTATTATTAAAATGATTCATTCCACTTCCTCGTATGTTAATAATTTGAGATCAATGTTCTCTAAAATAGAGAAGGCACTGTGTTGTAGTAGATCATTATCGAGTTCACTAATAGTCGCTAATGTATTTAAGACTATACTTGGTGCCTCTGATAATTGA	MIKEIESLRFAGSSANFNPLRHKDYSNGIFNQSCNRAVTITPVIPCLSSSSKKNNIDFSSSVGDAAAADDDMAIIKMIHSTSSYVNNLRSMFSKIEKALCCSRSLSSSLIVANVFKTILGASDN*	47.48	7.44	65.91	68.92	70.63	84.54	72.51	148.08	109.88	102.16	16.1	28.41	40.1	6.97	13.57
c4322421632_g2	5.27782	-1.68773	0.000363076	0.0487666	GCY3E_DROME^GCY3E_DROME^Q:44-1026,H:42-992^38.11%ID^E:0^RecName: Full=Guanylate cyclase 32E;^Eukaryota; Metazoa; Ecdysozoa; Arthropoda; Hexapoda; Insecta; Pterygota; Neoptera; Holometabola; Diptera; Brachycera; Muscomorpha; Ephydroidea; Drosophilidae; Drosophila; Sophophora	PF01094.27^ANF_receptor^Receptor family ligand binding region^76-439^E:7e-40`PF00069.24^Pkinase^Protein kinase domain^549-811^E:1.6e-26`PF07714.16^Pkinase_Tyr^Protein tyrosine kinase^561-829^E:1.5e-33`PF00211.19^Guanylate_cyc^Adenylate and Guanylate cyclase catalytic domain^899-1026^E:1.7e-43	COG2114^Guanylate Cyclase	KEGG:dme:Dmel_CG33114`KO:K01769	GO:0008074^cellular_component^guanylate cyclase complex, soluble`GO:0005887^cellular_component^integral component of plasma membrane`GO:0005886^cellular_component^plasma membrane`GO:0005524^molecular_function^ATP binding`GO:0005525^molecular_function^GTP binding`GO:0004383^molecular_function^guanylate cyclase activity`GO:0004872^molecular_function^receptor activity`GO:0006182^biological_process^c…	GO:0004672^molecular_function^protein kinase activity`GO:0005524^molecular_function^ATP binding`GO:0006468^biological_process^protein phosphorylation`GO:0016849^molecular_function^phosphorus-oxygen lyase activity`GO:0009190^biological_process^cyclic nucleotide biosynthetic process`GO:0035556^biological_process^intracellular signal transduction	ACATCATTAGTAGTATTATTTTTGTTTTTATTATTACAAAAAAATGTGTCAAGTTTGATGATAAGAGAAGATATGAGCATCTATAGTTTTTTCTTATATTTTTCTTACAATATTCCTGTGATAATTGGTGATACTTTTACAATTGGATTTATAACTGGAAATCGATTACAAACTAATAATTCTTCAATTGTTGGAAAAGCAGATTATCGACTTCCAGGAGTTCGAATGAGTGCGGCTCTCTCTGTGGCTATAGAAGAAGTCAATTCTCAAAAGATTCTTCCGCTGGGACATGACTTAAAATACATTGTCGCCGAAACCTTTGGAGAAGAATCAAAGTCTATTTACTGGACAGCTCAATTATGGCGAAGAAATATAAGTGCTATTATTGGTCCTCAAGAA…	TSLVVLFLFLLLQKNVSSLMIREDMSIYSFFLYFSYNIPVIIGDTFTIGFITGNRLQTNNSSIVGKADYRLPGVRMSAALSVAIEEVNSQKILPLGHDLKYIVAETFGEESKSIYWTAQLWRRNISAIIGPQETCIHEARLASTFNIPMISHFCPHHVTSNKNLYRTFARTRPASTFVSKSTASLLLQYNWTKVAFFHSGVNGSEYNDIAVSIIQTFEQSGIDIKFKRSWSKIYYAGWKEDNFFDNWVKETFESIRIYVILGESDNHLGLLEALRSKELLQTGKYFVVGIQDTIWDSTNPSKYLKGYLKQNDPISSRALENFKHYFCIMSSSPQESSFLEFTHKVKEEMMKLDSPWSDLLGSLSIRLLKLRPEAAYLYDAVMLYAESLREILENNLGDP…	0	8.68	13	16	0	0	0	0	0	0	6	0	8	8	0
c4323721659_g1	5.8322	4.73646	7.95e-13	3.28e-09	NRF6_CAEEL^NRF6_CAEEL^Q:66-684,H:157-803^26.44%ID^E:3e-59^RecName: Full=Nose resistant to fluoxetine protein 6;^Eukaryota; Metazoa; Ecdysozoa; Nematoda; Chromadorea; Rhabditida; Rhabditoidea; Rhabditidae; Peloderinae; Caenorhabditis	PF01757.21^Acyl_transf_3^Acyltransferase family^275-661^E:3.7e-26	ENOG410YD1T^nose resistant to fluoxetine protein 6-like	KEGG:cel:CELE_C08B11.4	GO:0016021^cellular_component^integral component of membrane`GO:0008289^molecular_function^lipid binding`GO:0016747^molecular_function^transferase activity, transferring acyl groups other than amino-acyl groups`GO:0006869^biological_process^lipid transport`GO:0007275^biological_process^multicellular organism development	GO:0016747^molecular_function^transferase activity, transferring acyl groups other than amino-acyl groups	ATGATAGTTCTATTATATTTTACAGTGTTTTTATTAAAATATTCTGAATCTAATAAAATAGTTGATGTATTGCAAGAATTGACACCACAAAAAGTGTATGACCATCTTGCAAAGTCTTCTTCATCGAATTGTCAAAAAGCAATCACACAAGTGATTAAATCCTGGAATGATTTTTCAGACGAAAATGAACTCAGAATGTTAGATGCATGTGGAAAATTTGGATCAGGTATACTTACTGGAAATGTACATGCTTATGGAACTTTTGATGAGTGTTTGCCGATTCGTGTAAAAGAAAAAGAGGGTATTCCCTCATACTCTGGTCAATATGTTTTAGTGACATTAACAATTAAAGACCCAATAAATAGTTCTGTAGTTTCGAATCGTATTAAATTTCGTCAT…	MIVLLYFTVFLLKYSESNKIVDVLQELTPQKVYDHLAKSSSSNCQKAITQVIKSWNDFSDENELRMLDACGKFGSGILTGNVHAYGTFDECLPIRVKEKEGIPSYSGQYVLVTLTIKDPINSSVVSNRIKFRHMDYGIDWTKWNITSTSIQDTIIALLSQPPVLGLCVPSLCSVNDIESGLRNLSQVILSEELNFDIGNNIYSEKELSIKPLEILALLLVSLLLLLVCVGSVLENYASNSEIYKSKLIQFLHCFSLLRNTRQLFKVSKEHNYIQCLNGIRALSMMWIIAGHTWLYFGQLNNSPNAFDQLDFFNQLSSLLIISSRYGVDTFFLIGGFLISYLQFKRLDKTNGKFNFFLLIVHRLIRLSPLYTFNILFYMTAFPLLGNGPHWSFVENLSKY…	45	696.97	72	89	58	25	17	27	22	38	221.79	2281.07	1612.02	504	1425.24
c4339622090_g1	-2.35818	0.874516	0.000315321	0.0460927	.	PF07679.15^I-set^Immunoglobulin I-set domain^72-111^E:3.7e-06`PF00047.24^ig^Immunoglobulin domain^74-131^E:7.5e-06	.	.	.	.	ATGTTATATTTTGTTGGTAGGATAGCCCTATTTTCTCCTAGATTCCAAGACGGCTTTCCAGGTGATCGGCGTTCCCGCGAGTCTGAGTCTTGGAACACTAACACAAGGAATTCTTTTGAATTCTCAAGTTTACCCGAGTGGAAAAGTAAATTCTTCATATTTCAAACGATTGCCTCATTAAATGTTTTGATTCCGCCAGATATTGATAATGAGCAAAGCTCAGCGGATTTGGAATTACAGATTGGTGATTCAGCGGTTTTACAGTGTGTCGGAAAGGGAAAACCAGAGCCTCAAATCACTTGGAAGCGAGAAGATGGAAAGAAAATTAAGGTTTTCTCTAAAAACGGCTCTATCGAAAAATTGATTGGTGAAAGAGAGAAAAACTCATCACGGAGACGA…	MLYFVGRIALFSPRFQDGFPGDRRSRESESWNTNTRNSFEFSSLPEWKSKFFIFQTIASLNVLIPPDIDNEQSSADLELQIGDSAVLQCVGKGKPEPQITWKREDGKKIKVFSKNGSIEKLIGEREKNSSRRRSGGGGRGGTSLPSYTLNKNNNYTHTINFPDVKSIESLFESTTFLNDNNNNNNNFDSSFSYGNPNFVTIHSHHFSVCVFFLVLFS*	4.78	41.76	9.7	15.92	26.14	130.59	70.81	134.68	33.42	44.14	29.87	23.01	4.73	0	3.81
c4367022838_g1	1.57305	4.90671	0.000201077	0.0340588	PEPT1_DROME^PEPT1_DROME^Q:1-421,H:301-686^32.57%ID^E:9e-45^RecName: Full=Peptide transporter family 1;^Eukaryota; Metazoa; Ecdysozoa; Arthropoda; Hexapoda; Insecta; Pterygota; Neoptera; Holometabola; Diptera; Brachycera; Muscomorpha; Ephydroidea; Drosophilidae; Drosophila; Sophophora	PF00854.20^PTR2^POT family^1-115^E:4.6e-31`PF00854.20^PTR2^POT family^316-387^E:7.4e-11	COG3104^transporter	KEGG:dme:Dmel_CG44402`KO:K14206	GO:0005887^cellular_component^integral component of plasma membrane`GO:0030670^cellular_component^phagocytic vesicle membrane`GO:0005427^molecular_function^proton-dependent oligopeptide secondary active transmembrane transporter activity`GO:0035442^biological_process^dipeptide transmembrane transport`GO:0006857^biological_process^oligopeptide transport`GO:0015031^biological_process^protein transp…	GO:0022857^molecular_function^transmembrane transporter activity`GO:0055085^biological_process^transmembrane transport`GO:0016020^cellular_component^membrane	TGGGCACTATTTGATCAACAGGGCTCACGATGGATTTTTCAAGCAACTCGAATGACTGGAGAGACATTTGGATTCACGATACTTCCCGATCAAATGCAAGTTGTTAATCCTATTCTTATTCTCGTCTTTATTCCAATCTTTGACTACATAATTTATCCTTTAACAGATAAATTAAACATTTTGAAAAAACCGCTTCAAAGAGTTGTAGCAGGAGGTTTTTTAGCAAGTTTAGCCTTCGTCATTTCCGGTCTTGTTGAACTTCAATTAGAGGCGTCCTATCCAAATTTGCCGCCAAAAGAATCTAGTCACGTGACATTTTATAATGGATTTAATAACTGTACACTTTCCAATTTAAAACTATTTCAAAATGAAAAATTAATTCAAGAGAATATTGTCATT…	WALFDQQGSRWIFQATRMTGETFGFTILPDQMQVVNPILILVFIPIFDYIIYPLTDKLNILKKPLQRVVAGGFLASLAFVISGLVELQLEASYPNLPPKESSHVTFYNGFNNCTLSNLKLFQNEKLIQENIVIEPNKKFVLFLENGKYNLSLERPSDIYCPTKLTNVDFELTVPSIEKNNDEDDCMSILISSNLKGEYLILPSEHRCQLDKSNDGFPFIKFLWNIQEFDGLSHIYLIPENKENIITINVTNSNALNGDSEIHKIKNLKDTYELSVSFLKDPNIISVKKNLKFLLGANYVFLLQLIEKEEKVDVIMDKITEENSLHMFLLLPQFIIMTSAEIMFSITSLSFAFTQAPESMKAVLLALRFLTNAFGNLLDVILISLLKGVFSSQSYEFFLF…	397	612.31	108	374	486	522	266	472	335	339	497.08	1300	1018	994.99	759
c4367022841_g2	1.91272	3.62399	7.06e-05	0.0203271	PEPT1_DROME^PEPT1_DROME^Q:12-292,H:30-307^49.47%ID^E:7e-90^RecName: Full=Peptide transporter family 1;^Eukaryota; Metazoa; Ecdysozoa; Arthropoda; Hexapoda; Insecta; Pterygota; Neoptera; Holometabola; Diptera; Brachycera; Muscomorpha; Ephydroidea; Drosophilidae; Drosophila; Sophophora	PF00854.20^PTR2^POT family^83-292^E:1.7e-52	COG3104^transporter	KEGG:dme:Dmel_CG44402`KO:K14206	GO:0005887^cellular_component^integral component of plasma membrane`GO:0030670^cellular_component^phagocytic vesicle membrane`GO:0005427^molecular_function^proton-dependent oligopeptide secondary active transmembrane transporter activity`GO:0035442^biological_process^dipeptide transmembrane transport`GO:0006857^biological_process^oligopeptide transport`GO:0015031^biological_process^protein transp…	GO:0022857^molecular_function^transmembrane transporter activity`GO:0055085^biological_process^transmembrane transport`GO:0016020^cellular_component^membrane	ATGATGGCGGAAGAAGTCAATGAGAATGCAAAAATTAAATATCCAAAATCTATATTCTTTATTATAGCAACAGAATTTTGTGAACGTTTTTCCTTTTATGGTCTTAGAACTGTTCTCGTACTTTTCTTTTACCAAATCCTTCAATTTTCATCGGATACGTCTGTCATTCTCTATCACACATTTACAGCCCTTTGCTACATTTCTCCACTGATGGGCGCTGTTTTAGCAGATTCATTTTTTGGAAAATTTCGAACCATATTCTACATTTCAATACTCTATGCCTTTGGTCAAATCATTCTTACAGTTTCATCCATTGGACCAGGAGGAATATCAGGCCTTCCTGCTGCTCCTCTTGCTTTCCTTGGACTATTATTGATTGCCATAGGAACAGGAGGCATT…	MMAEEVNENAKIKYPKSIFFIIATEFCERFSFYGLRTVLVLFFYQILQFSSDTSVILYHTFTALCYISPLMGAVLADSFFGKFRTIFYISILYAFGQIILTVSSIGPGGISGLPAAPLAFLGLLLIAIGTGGIKPCVASFGGEQFVLPAQNNELKKFFSLFYAAINVGSFISTLITPVVRQNVSCFNQDSCFFLAFSVPTALMVVSVVTFYLGKAFKLYTLQTPKENIILKTIRCLWESQRLKMKSLDKKDSFLDYSEKKYGGDFISDVKAFLNVCLIFLPFPLFWALFDQQ	190	317	36	188	233	157	65	130	115	139	189.99	576	374	337	367
c4397823642_g1	2.60502	3.29462	7.03e-05	0.0203271	.	PF00021.20^UPAR_LY6^u-PAR/Ly-6 domain^27-105^E:0.31	.	.	.	.	ATGGCTCTTTGCTCAAGAACTCTACTCTTTCTCTGTTTTGTTTATTATATATCATATAATAGTATAGATGCATTGGACTGCTATTCTTGTGATACAACAATCACAAATAGCGATTGTTCTAAAAGTACGCCTTGCAGACAAAATACTCTGTCGTGTGTCAAAACCATCACTTATGAAGATGGAAAAGAAAAAATATTGAAGGAATGTAATTCAATGCCTTTTGAAAAAATCGATGATTGCTACGATTTAGAAATCACAAATGGAGACTTCAAAGGCTTGGGTCAACGTTGCCATTGTTCAAAAGAAGCTTGTAATGGTGCAACATCTATTAATCTAATGTCTTTGACTATAACTTCATTTCTATTATTTGCTATTCAAAAAATAATAGCTTAA	MALCSRTLLFLCFVYYISYNSIDALDCYSCDTTITNSDCSKSTPCRQNTLSCVKTITYEDGKEKILKECNSMPFEKIDDCYDLEITNGDFKGLGQRCHCSKEACNGATSINLMSLTITSFLLFAIQKIIA*	190	223	34	212	111	56	83	29	66	69	40	472	702	113	245
c4405623836_g1	13.4525	5.38641	3.96e-06	0.00376874	LTN1_XENTR^LTN1_XENTR^Q:969-1522,H:1096-1695^33.39%ID^E:2e-88^RecName: Full=E3 ubiquitin-protein ligase listerin;^Eukaryota; Metazoa; Chordata; Craniata; Vertebrata; Euteleostomi; Amphibia; Batrachia; Anura; Pipoidea; Pipidae; Xenopodinae; Xenopus; Silurana`LTN1_XENTR^LTN1_XENTR^Q:94-360,H:1-268^34.81%ID^E:2e-36^RecName: Full=E3 ubiquitin-protein ligase listerin;^Eukaryota; Metazoa; Chordata; Cra…	PF13639.5^zf-RING_2^Ring finger domain^1470-1519^E:1.2e-06	COG5219^listerin E3 ubiquitin protein ligase 1	KEGG:xtr:780202	GO:0016740^molecular_function^transferase activity`GO:0008270^molecular_function^zinc ion binding`GO:0016567^biological_process^protein ubiquitination	.	TGTGAGGTCCTTCCTCAGCTGACAAGACTGACTTTGTTTACAACGTGTCTAAGCATGGGTGGAAAGAAAAAAGATACACAGAGAACAAAGGGAAATACAAAGCCATCCAGCTCTTCACGAAGTGCAAAACTACTCGAAAATAATGTTCCATTTATTCATTTACCGGATTCTACGAGTACTGCTTTTCTTGAAATGTCATCAGAAAGTCAAATTCCATTCGAATTTAAAATGACAATGAAAAAAATGATGAAACATGATGAAACGACGAAATATAAGGCAATTTCACAATTTCGTCAACTCTGTGAGGATTCGACAGAAATCGAGGAAATTAAATTCATATTACCCTACTGGCCACGGATTTATTCTAAAATATCTAATGATATCGATACTCGTGTTCGT…	CEVLPQLTRLTLFTTCLSMGGKKKDTQRTKGNTKPSSSSRSAKLLENNVPFIHLPDSTSTAFLEMSSESQIPFEFKMTMKKMMKHDETTKYKAISQFRQLCEDSTEIEEIKFILPYWPRIYSKISNDIDTRVREEAQQALLTIVKKVGRSLAPFLKALLPIWLSCTKDPYGSVRQMACDAFDAAFHSKRKFIEALVFCEVEIMNYIEDIITKQRYVSFSDSLTVTKEDSESKFVRSVSCALLVYQEMLNCKVISEKTKSQGMSILNSPKFWKYSTTKSPLILSSWYQLILGFEYQSSICNDSVFKKFCSVVFINLDESESFLLQHIWNAALHLTHFYPNWFTAIDLKTSLKKIINLIKNGCPENVMPQILTLFDQISQHSSSTFGVEVLKALHDYSPLY…	1080.2	2946.22	1297.83	0	0	0	0	0	0	0	0	2215.89	0	1582.02	2083.34
c4422324279_g1	1.37868	3.95362	0.000337657	0.0465499	ITBX_DROME^ITBX_DROME^Q:79-744,H:149-843^36.3%ID^E:8e-142^RecName: Full=Integrin beta-PS;^Eukaryota; Metazoa; Ecdysozoa; Arthropoda; Hexapoda; Insecta; Pterygota; Neoptera; Holometabola; Diptera; Brachycera; Muscomorpha; Ephydroidea; Drosophilidae; Drosophila; Sophophora	PF00362.17^Integrin_beta^Integrin beta chain VWA domain^110-354^E:4.2e-76`PF07974.12^EGF_2^EGF-like domain^518-543^E:9.6e-05`PF08725.10^Integrin_b_cyt^Integrin beta cytoplasmic domain^701-745^E:2.7e-10	ENOG410XP60^integrin, beta	KEGG:dme:Dmel_CG1560`KO:K05719	GO:0016324^cellular_component^apical plasma membrane`GO:0009925^cellular_component^basal plasma membrane`GO:0031252^cellular_component^cell leading edge`GO:0043034^cellular_component^costamere`GO:0030425^cellular_component^dendrite`GO:0005925^cellular_component^focal adhesion`GO:0005887^cellular_component^integral component of plasma membrane`GO:0008305^cellular_component^integrin complex`GO:0016…	.	ATGATTGTAAAGAATAAAATACTATTTTTTGTGTTTCTATTATTTTCTAATGGAAATTGTGAGTGTTTTGGTCGAAGTACTTGTGGAGAATGCATGGAAGATCCCAATTGTACGTGGTGTAGTGATGTAGGGTATTCTCAATGCTTGAATACATCTCAATCATCAGAATGTAAGCATCCCACGAATGAAAAAAGTATACTAGTTGTAATAGAAGATGAAGAATTAAATCCAGATGCAAAAGCTGATTTTGTTCAAATTCGTCCACAAAGTCTTAAGTTGAATCTTCGATTACAAGAGAGTAAAAAAATTTCTTTTACCATTGCGCAGGCTAAACAGTATCCTGTCGATATTTATTTCCTTCTCGATTTATCGTGGAGTATAGCTAAAGCTCAACAATAT…	MIVKNKILFFVFLLFSNGNCECFGRSTCGECMEDPNCTWCSDVGYSQCLNTSQSSECKHPTNEKSILVVIEDEELNPDAKADFVQIRPQSLKLNLRLQESKKISFTIAQAKQYPVDIYFLLDLSWSIAKAQQYIATQAGWIIQEIQTITKDLHIGFGSFIDKNASPFTSEIHSFNCPIENPKCTPPYSFFHQKKLAQISEEELRETILMAPLGGNVDEPEGALDALLQVMVCHDRIGWREEARKIILLVTDRDFHYAMDSKLVGIFRPNDGLCHLNSSGYYTEELKSDYPSISQINSIAQMGSFIPIFAVNHLYKDIYLSLSQIILGSSMAILEKDASNIVDVIKNAYKDITSTIDVKVTNLPKYVSVKIIGDCGSATCKDVELGKSISFVAEIMITQC…	156	373	92	324	288	225	123	342	148	199	393	502	423.97	428	420
c4467525548_g1	2.84519	4.64338	6.07e-05	0.0197483	.	.	.	.	.	.	ATCAATTGTATCATCATGGTATCACAAAGTCTCTTTTCCCTTCTTTTAAATATATTGTGTTGTCTTCCACTTCTTGTAGTTTCCTTTCCACAAAGTGGAAATGGAAATGAAACTAATACTTCTAATGAAATTCTTAGTTCCAATGAAACTTTATTTTTGAATGAAACTTTATTTTCGAATGAAACATTATTTTCGAATGAAACATTATTTTCGAATGAAACCTCATTTTCGAATGAAACATCATTTTCGAATGAAACCCTTGACTCGGAGCCCCTAGTACATGAAACAAACGTCAATTTAAGTTGTTCAAAGACAAAAGGCAATGAGACGAAACTTTCAGCTTCAGACACACCTGAAACGACAACAATAAATAAAGAAATTGATGAGAGTTCAGAGGAA…	INCIIMVSQSLFSLLLNILCCLPLLVVSFPQSGNGNETNTSNEILSSNETLFLNETLFSNETLFSNETLFSNETSFSNETSFSNETLDSEPLVHETNVNLSCSKTKGNETKLSASDTPETTTINKEIDESSEEKDDGEKNDSEEKKEKNSSSDENDDDDGDKDKKKTKNSHDSEKDKKIEEIKASISSLQTGRFFTQ*	414.08	817.98	160.17	1397.15	213.57	43.34	80.66	88.07	50.9	240.87	331.07	1672.47	497.8	405.16	256.99
c4474025759_g5	-2.05574	1.361	1.28e-05	0.00845526	PDFR_DROME^PDFR_DROME^Q:7-271,H:236-511^32.25%ID^E:3e-42^RecName: Full=PDF receptor;^Eukaryota; Metazoa; Ecdysozoa; Arthropoda; Hexapoda; Insecta; Pterygota; Neoptera; Holometabola; Diptera; Brachycera; Muscomorpha; Ephydroidea; Drosophilidae; Drosophila; Sophophora	PF00002.23^7tm_2^7 transmembrane receptor (Secretin family)^10-254^E:1.1e-48	ENOG410XRS2^Receptor	KEGG:dme:Dmel_CG13758	GO:0016021^cellular_component^integral component of membrane`GO:0005887^cellular_component^integral component of plasma membrane`GO:0005622^cellular_component^intracellular`GO:0043005^cellular_component^neuron projection`GO:0043025^cellular_component^neuronal cell body`GO:0004948^molecular_function^calcitonin receptor activity`GO:0008188^molecular_function^neuropeptide receptor activity`GO:000716…	GO:0004930^molecular_function^G-protein coupled receptor activity`GO:0007186^biological_process^G-protein coupled receptor signaling pathway`GO:0016021^cellular_component^integral component of membrane	ATGAATCGACAAAATCATATCATCAATGTCGTTCGCATCATTTATCTCCTGGGTTCTACGTGCTCACTCATCTTATTGTTGGCGTCTCTATATATATTTATTACATTCAAATCTATTCAGTGTTCCCGACTCTCTGTTCATAAAAACCTCGTGCTCTCGCTCATTCTACACTTTGTTTTTTGCATCATTTGGGTTGAGCCCTATATCTTTAACACGTTACCCAATTACAATCAAATAGAATTTGTTTGTAAAGGCATTTTGTGTATTCAAATGTTTGCTCGTTTGTCATCAACGAACTGGCTCTTTAATGAAGGGTTCTATCTTCATTCTCGTATTACCGTCAGTATATTCAATTCTGAGGCTCCTTTTAAATTTTTTCATACCGTCGGCTGGGGTTTC…	MNRQNHIINVVRIIYLLGSTCSLILLLASLYIFITFKSIQCSRLSVHKNLVLSLILHFVFCIIWVEPYIFNTLPNYNQIEFVCKGILCIQMFARLSSTNWLFNEGFYLHSRITVSIFNSEAPFKFFHTVGWGFSALCVIIWSFVMYINVDDGQCWEGYHDLSYMWIITGPMTLVLLINFGFLVNIVRILVTKLRAHSSPEADQIRKAMKAVGVLFGFLGFSNFVFFINPRDGGSWEHSYIITNAILQSTQGVVVSILYCFISADVRLAFAKKHYRMKVKWKSRNLKSGSSKKSSRDSKFTRCPESRATCFYENSLKEFQRADSFPPHRTSNNVYIPRILTTPFEETDKKSSICEFSDRRKERTKVLIHKVSQHSQHLTAEESNL*	21	45	17	11	15	76	137	239	56	67	39	20	12	25	16
c4482126043_g3	-2.08973	3.667	7.02e-05	0.0203271	TENA_DROME^TENA_DROME^Q:50-235,H:608-793^32.49%ID^E:2e-22^RecName: Full=Teneurin-a;^Eukaryota; Metazoa; Ecdysozoa; Arthropoda; Hexapoda; Insecta; Pterygota; Neoptera; Holometabola; Diptera; Brachycera; Muscomorpha; Ephydroidea; Drosophilidae; Drosophila; Sophophora`TENA_DROME^TENA_DROME^Q:47-240,H:639-832^33.33%ID^E:3e-21^RecName: Full=Teneurin-a;^Eukaryota; Metazoa; Ecdysozoa; Arthropoda; Hexapo…	PF00090.18^TSP_1^Thrombospondin type 1 domain^262-294^E:0.0002`PF00090.18^TSP_1^Thrombospondin type 1 domain^332-376^E:7.9e-05`PF00090.18^TSP_1^Thrombospondin type 1 domain^401-448^E:0.00032	ENOG410ZZMY^NA	KEGG:dme:Dmel_CG42338	GO:0030424^cellular_component^axon`GO:0030054^cellular_component^cell junction`GO:0048788^cellular_component^cytoskeleton of presynaptic active zone`GO:0005576^cellular_component^extracellular region`GO:0005887^cellular_component^integral component of plasma membrane`GO:0031594^cellular_component^neuromuscular junction`GO:0043025^cellular_component^neuronal cell body`GO:0048786^cellular_component…	.	ATGAAGTTCATTCTATTATTTTTGTATTGTATGGTTATTCATGGTAAAGTCTACTTCAATTCTAGTAATTACAGGAACCATCTTTGCTCATCTCCTATGTTGAGAAAAACTGAGAGATACTATTGTACAGCAAACGAAGAAATAATTTGTATTAATGGATGGTCTAATTCGTCAAGCTATTGTAATGTTCCTATTTGTCAAAACGGTTGCTCCAATAATGGAGATTGTATATATCCTGAAACATGTTCTTGTCATATGGGATGGGACGGTTCGAATTGCAATAAATGTATTCCTTTACCAGGATGCAAACATGGTTATTGTAATTTTCCATTTCAATGTATCTGTGATGATGGTTATAAGGGTCATCTCTGTAAAGATGTTGTTTGTCCAAAGGCGTGC…	MKFILLFLYCMVIHGKVYFNSSNYRNHLCSSPMLRKTERYYCTANEEIICINGWSNSSSYCNVPICQNGCSNNGDCIYPETCSCHMGWDGSNCNKCIPLPGCKHGYCNFPFQCICDDGYKGHLCKDVVCPKACKLGKGFCTKPNICECTVGWIGPNCTQCMTLPSCQHGYCQNNAFECKCYPGYTGFKCNQAICKEGCDLNHGHCNNAPGECICELGWKGENCTECVPNPNWNCSACIDNIPWTCAPTKLNILNVPVNEDYSEWNEWTECNASCIGDIGKRKRFRMCINLSFNMNCSLMGHFEEQEDCFGSVIHKQSFDPNSPCYFSTVEYSSWSSWYPCTARCVGDEGFRTRERKCHAQNGNCKDLGPSYEQQKCFGNLIQKQKKDPYEPCYDLNGGY…	193.01	136.72	589.29	71.91	133.38	425.45	216.56	538.63	599.58	431.8	60.4	51.01	137.11	93.49	98.75
c4507726758_g1	4.6316	1.11551	4.62e-05	0.0178225	TBA_ONCKE^TBA_ONCKE^Q:1-450,H:1-450^98.22%ID^E:0^RecName: Full=Tubulin alpha chain;^Eukaryota; Metazoa; Chordata; Craniata; Vertebrata; Euteleostomi; Actinopterygii; Neopterygii; Teleostei; Protacanthopterygii; Salmoniformes; Salmonidae; Salmoninae; Oncorhynchus	PF00091.24^Tubulin^Tubulin/FtsZ family, GTPase domain^3-213^E:2.9e-66`PF03953.16^Tubulin_C^Tubulin C-terminal domain^263-391^E:2.4e-51	.	.	GO:0005737^cellular_component^cytoplasm`GO:0005874^cellular_component^microtubule`GO:0005525^molecular_function^GTP binding`GO:0003924^molecular_function^GTPase activity`GO:0005200^molecular_function^structural constituent of cytoskeleton`GO:0007017^biological_process^microtubule-based process	GO:0003924^molecular_function^GTPase activity	ATGCGTGAATGTATTTCCATGCACGTCGGCCAAGCCGGAGCCCAGATGGGCAATGCATGCTGGGAGTTGTATTGCCTAGAACATGGGATCCAGCCAGATGGTCAGATGCCCAGTGACAAAACCATTGGAGGAGGAGATGATTCCTTCAACACCTTCTTCAGTGAGACTGGAGCTGGAAAACATGTCCCAAGAGCAGTCTTTGTCGACCTGGAGCCCACTGTCATTGATGAGGTGCGCACAGGTACCTACCGCCAGCTGTTCCACCCTGAGCAGTTGATCACTGGCAAGGAAGATGCTGCCAACAACTACGCCCGTGGGCACTACACCATTGGCAAGGAGATCATTGACTTGGTGTTGGACAGGACTCGCAAACTGGCTGATCAGTGCACTGGGCTCCAG…	MRECISMHVGQAGAQMGNACWELYCLEHGIQPDGQMPSDKTIGGGDDSFNTFFSETGAGKHVPRAVFVDLEPTVIDEVRTGTYRQLFHPEQLITGKEDAANNYARGHYTIGKEIIDLVLDRTRKLADQCTGLQGFLIFHSFGGGTGSGFTSLLMERLSVDYGKKSKLEFAVYPAPQVSTAVVEPYNSILTTHTTLEHSDCAFMVDNEAIYDICRRNLDIERPTYTNLNRLIGQIVSSITASLRFDGALNVDLTEFQTNLVPYPRIHFPLATYAPVISAEKAYHEQLSVADITNACFEPANQMVKCDPRHGKYMACCLLYRGDVVPKDVNSAIATIKTKRSIQFVDWCPTGFKVGINYQPPTVVPGGDLAKVQRAVCMLSNTTAIAEAWARLDHKFDLMY…	8.45	18.72	3.6	16.39	4.18	14.22	5.78	1.06	4.87	0	4.34	401.51	7.52	24.4	7
c4543727964_g1	1.66483	5.42376	2.01e-05	0.011039	ACSL4_HUMAN^ACSL4_HUMAN^Q:3-706,H:9-707^38.73%ID^E:3e-162^RecName: Full=Long-chain-fatty-acid--CoA ligase 4;^Eukaryota; Metazoa; Chordata; Craniata; Vertebrata; Euteleostomi; Mammalia; Eutheria; Euarchontoglires; Primates; Haplorrhini; Catarrhini; Hominidae; Homo	PF00501.27^AMP-binding^AMP-binding enzyme^114-574^E:1.1e-90	COG1022^Amp-dependent synthetase and ligase	KEGG:hsa:2182`KO:K01897	GO:0005737^cellular_component^cytoplasm`GO:0005789^cellular_component^endoplasmic reticulum membrane`GO:0044233^cellular_component^ER-mitochondrion membrane contact site`GO:0070062^cellular_component^extracellular exosome`GO:0016021^cellular_component^integral component of membrane`GO:0005811^cellular_component^lipid droplet`GO:0016020^cellular_component^membrane`GO:0005741^cellular_component^mit…	GO:0003824^molecular_function^catalytic activity`GO:0008152^biological_process^metabolic process	ATGAAGACTGTCTTACTTTGGTTTCTTCGCTATATTATTGGGCTCTTTGACATTCTTTTATTTCCCTTCTATTATCTCCTTGATAAACCATGGAGGCAAATCTCGGAAAGAGACGCTCAAAGAGCCAACATTGTATTCTCAGAAAATGAAGTTATATTAGAACGAATTCCAAAACCCAAAACTGACAAATGTACTCTTTTGAAAGAAATCGAGAACATTCTAACGGTTTCCGAATTATTTACTTTTTTCGTCCAAAAATTTGGAAATAAACGATGTTTGGGTACAAGAGAAATCCTAGGAACTTATCAAGAAAAACAATCAAATGGAGCAGTTTATACAAAACTACGGTTAAAGAAGTCATACACGTGGATGAATTACATTGATGTTTCCAATAAAGTC…	MKTVLLWFLRYIIGLFDILLFPFYYLLDKPWRQISERDAQRANIVFSENEVILERIPKPKTDKCTLLKEIENILTVSELFTFFVQKFGNKRCLGTREILGTYQEKQSNGAVYTKLRLKKSYTWMNYIDVSNKVQSCGLGLKALGLHSGDKVALYSETMAQWLLAFSSCLINSFTVVTVYSNLGEEGAVYAINQTESKVVFCSFENLAKVLKNSENIPSLKNIIVFNTNKTDKVPESSTLEIITFDNLCKRGEQLVGKPPTVDSKDTAVIMYTSGSTGNPKGVILSHKNIMSAIKGLFPIAYEVIGTPKSNDIYIGYLPLAHVLELMFEFAILALGIPIGYSNANTLTNTSSMIRSGELGDASILKPTIWTCVPIILDRIYKGTIIEIKKKGNFSESLFH…	660	888	359	645	651	658	752	243	440.98	347	1148	1497	1509	1196	1103.05
c4565828793_g1	-1.49894	3.12064	5.97e-05	0.0197483	TOP1_RAT^TOP1_RAT^Q:8-420,H:375-759^28%ID^E:8e-42^RecName: Full=DNA topoisomerase 1;^Eukaryota; Metazoa; Chordata; Craniata; Vertebrata; Euteleostomi; Mammalia; Eutheria; Euarchontoglires; Glires; Rodentia; Myomorpha; Muroidea; Muridae; Murinae; Rattus	PF02919.14^Topoisom_I_N^Eukaryotic DNA topoisomerase I, DNA binding fragment^8-52^E:1.2e-13`PF01028.19^Topoisom_I^Eukaryotic DNA topoisomerase I, catalytic core^68-289^E:1.7e-20`PF14370.5^Topo_C_assoc^C-terminal topoisomerase domain^387-420^E:1.3e-12	.	KEGG:rno:64550`KO:K03163	GO:0005737^cellular_component^cytoplasm`GO:0001651^cellular_component^dense fibrillar component`GO:0009330^cellular_component^DNA topoisomerase complex (ATP-hydrolyzing)`GO:0001650^cellular_component^fibrillar center`GO:0005730^cellular_component^nucleolus`GO:0005654^cellular_component^nucleoplasm`GO:0005634^cellular_component^nucleus`GO:0000932^cellular_component^P-body`GO:0043204^cellular_compo…	GO:0003677^molecular_function^DNA binding`GO:0003917^molecular_function^DNA topoisomerase type I activity`GO:0006265^biological_process^DNA topological change`GO:0005694^cellular_component^chromosome	GAAGAGAAGGATTCAAAGTGTATAAGACTTCGAGTTTTCCCTGAAGACGTGACAATTAACATTGGTGAAGACTCAATCATACCGGAGGCTCCTCGTGGTCACTCGTGGAAAAAAGTAATTCATAACAAATCATTGCCCTGGCTTGCCTCTTGGAACCTTGGCTCTAGAATAAAAACCATGACGTTGAATCACGTCTTTAAGAGAAGACGAGAAACTCATATGATCAAGTATGAGATGGCACGACAATTGAAGGGAGTCATTGAAAGAATTCGTCAAGAGTACAGAGACGGATTCAACTCGCAGAATTGTGTCATACAACAAAGGTCGATTGCCCTGTATTTAATGGACCAATTCTCTTTTGAGATTAACAAAGAAAGTACTGAAACGAATTTGAACGTA…	EEKDSKCIRLRVFPEDVTINIGEDSIIPEAPRGHSWKKVIHNKSLPWLASWNLGSRIKTMTLNHVFKRRRETHMIKYEMARQLKGVIERIRQEYRDGFNSQNCVIQQRSIALYLMDQFSFEINKESTETNLNVLSISSQDVICYPHEKGSKAWIGFYFRNKNSSFFQEIICVDDVVHSLLSSLLSYGKKQDEEKKEDNHQTTEDEEQYKINEMRSSKPLLYALSYNDIHNYLTTFFSGLNTTIFKIYNASSTLTSFLQNYEQTQNKDGVSLYERAVYETAKVINFKRLHVLENTKTEPNNNLDTLSLLYEQEKLVSQAYETYQKAFVTYKNEALFTRDISTIVKRNEMNKSKRNFSSSISVLEKIIERIKSTKFYRIYDSVAVKSLADPRITITWCLKH…	87	89	113	87	178	314	482	446	253	148	115	101	74	88	94
c4604930204_g1	2.11966	2.03623	1.3e-05	0.00845526	ITBX_DROME^ITBX_DROME^Q:12-768,H:37-843^35.71%ID^E:2e-163^RecName: Full=Integrin beta-PS;^Eukaryota; Metazoa; Ecdysozoa; Arthropoda; Hexapoda; Insecta; Pterygota; Neoptera; Holometabola; Diptera; Brachycera; Muscomorpha; Ephydroidea; Drosophilidae; Drosophila; Sophophora	PF00362.17^Integrin_beta^Integrin beta chain VWA domain^109-350^E:8.8e-97`PF07974.12^EGF_2^EGF-like domain^530-561^E:2.9e-05`PF08725.10^Integrin_b_cyt^Integrin beta cytoplasmic domain^725-768^E:2.6e-16	ENOG410XP60^integrin, beta	KEGG:dme:Dmel_CG1560`KO:K05719	GO:0016324^cellular_component^apical plasma membrane`GO:0009925^cellular_component^basal plasma membrane`GO:0031252^cellular_component^cell leading edge`GO:0043034^cellular_component^costamere`GO:0030425^cellular_component^dendrite`GO:0005925^cellular_component^focal adhesion`GO:0005887^cellular_component^integral component of plasma membrane`GO:0008305^cellular_component^integrin complex`GO:0016…	.	TCCTCATCATCATCATCATCATCCTCCATGAAAATTCTACTCTGTAATAGTGCTCTTAATTGTGACGACTGTCTCTCAGTCTCTGGCTGCTCTTGGTGCTCTGATCCTGGCATGCAGAAGCATCGATGCATGTCAAATACCCAAGGAATTAAAGACTGTAAATCACTTCAAAATCCAAAGAGTAGTTTTAAAATCCTACAATCTGATCCATTAACCTCCTCAACTTCGGGACCACTAAGTACATTTGTTCAAATTCGTCCTCAAAGAATAGAGTTGAACCTTCGAGTTGGAGAAGAATTTGATTTTGATTTTGAAGTCTCTGCTGCTAAAGACTACCCTTTAGATGTGTACTATTTAATGGATCTCTCTAATTCTATGACGGATGATAAAACTATGATT…	SSSSSSSSSMKILLCNSALNCDDCLSVSGCSWCSDPGMQKHRCMSNTQGIKDCKSLQNPKSSFKILQSDPLTSSTSGPLSTFVQIRPQRIELNLRVGEEFDFDFEVSAAKDYPLDVYYLMDLSNSMTDDKTMIVKLATKLAEAFQSITKDFRIGFGSFVDKEVMPFISLVHEDNCPNRVCPQPYSFQHHMSLSEDPKAFQENVQKASISGNIDKPEGGLDALVQVLVCEKQIGWRHKARKIIIFTTDMSFHIAMDGKLGGLVRPHDGKCHLNDSGYYTHSRLQDYPSIGLINHLVQKHSAHVIWAVTEDQVPLYATLANVIAGSTVGSLSSDSSNIVKLIKSQFQDIAKRIGIQSNSSLSSLYFTSSCSEQEDEERICTNVPLGTSVTFTLHISLPSCL…	39	186	55	107	143	35	18	9	42	25	94	111	144	64	67
c4614530554_g1	1.75477	4.56193	5.6e-05	0.0197483	GLSK_RAT^GLSK_RAT^Q:20-518,H:157-647^47.7%ID^E:1e-172^RecName: Full=Glutaminase kidney isoform, mitochondrial;^Eukaryota; Metazoa; Chordata; Craniata; Vertebrata; Euteleostomi; Mammalia; Eutheria; Euarchontoglires; Glires; Rodentia; Myomorpha; Muroidea; Muridae; Murinae; Rattus	PF04960.14^Glutaminase^Glutaminase^116-406^E:5.8e-115`PF12796.6^Ank_2^Ankyrin repeats (3 copies)^434-513^E:1.2e-08`PF00023.29^Ank^Ankyrin repeat^461-494^E:0.014`PF13637.5^Ank_4^Ankyrin repeats (many copies)^462-514^E:3.4e-06	COG2066^Glutaminase	KEGG:rno:24398`KO:K01425	GO:0005829^cellular_component^cytosol`GO:0005759^cellular_component^mitochondrial matrix`GO:0005739^cellular_component^mitochondrion`GO:0004359^molecular_function^glutaminase activity`GO:0007268^biological_process^chemical synaptic transmission`GO:0006537^biological_process^glutamate biosynthetic process`GO:0006543^biological_process^glutamine catabolic process`GO:0051289^biological_process^prote…	GO:0004359^molecular_function^glutaminase activity`GO:0006541^biological_process^glutamine metabolic process`GO:0005515^molecular_function^protein binding	ATGCGACATGATTATTATGTAAAAAACTTTTTCAATCTCTTTGCCTCGTCATCAATACAAACCATTAGAGCGGATCAGCTTTTACGAACGATCGAGAAAACTGGAATACGACGAACGGATCCAAGACTTCGAGAATTACTTCAAATTTTACATGAGCAAAAAACTAGTCATGAAAACAAATCGTTAGAGGATATTAATATAGATTATCTCACATTTGAAAAATTAATGCACACAAATTTTACTTTGCTATCTCGAATATTCCATGAGAATTTAATTATACCGGATTTTACGTCTTTTACATCTCAGCTCAAAGACATTTTTGATAGATGCAAAAGTAATCATGAGGGCTCTGTTGCAACGTATATTCCGCAATTAGCTCAATACAGTCCAAACTACTGG…	MRHDYYVKNFFNLFASSSIQTIRADQLLRTIEKTGIRRTDPRLRELLQILHEQKTSHENKSLEDINIDYLTFEKLMHTNFTLLSRIFHENLIIPDFTSFTSQLKDIFDRCKSNHEGSVATYIPQLAQYSPNYWGLSVCTVDGQRYSLGDNNTSFTLQSCSKPFTYGMCLNELGSENVHKYISFEPSGRHFNEICLDSKLKPHNPMLNSGAIMSCAIALKLIQPFMSNAEKFEFILNYMKTIAGGETIGFNNSVFLSERETADRNYAMAYYMRENKCYPPDTQIHQVMNLYFQTCSMEVTTEALSVMGATLANGGICPITDEYVLNSESVRAVLSLMYSCGMYNHSGEFAFSVGLPAKSGVSGALLLVVPNVLSIALWSPPLDRKNNSVRGLQFSTELVE…	388.31	518.08	191.65	375.69	335.41	608.53	181.72	311.02	127.65	164	368.47	1113.52	552.84	616.17	810.75
c4614530561_g1	2.26713	-1.04713	0.000102083	0.0260255	GLS2_CAEEL^GLS2_CAEEL^Q:25-120,H:253-345^51.55%ID^E:1e-27^RecName: Full=Putative glutaminase 2;^Eukaryota; Metazoa; Ecdysozoa; Nematoda; Chromadorea; Rhabditida; Rhabditoidea; Rhabditidae; Peloderinae; Caenorhabditis	PF04960.14^Glutaminase^Glutaminase^25-123^E:7.6e-24	COG2066^Glutaminase	KEGG:cel:CELE_DH11.1`KO:K01425	GO:0005759^cellular_component^mitochondrial matrix`GO:0005739^cellular_component^mitochondrion`GO:0004359^molecular_function^glutaminase activity`GO:0006537^biological_process^glutamate biosynthetic process`GO:0006543^biological_process^glutamine catabolic process	GO:0004359^molecular_function^glutaminase activity`GO:0006541^biological_process^glutamine metabolic process	TTTTCCTATATTAAACAAAGAGTAAATATTAAAAATATTATTATTATATATATGTATTTTTTTATTTTACGTACAGTAAAACCTCACAATCCCATGTTAAATTCTGGAGCCATTATGTCGTGTGCCATAGCCTTGAAATTGATTCAGCCATTTATGAGCAATGCAGAAAAATTTGAATTTATCCTTAATTACATGAAAACTATCGCTGGAGGCGAAACCATTGGATTCAATAACTCTGTTTTTCTCTCTGAGAGGGAAACAGCGGATCGAAACTACGCCATGGCTTATTATATGAGAGAAAATAAATGTTATCCTCCTGATACTCAGATTCATCAAGTCATGAACTTGTATTTCCAAGTATTTGTTATATTTGTTATTTTTGTTTCCTAG	FSYIKQRVNIKNIIIIYMYFFILRTVKPHNPMLNSGAIMSCAIALKLIQPFMSNAEKFEFILNYMKTIAGGETIGFNNSVFLSERETADRNYAMAYYMRENKCYPPDTQIHQVMNLYFQVFVIFVIFVS*	5.85	14.63	5.68	4.54	3.19	7.23	1.43	1.93	1.91	2.99	10	20.28	9.04	11.44	8.91
c4621330898_g1	-3.56985	0.8618	0.000162037	0.0308746	GTR1_DROME^GTR1_DROME^Q:229-726,H:4-492^71.94%ID^E:0^RecName: Full=Glucose transporter type 1;^Eukaryota; Metazoa; Ecdysozoa; Arthropoda; Hexapoda; Insecta; Pterygota; Neoptera; Holometabola; Diptera; Brachycera; Muscomorpha; Ephydroidea; Drosophilidae; Drosophila; Sophophora	PF07690.15^MFS_1^Major Facilitator Superfamily^240-640^E:1.3e-18`PF00083.23^Sugar_tr^Sugar (and other) transporter^243-696^E:8.8e-128	COG0477^major facilitator Superfamily	KEGG:dme:Dmel_CG43946`KO:K07299	GO:0016021^cellular_component^integral component of membrane`GO:0048085^biological_process^adult chitin-containing cuticle pigmentation`GO:0008643^biological_process^carbohydrate transport`GO:0090277^biological_process^positive regulation of peptide hormone secretion	GO:0055085^biological_process^transmembrane transport`GO:0016021^cellular_component^integral component of membrane`GO:0022857^molecular_function^transmembrane transporter activity	ATGAATAAACACACGCCTCTATCAATGGATGATGATGAAGATGATGATGAAGATGAGGAAGAGGAGGAAAATGAGAGCACAGATGAAGAACTCTCACATGATGAGTCCTTTCATGAAAATGAGCGAAGTAAAACTCATTCCTCGGTTATCAAAGGCTCCAATGTTCTCAATACCTACGGACCTTTTTTTGAAGACTCGTCGAATGTCTCTGAATGTGAGCAATTGGCTCATATTCGTCGTAGTGCGAGTGGAGTTTTTCGATGCTCGAATGATGGAGAGTCTTTTATCAATGAGTCTCTTCATCATGATAATAGTTGTATACTCTACTCACCCATTCATTTACATGATCATCATGTTCATCATGAGAGTTGTCATGGATCCAAAGACTCATTTGAAGGA…	MNKHTPLSMDDDEDDDEDEEEEENESTDEELSHDESFHENERSKTHSSVIKGSNVLNTYGPFFEDSSNVSECEQLAHIRRSASGVFRCSNDGESFINESLHHDNSCILYSPIHLHDHHVHHESCHGSKDSFEGSRLQGQMTSNLNHKLETYMGFQPLETTVALSEIRSQLQELTISVENCQSDVYDVKRNLMGMKAEVDSVIFVKDEIDDIRDSLDRLEAEGERRKGKLLDQGLTFFLGYSIFSAVLGMLQFGYNTGVINAPESVIEKFIRFAYRHRYDGENMTYEASTFLYAVAVAIFALGGMVGGFMGGWIANKFGRKGGLLLNNVIGILGALGMGTAKVSASYELLIVGRFCIGVNCGLNTSLVPMYISEIAPLHLRGGLGTVNQLAVTIGLLLSQ…	19	20	4	23	7	505	15	8	11	6	5	3	9	5	8
c4643531804_g1	-2.36263	-0.0848204	0.000153635	0.0303417	.	.	.	.	.	.	AACAACAACAACAACAATAATCCTAATGATGATTACTACACTAATAATAAAAATGAATCAGGGGATACTAAGGATGAATATGAATATAATAAAGATGAGACAAATGAATGGAAACAGGAAAATGAAAATGAAAGGAGCGAGAATTTAGTTTTTGTGACAACCTCGGATTTTGCAGTTGTGAATTCTAAGGGAGACATTGAGTCTACTGGAAGTGGAATGAATGACTTACTTGAGTCCTTGGAGTCGAATCTCGAGGAAAGTTGGACTCGTAGTCCATCAAAAGTATTTTTATTTAATGAGTATTCTACTAATGAAATGAATACCAATGAAGAATTGATTGAAGAATCATCAATTGAGACAGAAGAGTTCATCAAAATTCATCCTTTTCTGATGACTTTG…	NNNNNNNPNDDYYTNNKNESGDTKDEYEYNKDETNEWKQENENERSENLVFVTTSDFAVVNSKGDIESTGSGMNDLLESLESNLEESWTRSPSKVFLFNEYSTNEMNTNEELIEESSIETEEFIKIHPFLMTLESKDKNDETDKIQKRNDDELIAFESESLNKEKNNEDIIEKENKREKQKDKPKIAPVVSSLQRPVSSQLESLLAQKLRGLNVGIHRIDLNEMLDFDQNIFINVSRSSTSSSSPINLHPLHPKLKSVRSPYYKVHRPGFQLRDRSNLTTVKELDPYLKGNVERFDSHPETKEITVPIYPIREVARDPFPETKELPPYHIPSPSSSSLSSLSSSSSYSSDFKLSQNPSYYIPSYVFRNSFPHVEKVIHPPLFYPGKPESTLVETHDSGA…	9	13	9	20	24	103	27	33	7	8	2	9	4	3	6
c4645831918_g3	2.63959	-0.51495	7.24e-05	0.0203271	SYT2_CAEEL^SYT2_CAEEL^Q:78-185,H:83-192^34.55%ID^E:6e-09^RecName: Full=Synaptotagmin 2 {ECO:0000312|WormBase:F42G9.7};^Eukaryota; Metazoa; Ecdysozoa; Nematoda; Chromadorea; Rhabditida; Rhabditoidea; Rhabditidae; Peloderinae; Caenorhabditis	PF00168.29^C2^C2 domain^93-195^E:6.1e-13	COG5038^Domain-Containing protein	KEGG:cel:CELE_F42G9.7`KO:K15290	GO:0031045^cellular_component^dense core granule`GO:0016020^cellular_component^membrane`GO:0008021^cellular_component^synaptic vesicle`GO:0005544^molecular_function^calcium-dependent phospholipid binding`GO:0046872^molecular_function^metal ion binding`GO:0006887^biological_process^exocytosis`GO:0007269^biological_process^neurotransmitter secretion	.	ATGGCTGTCTTGATTTCTCGTTTATTATTCTTTTGCTCTAATCTTTTTAATAAAAAGAGAAAAGTTACAAATGTGAATCGTACATTTTCTCGCTTATGGAGTAAAGTAGAAAACCGAAATTCAAAGGCGGAATTTTACGAATTACCTCATAATCTATGTACTTATGACGATGAAGAGGAGGAAGACGAGTATAATTCATTATTGACTCAAGATTTGATCAACGAAACAATTCATTTCGGCTCTCTTCGTTTTAGAGTATCATTTAAAGACGTGTCTCATCTATGTCTCATTTTATATGAGGCTTCAAATTTACATCAGAGAAATTTAGATGATAAAACAAATATCTATGTAAACGTTTCTATATGTCCTGGAAAATACAGCTTTGATACAAATATTCAA…	MAVLISRLLFFCSNLFNKKRKVTNVNRTFSRLWSKVENRNSKAEFYELPHNLCTYDDEEEEDEYNSLLTQDLINETIHFGSLRFRVSFKDVSHLCLILYEASNLHQRNLDDKTNIYVNVSICPGKYSFDTNIQRFTSNPTFNETFYLTIPNNDIEDKDLLLKVMKSCYHIQDELIGVIRLPLMKIYDKEFKSTEYTCTIIEESHRDERIILHQEADKLHLQKQDLGQIYIGLFYFGKKLRIDIVFAVKEKCDFDVKLQVTHESEFWEFEANCNWNDSSSTYDEQFIINNEFSKKDLSNLILEMNIKDEKCQTVGKILLANRDEDWIEILEVTNGVVKMFHDTVKVIKNVTADGQELILHSYKVLRSI*	5.26	30.31	5.07	21.12	15.98	5.71	0	10.87	0	0	11.07	20.15	6.39	23.32	18.74
c4651832153_g2	2.91281	0.167417	8.21e-07	0.00112744	ABHDA_PONAB^ABHDA_PONAB^Q:34-111,H:110-186^32.05%ID^E:1e-05^RecName: Full=Mycophenolic acid acyl-glucuronide esterase, mitochondrial;^Eukaryota; Metazoa; Chordata; Craniata; Vertebrata; Euteleostomi; Mammalia; Eutheria; Euarchontoglires; Primates; Haplorrhini; Catarrhini; Hominidae; Pongo	PF12146.7^Hydrolase_4^Serine aminopeptidase, S33^34-106^E:7.4e-08	COG0596^Alpha beta hydrolase	KEGG:pon:100171612`KO:K13702	GO:0005739^cellular_component^mitochondrion`GO:0102390^molecular_function^mycophenolic acid acyl-glucuronide esterase activity	.	ATGTATCCGAAGAACGACTTGTCGCCTATCGTAAATTTACGGGAACCAAACAACCGACACTATTGTATATTCCAGGATGGTTGTGTCCAATGGACTAGCTATGATTCGGAGACGAGTGGTCTTTCACGTGGAGATAGAAGAAAAGTAGAATTTGAACATTGGATTGAAGATGCTCTTGTTATGGTGGATCGTGTTTGTGACGAAGGGCCCATTATACTCATAGCTTCCAGTGTCGGAGGTTGGATATCAACGATCGTAGCTCAAAGACGTTCGTCTCGAATTCATTCACTTCTTTTCATTGCTCCCGCCTTTAATAGTATACATGATACATTTATGTACCACTACAGTCTTGTTTCACGAGAGGATCAAAATACCATCGATAATGACTCCAATGGCCTT…	MYPKNDLSPIVNLREPNNRHYCIFQDGCVQWTSYDSETSGLSRGDRRKVEFEHWIEDALVMVDRVCDEGPIILIASSVGGWISTIVAQRRSSRIHSLLFIAPAFNSIHDTFMYHYSLVSREDQNTIDNDSNGLRIMMKSIILLK*	21.07	11.67	8.99	10.06	22.35	7.97	3.94	6.88	1.95	7.95	5.93	40.47	42.05	26.03	64.21
c4651832155_g3	2.68709	3.73438	3.91e-08	8.05e-05	ABHDA_MOUSE^ABHDA_MOUSE^Q:17-266,H:46-289^32.67%ID^E:2e-38^RecName: Full=Mycophenolic acid acyl-glucuronide esterase, mitochondrial;^Eukaryota; Metazoa; Chordata; Craniata; Vertebrata; Euteleostomi; Mammalia; Eutheria; Euarchontoglires; Glires; Rodentia; Myomorpha; Muroidea; Muridae; Murinae; Mus; Mus	PF12146.7^Hydrolase_4^Serine aminopeptidase, S33^64-145^E:3.7e-11	COG0596^Alpha beta hydrolase	KEGG:mmu:213012`KO:K13702	GO:0005829^cellular_component^cytosol`GO:0005739^cellular_component^mitochondrion`GO:0004553^molecular_function^hydrolase activity, hydrolyzing O-glycosyl compounds`GO:0102390^molecular_function^mycophenolic acid acyl-glucuronide esterase activity`GO:0019391^biological_process^glucuronoside catabolic process	.	ATGTCAAGTCAAACTTGTATTCCAAATTCTGACTATGTTCCAATAGAAGTCTCCTTTATAAATGTGGCCGAGGGACGACCTGTAGCCTATCGCAAATTTACTGGAACCAAACAACCGACACTATTGTATATTCCAGGATGGTTGTGTCCAATGGCGCTAGAGAAAATAGTTGCTTTTGAAAAATTCGCTAGAGAAAACGGATATTCGAATGTTCGCTATGATCAGGAGGCGAGTGGTCTTTCAAGGGGAGATAGAATGAAAGTCGAATTTGAACATTGGATCGAAGATGCTCTTTGTATGGTGGATCGTGTTTGTGACGAAGGGCCCATTGTACTCATAGCTTCCAGTGTCGGAGGTTGGATATCAACAATCGTCGCTCAAAGACGTCCGTCTCGAATA…	MSSQTCIPNSDYVPIEVSFINVAEGRPVAYRKFTGTKQPTLLYIPGWLCPMALEKIVAFEKFARENGYSNVRYDQEASGLSRGDRMKVEFEHWIEDALCMVDRVCDEGPIVLIASSVGGWISTIVAQRRPSRIHSILFIAPAFNSIYASFKYYYSLVSQEEQEAIDNGSNGVRIKMKYGGVNYLRKDFSENTRQFEINFKEPIPLSCPVRIIHSLQDEDIPYKSSLNFIANITSENADLILRKKGDHRLNTEDDIALQINEMKKLLKEYFIN*	54	77	41	59	200	141	191.09	67	72	53	646	601	740	547	265
c4675033445_g3	-2.86516	0.723666	2.47e-05	0.011742	CATV_NPVHZ^CATV_NPVHZ^Q:43-264,H:153-356^29.91%ID^E:3e-21^RecName: Full=Viral cathepsin;^Viruses; dsDNA viruses, no RNA stage; Baculoviridae; Alphabaculovirus; unclassified Alphabaculovirus	PF00112.22^Peptidase_C1^Papain family cysteine protease^49-269^E:2.9e-35	.	.	GO:0008234^molecular_function^cysteine-type peptidase activity	GO:0008234^molecular_function^cysteine-type peptidase activity`GO:0006508^biological_process^proteolysis	ATGAGGATATCATTACTTTGCATTTTGGTTACAAGACTCCTAACATTTGCATTTCCTTCACTTCCTTCTCCGAATAAAAATCATGAGGCCGAATTTAGAGATTTTATCCGTGAATTTAGAATCCATGACTGCACCGCTCCGCTTTTTCACGACTCTCGAAAACAAAGAATCATTTCTCGAGTCAAAGATCAAGGGGAATGTGAGGCCTCAGCAGCCTTTGCTACAACGTCCCTCTATGAAACCTGCGTAGCTAAATTGACTAATGGCGTCCTTTTTAATTTTGCGGAGCAGGAAATAATCGACTGTGGATATAATGGACAAGGAAGAAATGGATGTAAGGGCGGTGAATTACACTCCTATGCTGAATATCTCTCGCATTCAGCGTCACACACACTTCCT…	MRISLLCILVTRLLTFAFPSLPSPNKNHEAEFRDFIREFRIHDCTAPLFHDSRKQRIISRVKDQGECEASAAFATTSLYETCVAKLTNGVLFNFAEQEIIDCGYNGQGRNGCKGGELHSYAEYLSHSASHTLPLERHNPYRNSFPLLSCQNTQLIYKSIQVSYVRFSYSCSEDILMELVYSYGAVISGLYTNISLTSPSFNSYRGGIYNDCPIDQERERNFAVTVVGYDSRSPYPFWILKLPYGRHWGERGYMRLSLGVGMCGIGKACVVILCTLSS*	1	15	23	8	43	126	65	31	93	46	5	4	3	4	24
c4684634025_g1	-2.25049	2.77231	5.72e-05	0.0197483	A4_DROME^A4_DROME^Q:292-557,H:381-650^52.96%ID^E:3e-87^RecName: Full=Amyloid-beta-like protein;^Eukaryota; Metazoa; Ecdysozoa; Arthropoda; Hexapoda; Insecta; Pterygota; Neoptera; Holometabola; Diptera; Brachycera; Muscomorpha; Ephydroidea; Drosophilidae; Drosophila; Sophophora`A4_DROME^A4_DROME^Q:28-192,H:33-198^59.06%ID^E:3e-64^RecName: Full=Amyloid-beta-like protein;^Eukaryota; Metazoa; Ecdysoz…	PF02177.15^APP_N^Amyloid A4 N-terminal heparin-binding^29-135^E:1.6e-37`PF12924.6^APP_Cu_bd^Copper-binding of amyloid precursor, CuBD^136-192^E:4.2e-24`PF01456.16^Mucin^Mucin-like glycoprotein^254-306^E:3.9e-08`PF12925.6^APP_E2^E2 domain of amyloid precursor protein^299-487^E:1.1e-70`PF10515.8^APP_amyloid^beta-amyloid precursor protein C-terminus^645-695^E:9.6e-23	ENOG410ZW2A^Amyloid beta (A4)	KEGG:dme:Dmel_CG7727`KO:K04520	GO:0005576^cellular_component^extracellular region`GO:0016021^cellular_component^integral component of membrane`GO:0005886^cellular_component^plasma membrane`GO:0008201^molecular_function^heparin binding`GO:0046914^molecular_function^transition metal ion binding`GO:0007611^biological_process^learning or memory`GO:0007616^biological_process^long-term memory`GO:0016319^biological_process^mushroom b…	GO:0008201^molecular_function^heparin binding`GO:0046914^molecular_function^transition metal ion binding	ATGCTCTTTTCATCCATTGTTTTCGGTTCTTTCTTATTTTCCTGTGTCTTTGGAACTAAGAATGAAACGACGTTAAAACACGATCCAATGATTGCCATGAATTGTCCAGAAGATGATAAAATGACATCAGCCTATCATAATCAGTACATGGACAAAAATGGAAAATGGACTACAGATCAGGATCATAAAGCAATTTGTTTTAAGGATAAAGTGGACATTTTAGAATACTGCAAAAAGGTCTATTCGAATGCGGATATCAATAACATTGTGGAGTCCAATCATTTTGTTAAAATAGGAAATTGGTGTAAGTTAGGAAGAAAAAAATGTAAGAATCCTGGACGATGGATTAAACCCTATCGATGTTTAGCTGGTCCTTTTCAAAGCGATGCTCTCCTCGTT…	MLFSSIVFGSFLFSCVFGTKNETTLKHDPMIAMNCPEDDKMTSAYHNQYMDKNGKWTTDQDHKAICFKDKVDILEYCKKVYSNADINNIVESNHFVKIGNWCKLGRKKCKNPGRWIKPYRCLAGPFQSDALLVPEHCLFDHIHNQTRCWDFDEWNKTASGACLDRGMKVKSFAMLLPCGIDVFSGVEFVCCPSSKKISLKKNKSLTSSWPSELKLQEIESKKDDEYYEDDLDEDELDEDEEWIEEDDEDEYDEEYYSDDNDEETTSTTTTTTTTTPPPTTTTTTTTTTTTTTTTTTTTTTTSEPPTVDPYFTHYDPRDEHASFIQAERRFEEHHRGKVSKVMKDWSDLEEKYQEMRDKDSKAAETFKKKMTERFQKTVQALEEESHAEKRQLSAMHQQR…	75.18	37.8	71.44	117.96	34.76	921.82	70.29	358.6	107.11	223	64.88	25.12	74.43	31	69.65
c4687034128_g2	-2.58602	-0.0907185	3.32e-05	0.0151762	SCYL2_MOUSE^SCYL2_MOUSE^Q:11-407,H:215-611^29.07%ID^E:3e-56^RecName: Full=SCY1-like protein 2;^Eukaryota; Metazoa; Chordata; Craniata; Vertebrata; Euteleostomi; Mammalia; Eutheria; Euarchontoglires; Glires; Rodentia; Myomorpha; Muroidea; Muridae; Murinae; Mus; Mus	PF07714.16^Pkinase_Tyr^Protein tyrosine kinase^25-113^E:4.6e-08`PF00069.24^Pkinase^Protein kinase domain^25-121^E:8.6e-07	ENOG410XQ9T^SCY1-like 2 (S. cerevisiae)	KEGG:mmu:213326`KO:K17541	GO:0030136^cellular_component^clathrin-coated vesicle`GO:0010008^cellular_component^endosome membrane`GO:0005794^cellular_component^Golgi apparatus`GO:0048471^cellular_component^perinuclear region of cytoplasm`GO:0005524^molecular_function^ATP binding`GO:0004672^molecular_function^protein kinase activity`GO:0005102^molecular_function^receptor binding`GO:0008333^biological_process^endosome to lyso…	GO:0004672^molecular_function^protein kinase activity`GO:0006468^biological_process^protein phosphorylation`GO:0005524^molecular_function^ATP binding	ATGGAAGAAATTGACACAAAAGAAGTTATGTGTCAATCATGGACACCACGAATGCCTAAAATTGCTCAGCCGGATTTAAATTATATAGCGCCAGAAATTCAACACAAGTCTCAGTGTACAATTGCAAGTGATATGTTTTCTTTGGGAATGGTAATGATTGCAATATTTAACGAGGGTCAAAGTCTTATACAAGCCAATCATGGAACAACAGCATATTTTAAACAGGCTGGAGTTATTGATGGACAAGTCAAAAGAATATTGCACAAAATACCAGTTGGACTTCAAGAAGTCATAACGGCCTGTGTTAATACAGATACTCGAAATCGTCCAACAGCTAATGTTTTATCTCTTACAAAGTATTTTCGAGATCCTGCAGTAAAAGCCCTTCAGTATCTTGAT…	MEEIDTKEVMCQSWTPRMPKIAQPDLNYIAPEIQHKSQCTIASDMFSLGMVMIAIFNEGQSLIQANHGTTAYFKQAGVIDGQVKRILHKIPVGLQEVITACVNTDTRNRPTANVLSLTKYFRDPAVKALQYLDVISMKDPTQKAHFFRMTLTDIFPYIPRKLWFQHCWPHLETEVRSQEVLAAVLEPVLFLVKECSQNEYNSTLLPVLKNVFISPKSIQASVILLDKLVIILEKSSEEDISSFILPLLFNALESQHYQIQIAAISIVPNILDYVGDETIRTSVFPKIIRVYETHTTDVKIVLAFLASIFKILDKLERFVLIDTVLPLLVKVKYNDVHILVRVLEIYRNMLADKRYGLSVNMIATKVLPPLIPQMVNTALSYEHFIIVQEVLQEMFTVID…	7	10	15	13	2	45	17	13	85	22	5	1	10	4	6
c4691934313_g1	2.25934	-1.10512	7.22e-05	0.0203271	SC23A_DANRE^SC23A_DANRE^Q:3-493,H:265-762^38.8%ID^E:4e-117^RecName: Full=Protein transport protein Sec23A {ECO:0000305};^Eukaryota; Metazoa; Chordata; Craniata; Vertebrata; Euteleostomi; Actinopterygii; Neopterygii; Teleostei; Ostariophysi; Cypriniformes; Cyprinidae; Danio	PF04811.14^Sec23_trunk^Sec23/Sec24 trunk domain^1-128^E:1.6e-26`PF08033.11^Sec23_BS^Sec23/Sec24 beta-sandwich domain^137-233^E:5.6e-19`PF04815.14^Sec23_helical^Sec23/Sec24 helical domain^247-347^E:3.6e-17`PF00626.21^Gelsolin^Gelsolin repeat^362-443^E:6.5e-05	COG5047^transport protein	KEGG:dre:406774`KO:K14006	GO:0030127^cellular_component^COPII vesicle coat`GO:0005829^cellular_component^cytosol`GO:0070971^cellular_component^endoplasmic reticulum exit site`GO:0005789^cellular_component^endoplasmic reticulum membrane`GO:0019898^cellular_component^extrinsic component of membrane`GO:0000139^cellular_component^Golgi membrane`GO:0008270^molecular_function^zinc ion binding`GO:0090110^biological_process^cargo…	GO:0006886^biological_process^intracellular protein transport`GO:0006888^biological_process^ER to Golgi vesicle-mediated transport`GO:0030127^cellular_component^COPII vesicle coat	GCTACAGGGAATGCTTTAGCCGTGGCTCTGGCTCTCCTTGGAGTCACTGGACCCTTTTGTGGGGGTCGAATTCTTTCTTTTATTGGAGGACCCACAACGTGCGGCCCCGGAAAAATTGTTAGTGACGATCTGTCAACGACGATTCGAACGTTTTTAGACATTAATCAAAATAGAACTTCTTTGATGGTGCCGGCTTTAAAGTTTTATGAGTCTCTATCGGCTCAGGCCGTTGAATTGGGAGTTTCTGTAGACCTCTACGTGGGAGACCCGAATCAAATTGGAGTCTATGAAATGAAGTCTCTTTTCAAAAACACGAATGGTCACGTCATTTACTCTGAGTCTTTCTCCTCCCTCACTTTTAAAGAGAGTTTGACTCGAGTCTTTGACTCGATCTCTGAC…	ATGNALAVALALLGVTGPFCGGRILSFIGGPTTCGPGKIVSDDLSTTIRTFLDINQNRTSLMVPALKFYESLSAQAVELGVSVDLYVGDPNQIGVYEMKSLFKNTNGHVIYSESFSSLTFKESLTRVFDSISDSMSFNALLEVKSSKEIRVTRALGPMVSSVKRHKNGKAEASTRSWKLIGLYPTTTLTFFLESTNKDASLNASLGFLQFITRYTTVFGVKKLRVTTIARPVVDYDSYASDIQNSFDQETAAVLLAKQYAWNLDSKNVSEDKIHGSLDRLLLRFCFYGGSFHKGNSNSFSLPENYRLFPTFMFHLRRSCLLRTAFTSPDEQTYYRNYLYKESMESCILMIQPSVLAFTLEEPPQPVLLDVESLKPNVILVIDTFFNVLVYYGEHIVIWA…	3	15	3	8	6	5	1	3	3	2	8	10	12	12	14
c4710335353_g1	2.2966	3.29045	0.000194293	0.0340588	INSC_MOUSE^INSC_MOUSE^Q:567-893,H:227-550^34.45%ID^E:7e-41^RecName: Full=Protein inscuteable homolog;^Eukaryota; Metazoa; Chordata; Craniata; Vertebrata; Euteleostomi; Mammalia; Eutheria; Euarchontoglires; Glires; Rodentia; Myomorpha; Muroidea; Muridae; Murinae; Mus; Mus	.	ENOG410XSNH^inscuteable homolog (Drosophila)	KEGG:mmu:233752	GO:0045177^cellular_component^apical part of cell`GO:0005938^cellular_component^cell cortex`GO:0005886^cellular_component^plasma membrane`GO:0043234^cellular_component^protein complex`GO:0030674^molecular_function^protein binding, bridging`GO:0019904^molecular_function^protein domain specific binding`GO:0000132^biological_process^establishment of mitotic spindle orientation`GO:0060487^biological_…	.	ATGAGAAATGCTAATATGACTCAATATAAAATTGTAGAAGAAGTCACAAAAAATAATAATAACTTATTTACTGGGAATCAAAACGACAAAATTGTGGAAAAAAACAGTTTTTCATCTAATATGGAATCCATCAAAGTTAAAAAAATTCGTTTTGAGCTCAATGACACATTCACTCCACCTCCAAAGGAATTCAAAAGATCCTCTGATCGTAAAACATTGAGAGCAGCTCGTTGTAATTCAACAATCATTACAGATAAAGACAGAATTCATTTGAATACAGAGGAGCGTCCGTCCCAAGGATTTGTAAAATCAATGTGCAAATATTTTGGATCCAATGGAAAACTGAATCGAAGTGCAAGTTTCTCTAATGTTAATGAAGAACCTACAATTTCAGAATTC…	MRNANMTQYKIVEEVTKNNNNLFTGNQNDKIVEKNSFSSNMESIKVKKIRFELNDTFTPPPKEFKRSSDRKTLRAARCNSTIITDKDRIHLNTEERPSQGFVKSMCKYFGSNGKLNRSASFSNVNEEPTISEFKDLSEEEIKKERGGSFRLFRGRSWNRRRKKSERVSPSSSYKSQDSGFSDSERGVVKEIANSSEEDEEDLNMTQCPIKNQIQNSLGNIASLQEGLRLKAQFSEENEISLMPRPPPGLNIRLLNICDNSQLAAVDDNTPVFSTPVRASFRSKNINRLSSKDLSWSHHSHDDENQNEPSLHYGALPESAEEHSLVAVWSQFLTLHETSSSSSSSFLSSKSTTLGELNGNPSIIEHEEEKYRISLSSSSHKGSKSPVTEWRNDLGLWCEP…	52.87	308	82.11	295	74.4	195.36	81	33	53	45.42	148	237.17	146	875.8	152.4
c4715535732_g2	4.24416	1.60224	8.85e-06	0.00696115	ERF3A_HUMAN^ERF3A_HUMAN^Q:6-175,H:229-397^54.12%ID^E:3e-58^RecName: Full=Eukaryotic peptide chain release factor GTP-binding subunit ERF3A;^Eukaryota; Metazoa; Chordata; Craniata; Vertebrata; Euteleostomi; Mammalia; Eutheria; Euarchontoglires; Primates; Haplorrhini; Catarrhini; Hominidae; Homo	PF03144.24^GTP_EFTU_D2^Elongation factor Tu domain 2^92-159^E:4.2e-09	COG5256^This protein promotes the GTP-dependent binding of aminoacyl-tRNA to the A-site of ribosomes during protein biosynthesis (By similarity)	KEGG:hsa:2935`KO:K03267	GO:0005829^cellular_component^cytosol`GO:0005622^cellular_component^intracellular`GO:0018444^cellular_component^translation release factor complex`GO:0005525^molecular_function^GTP binding`GO:0003924^molecular_function^GTPase activity`GO:0003723^molecular_function^RNA binding`GO:0003747^molecular_function^translation release factor activity`GO:0002184^biological_process^cytoplasmic translational …	GO:0005525^molecular_function^GTP binding	TTTTTTCTTTTTTGTTATTCTCTTTGTAGATACAATTACTGTAAGGATAATTTAACGCCCTATTTGAAAAAAGTCGGATTCAACCCCGTCAAGGACGTCATGTACATGCCCGTTTCGGGTTTAACGGGAATCGGACTCAAGGACTCCGCAGAGTCTTTGGCTCCATGGTACAGTGGTCAGTCCTTCATATCCTACATCGACTCGTTGCCCTCTTTGGATCGAAACATAGAGGGTCCTTTCATGATGCCAATTGTAGATAAATATGCGGATATGGGAACCGTTGTTATGGGAAAAGTCGAGTCCGGAGAGTGTAAAAAAGGACAAACCCTTGCCATTTATCCGAATCGAACAGAGGTCAAAGTTGATCAACTTTGGTCTGATGACATTGAAGTGACTCAC…	FFLFCYSLCRYNYCKDNLTPYLKKVGFNPVKDVMYMPVSGLTGIGLKDSAESLAPWYSGQSFISYIDSLPSLDRNIEGPFMMPIVDKYADMGTVVMGKVESGECKKGQTLAIYPNRTEVKVDQLWSDDIEVTHVSCGENVKVKIKGVEETDITSGFVLCDPNNPIKSCRVFDAQVKVFFLFTPSVCLHLRLIRDYTVCVCDTFTKLFSFFSLYNCIV*	13.65	15.07	4.51	26.22	4.17	7.4	7.9	5.15	20.14	3.39	8.44	18.49	338.29	347.81	9.39
c4719135973_g1	2.11643	4.20448	0.00012775	0.027972	ATS9_HUMAN^ATS9_HUMAN^Q:195-1583,H:274-1614^38.41%ID^E:0^RecName: Full=A disintegrin and metalloproteinase with thrombospondin motifs 9;^Eukaryota; Metazoa; Chordata; Craniata; Vertebrata; Euteleostomi; Mammalia; Eutheria; Euarchontoglires; Primates; Haplorrhini; Catarrhini; Hominidae; Homo`ATS9_HUMAN^ATS9_HUMAN^Q:934-1781,H:1109-1932^32.25%ID^E:3e-121^RecName: Full=A disintegrin and metalloprote…	PF13688.5^Reprolysin_5^Metallo-peptidase family M12^215-385^E:1.5e-14`PF01421.18^Reprolysin^Reprolysin (M12B) family zinc metalloprotease^217-425^E:5.2e-20`PF13574.5^Reprolysin_2^Metallo-peptidase family M12B Reprolysin-like^236-410^E:1.3e-08`PF13582.5^Reprolysin_3^Metallo-peptidase family M12B Reprolysin-like^238-370^E:8.5e-10`PF00090.18^TSP_1^Thrombospondin type 1 domain^524-573^E:5.5e-10`PF059…	ENOG410XPKZ^ADAM metallopeptidase with thrombospondin type 1, motif	KEGG:hsa:56999`KO:K08624	GO:0009986^cellular_component^cell surface`GO:0005783^cellular_component^endoplasmic reticulum`GO:0005615^cellular_component^extracellular space`GO:0005578^cellular_component^proteinaceous extracellular matrix`GO:0004222^molecular_function^metalloendopeptidase activity`GO:0008237^molecular_function^metallopeptidase activity`GO:0008270^molecular_function^zinc ion binding`GO:0006516^biological_proc…	GO:0004222^molecular_function^metalloendopeptidase activity`GO:0006508^biological_process^proteolysis`GO:0008270^molecular_function^zinc ion binding	ATGTCAAGAATTTTCAGTTGTTTTAAAAATTGCCGTAAAAGTCCCTACGGGTCCCTACGTCCCTACCGCTCATTTCTTTTTTGGGCCCTATTCACCTGTTTGAATTTCATTCAAGGACATTGCGACAAAAATTCAGAAGCTCTCATTTCTCCTCTTGAAGAAGTATTGATATCAGACTACGAGTGTTATCCTGGTGGAACCCACTGCGATGAGATCCTTGTCAATACTAATCATCCTTTACCTGCCAATCTTAGCACTGCCGCCACCGCCGCCGCCTCTTATTCTGAAAAGCAAATTAGTTTTTTTGCTTTTCAAAAGTTGTTTCACATGGTATTATTTCCTGATGTATTACAATTACGTCACTCTCCAATCAAATTTTCATCTAATAATGAGAGGAGA…	MSRIFSCFKNCRKSPYGSLRPYRSFLFWALFTCLNFIQGHCDKNSEALISPLEEVLISDYECYPGGTHCDEILVNTNHPLPANLSTAATAAASYSEKQISFFAFQKLFHMVLFPDVLQLRHSPIKFSSNNERRNCTYSGSLINEPNSIISLNLCHSTMTGYINTNTINYFIVSNSSNGHARIYKLRQSVSFMNIDSGRQKRSSLKSSFWPPESKHNFIEILVVADGPMVQYHGKDVHKYISTLMKIVSSIYRDSSLGNRVEMSVVQVLLLQESFASKNQHDKISASSLLKRFCNWQSSLVRNFDIALLITRENICRNPSIYSQNCDTLGLAELGTMCDSENSCVIVQDNGLSAAFTIAHELGHALNMPHDDDQKCKDFENTTSSLRVMSRMLDHNTNPW…	444.02	530	97	908	192	155	184	95	93	104	189	489	331	916.98	328
c4739537303_g2	-1.57683	4.89437	0.000317111	0.0460927	SAX3_CAEEL^SAX3_CAEEL^Q:16-531,H:315-839^31.65%ID^E:3e-70^RecName: Full=Protein sax-3;^Eukaryota; Metazoa; Ecdysozoa; Nematoda; Chromadorea; Rhabditida; Rhabditoidea; Rhabditidae; Peloderinae; Caenorhabditis`SAX3_CAEEL^SAX3_CAEEL^Q:11-206,H:220-409^29.21%ID^E:1e-12^RecName: Full=Protein sax-3;^Eukaryota; Metazoa; Ecdysozoa; Nematoda; Chromadorea; Rhabditida; Rhabditoidea; Rhabditidae; Peloderinae…	PF13927.5^Ig_3^Immunoglobulin domain^17-95^E:1.8e-09`PF07679.15^I-set^Immunoglobulin I-set domain^19-102^E:4.2e-09`PF00047.24^ig^Immunoglobulin domain^23-105^E:1.4e-06`PF13927.5^Ig_3^Immunoglobulin domain^119-193^E:7.1e-10`PF13895.5^Ig_2^Immunoglobulin domain^120-195^E:6.6e-07`PF07679.15^I-set^Immunoglobulin I-set domain^126-206^E:9e-09`PF00047.24^ig^Immunoglobulin domain^127-205^E:4.3e-05`PF0004…	ENOG410XPQS^Roundabout, axon guidance receptor, homolog	KEGG:cel:CELE_ZK377.2	GO:0005887^cellular_component^integral component of plasma membrane`GO:0008046^molecular_function^axon guidance receptor activity`GO:0033563^biological_process^dorsal/ventral axon guidance`GO:0001764^biological_process^neuron migration`GO:1905489^biological_process^regulation of sensory neuron axon guidance`GO:0035385^biological_process^Roundabout signaling pathway`GO:0097374^biological_process^s…	GO:0005515^molecular_function^protein binding	CTTGTTCTCTTTAATCTGAGATCTTTCATGAAATTCTCTTTTATAGCTCCACCTTTTTTTCTGGTTGAGCCGACGAATCAGAGAGTCGGAGTCGGTGCTCCAGTCGTCATGGACTGTATAGCTGCTGGAACTCCAAAACCAATAGTTTTCTGGATTCAAGAGAAACAAACTGAACTATTGATTCCCGGACTTCGACGTCATCAAGATGTCACTGTAACTCTTGAAGGTTCACTACGAATAAATAATGTACAAGTACTGGATGTGGGATGGTATGGCTGTGCAGCTGTCTCAGAAAGCGGTTCGAGTTTAGTGTGGGCTGAAATAAACATGGTTAAAGACTACGTGGACAAAATTCCTCCAATTATTCAATTGGGTCCAATCAATCAAACGCTATTTGCT…	LVLFNLRSFMKFSFIAPPFFLVEPTNQRVGVGAPVVMDCIAAGTPKPIVFWIQEKQTELLIPGLRRHQDVTVTLEGSLRINNVQVLDVGWYGCAAVSESGSSLVWAEINMVKDYVDKIPPIIQLGPINQTLFAGTKVYLPCEANHEESIVWLKDGVELPLFYSNERIVTDKENTLVIEDARVADGGLYTCQARSTIGQANWSVSLKFLNHSDHPNSQIHSMPDLFQFPASPSKPFLMNASSDSITVSWTKPHRVGGSPLRGYQLEYYITTIPSHWYTVKDLQNEIYELKHLEPLTTVRFLIRAYNNHGLSPPSPLSKPLKTLSLHSVTSSSSPLSNSEDIRSTLNSLTIELTTVLCNGPRKLQLNWKILPVSFSTLLDGYHIQIKENTETSFKWISISG…	408.12	924.08	644.07	398.98	381.97	1950.16	1155.65	815.04	692	530.92	630.83	120	346	143.97	190.99
c4741337410_g3	-4.16297	2.4244	8.84e-05	0.0237548	CAD99_DROME^CAD99_DROME^Q:28-1455,H:37-1522^35.78%ID^E:0^RecName: Full=Cadherin-99C {ECO:0000303|PubMed:15708564};^Eukaryota; Metazoa; Ecdysozoa; Arthropoda; Hexapoda; Insecta; Pterygota; Neoptera; Holometabola; Diptera; Brachycera; Muscomorpha; Ephydroidea; Drosophilidae; Drosophila; Sophophora	PF00028.16^Cadherin^Cadherin domain^135-233^E:1.8e-13`PF00028.16^Cadherin^Cadherin domain^569-655^E:5.3e-18`PF00028.16^Cadherin^Cadherin domain^669-755^E:1.5e-16`PF00028.16^Cadherin^Cadherin domain^771-860^E:5.3e-11`PF00028.16^Cadherin^Cadherin domain^882-972^E:2.7e-10`PF00028.16^Cadherin^Cadherin domain^1121-1206^E:1.6e-09	ENOG410XQHI^Cadherins are calcium dependent cell adhesion proteins (By similarity)	KEGG:dme:Dmel_CG31009`KO:K16500	GO:0016324^cellular_component^apical plasma membrane`GO:0010008^cellular_component^endosome membrane`GO:0005887^cellular_component^integral component of plasma membrane`GO:0005902^cellular_component^microvillus`GO:0031528^cellular_component^microvillus membrane`GO:0005509^molecular_function^calcium ion binding`GO:0017022^molecular_function^myosin binding`GO:0045176^biological_process^apical prote…	GO:0005509^molecular_function^calcium ion binding`GO:0007156^biological_process^homophilic cell adhesion via plasma membrane adhesion molecules`GO:0016020^cellular_component^membrane	ATGTTCTACGTTGTTCTCTTACTTTATTTCACTAGCTTATTGTGTCTATGTACTGGAAGTCCTTGCTCATTACTAGATGGAACATCTCAACAACAATTATTGTTTAACATTATTGAATCGCAGGGAGTCAATGTTTCGAGCTCCACAATTCCAGACACAATTCCTCTTGAGGGAGACATTGAAAAAGACATTGTGCTCACTCTTCACGATTCCTCATACTTTAAATTGAATGGAAAAAAACTAGTACTACAAAAGCCATTGGATCGTGATAAAGAGGATTTATCCTTTCTTTCTTTTTCTCTAACGTGTATGGAACTCAATTCAAAGAAAAAACGAACTTTTCCTGTACTCATTACAATTTCTGATATTAATGATAATGCTCCAGTCTTTTATAACACA…	MFYVVLLLYFTSLLCLCTGSPCSLLDGTSQQQLLFNIIESQGVNVSSSTIPDTIPLEGDIEKDIVLTLHDSSYFKLNGKKLVLQKPLDRDKEDLSFLSFSLTCMELNSKKKRTFPVLITISDINDNAPVFYNTPYSVTVKENLSISSVVFAGLKAKDIDAHVNGQIEYSIIPGDGSSSDGYGVFEIHLPHQGIVTLHKPLDYETTKIYNVTIVASDMSVENKLSTHTTLTVHVIDVDDLNPKFVHESYVAETISGSSFKGALALFPEKIQAYDQDELKASLFYSFKSGFPNSYNNFFVIDSLSGVLTQIAPLDKFIERFDIILLAKETSGRSAEANLTIKVLPEDVNPPVVKATAIEGYVNENSEVGTYVTDVRGERIVFSITDADVETIKEDNYSFEM…	23.39	37	11	16	10.56	1905.09	20	15	12.89	13.89	7	12	20	18	12.61
c4749538021_g1	1.51326	4.20018	0.000116028	0.0270519	SPIN_DROME^SPIN_DROME^Q:9-463,H:114-590^42.21%ID^E:4e-129^RecName: Full=Protein spinster;^Eukaryota; Metazoa; Ecdysozoa; Arthropoda; Hexapoda; Insecta; Pterygota; Neoptera; Holometabola; Diptera; Brachycera; Muscomorpha; Ephydroidea; Drosophilidae; Drosophila; Sophophora	PF07690.15^MFS_1^Major Facilitator Superfamily^16-355^E:2.2e-32`PF00083.23^Sugar_tr^Sugar (and other) transporter^43-175^E:4.2e-13	COG0477^major facilitator Superfamily	KEGG:dme:Dmel_CG8428	GO:0016021^cellular_component^integral component of membrane`GO:0031902^cellular_component^late endosome membrane`GO:0005765^cellular_component^lysosomal membrane`GO:0045202^cellular_component^synapse`GO:0031982^cellular_component^vesicle`GO:0046624^molecular_function^sphingolipid transporter activity`GO:0009267^biological_process^cellular response to starvation`GO:0007619^biological_process^cour…	GO:0055085^biological_process^transmembrane transport`GO:0016021^cellular_component^integral component of membrane`GO:0022857^molecular_function^transmembrane transporter activity	ATGACATATCAAAAATGGAAAATATTTCTGTCGACCTCTTTACTCTGTGTAGTTAATTTAATTAACTATGTCGATCGATACACAGTATCTGGTGTATTATCAGACATTAAAAAGGAATTTGATTTAAATAATCAAGAGGGAGGACTTCTTCAAACCTCATTTATTATTTGTTACATGATATCGGCTCCGATTTTCGGAATCCTTGGAGATCGGATTTCTCGAAAATGGTGTATGATCCTCGGAATACTTTTCTGGAGCTCTGCTACACTCACTGCCTCATTTATGACTTCCTACCTAGGTTTTTTACTCCTTCGAGCCTTGATTGGATTTGGTGAGTCGGGCTTCACGTCTTTAGCACCCACGGTCCTTGGAGATATTTATACTCCAAAGAAACGAACG…	MTYQKWKIFLSTSLLCVVNLINYVDRYTVSGVLSDIKKEFDLNNQEGGLLQTSFIICYMISAPIFGILGDRISRKWCMILGILFWSSATLTASFMTSYLGFLLLRALIGFGESGFTSLAPTVLGDIYTPKKRTIVLAIFYFAIPVGSGLGYILGDGIQKLTGNWRWGLRVTPLFNGGILLLMSAFLLDPRRGASEESSTDFISSSKNSLGSDLLYLLSNKSFVLTTLAFTALAFSIGALAWWAPEFIKLGVALQRESGIHETLSISEDDVPLYFGMIICISGIGGLILGSGLSYTLRSRVPNIDPLICGVGLLVSGPLLLGSLFICTHSISLTFLLIFLSQICLNMNWAIVIDICLYVTIPTVRSLAEALQLFASHALGEAGSPYIIGILSDSLKPHFL…	249	362.96	116	335	377	275	141	233	208	255	335	588	430	719.01	547
c4751438155_g1	1.34386	2.73498	0.000306421	0.0460927	.	.	.	.	.	.	ATGCTCGCTGTCGCCTTGAAAAACTTCATCAAAGACGCTATCAAACAGACTCTGAAACGGAGCAATCGGGTTCCGAAGTCAATTCTCTCTAATTACATTTTTTTATTCAGCAAATTAACTTTATTTCCTTGCTATGACTCATCCGGCTATGAGGCTCCAGCCTCGGGAAATGAGTCATCATCTTTCACGGGAGACAGAAAAAAAATCTACACTTCGTCACCTTTGAATTCATCGTCAAATACCTTTAAAACTCATCACTACTCCTACTTTGACAACAATGGAAATGGAGACAAATCCAAACAAACGGCCCATGAGGACTTTTCCATTGACTCTGGACCGAGTTTTAACGAGTCTCTACAAAAATTTAAATCCGCTTCCTCTTCGGGTCGAACGATGACT…	MLAVALKNFIKDAIKQTLKRSNRVPKSILSNYIFLFSKLTLFPCYDSSGYEAPASGNESSSFTGDRKKIYTSSPLNSSSNTFKTHHYSYFDNNGNGDKSKQTAHEDFSIDSGPSFNESLQKFKSASSSGRTMTRSHKSVSRSVEEQRTIIHKNFQKSYHIE*	130.41	163.26	54.41	112.47	118.34	88.24	81.17	66.38	93.78	77.46	147.85	187.75	215.42	161.24	158.44
c4753538329_g2	2.11473	4.54246	8.2e-06	0.00696115	MRC1_HUMAN^MRC1_HUMAN^Q:231-1265,H:340-1361^23.38%ID^E:2e-63^RecName: Full=Macrophage mannose receptor 1;^Eukaryota; Metazoa; Chordata; Craniata; Vertebrata; Euteleostomi; Mammalia; Eutheria; Euarchontoglires; Primates; Haplorrhini; Catarrhini; Hominidae; Homo`MRC1_HUMAN^MRC1_HUMAN^Q:366-1260,H:304-1213^23.58%ID^E:8e-46^RecName: Full=Macrophage mannose receptor 1;^Eukaryota; Metazoa; Chordata; Cr…	PF00059.20^Lectin_C^Lectin C-type domain^431-534^E:2.3e-11`PF00059.20^Lectin_C^Lectin C-type domain^561-664^E:6.5e-13`PF00059.20^Lectin_C^Lectin C-type domain^714-823^E:2.7e-19`PF00059.20^Lectin_C^Lectin C-type domain^865-977^E:1.7e-15`PF00059.20^Lectin_C^Lectin C-type domain^1016-1116^E:3.9e-16`PF00059.20^Lectin_C^Lectin C-type domain^1159-1260^E:1e-18	ENOG410XRS3^mannose receptor, C type 1	KEGG:hsa:4360`KO:K06560	GO:0009986^cellular_component^cell surface`GO:0010008^cellular_component^endosome membrane`GO:0005887^cellular_component^integral component of plasma membrane`GO:0005886^cellular_component^plasma membrane`GO:0005537^molecular_function^mannose binding`GO:0004872^molecular_function^receptor activity`GO:0004888^molecular_function^transmembrane signaling receptor activity`GO:0001618^molecular_functio…	.	ATGAAAATAATAATATTACTTGCTTTGAGTTACTTAGAGATTCCACCAAGAGGTCTTTCAAAGAACATTCTCGAAGTTTCAAATCTCACAAGATACCTTGAGCCTTGGCATCCTCATGCAAGTCATACCCTTCAAGACAAAAGAAAACCATTTCTCTTGAATGAAATACTGTCTTCAAATTCAATTTTATCCCTTGGAGTTATATTTACAGAAGAATCAAGAAATGAGAATTGTAGTTTCTTTGATCAAAAAAAATTTGGGAAATACAATACTAGCCTTTTATTTCTGTGTCAAACTCGAAAACCTTCTCAAAACTTTACGAGTTGTTACGAAGTACAATTGGATGACAATTCACCACTGTTCCTCGACAATTTTTTAAACAAACAAACTAAATTAATT…	MKIIILLALSYLEIPPRGLSKNILEVSNLTRYLEPWHPHASHTLQDKRKPFLLNEILSSNSILSLGVIFTEESRNENCSFFDQKKFGKYNTSLLFLCQTRKPSQNFTSCYEVQLDDNSPLFLDNFLNKQTKLISVVPEILNMRLESLLSLWTETKPCFINIYKSNGKQEDKKENCKVENICFLRSYSEQYFLNKMKSSTKSACPPDWILTNNICIFMSRFKSSYRNASRNCEAMNSSLLNFQRDSDSLQIYNTNVLTFSCPVHWIYVQSLGSCVQLLRKLKVGKRNLKLCSSLNSRLFYFHSYKDLLEVLSELYRVSSDKYFNSKIREIKDNCFHRHSTSEALSCFERHFYLCHKNSQNFKMWIALNTRTSLEEKKDCPTLFENKLSYESCNYELPFVC…	349	669	89	655	286	382	118	242	165.99	134	464	531	511	1094	916
c4761438893_g1	9.56944	8.58857	0.000198291	0.0340588	.	PF01607.23^CBM_14^Chitin binding Peritrophin-A domain^47-110^E:5.3e-10	.	.	.	GO:0008061^molecular_function^chitin binding`GO:0006030^biological_process^chitin metabolic process`GO:0005576^cellular_component^extracellular region	ATGTCTTCAAGCAAAATGATTCTTTCTTTCGCCGTTATGGCTTTAGCATCTTGGGCAGCTGGTCAGTCCGACAGTGCTTTTCAATTTCCCTTTGAAGCTGATTTAGTGCTCTCGGCTCCTTTGTCTACATCTTTCTCATGTGAAGGACAAAAGTACGGATACTATGCCGATGTTGCCAATAACTGCCAAGTTTTCCATGTGTGTCTTCCCATTGAAGATGACTTTGGTGCCATTATTGAAACCGCTCAATGGTCTTTCATTTGTGGAAACCAAACCGTTTTTGATCAAAATACTTTAACTTGCAATCACCCAGCTGATGCGTACCCATGTGCGGACTCTCCATCCCTCTATGGAACCGTTGAATTTGGAAAGATTCCAGTCAAAACATCCGCTTAA	MSSSKMILSFAVMALASWAAGQSDSAFQFPFEADLVLSAPLSTSFSCEGQKYGYYADVANNCQVFHVCLPIEDDFGAIIETAQWSFICGNQTVFDQNTLTCNHPADAYPCADSPSLYGTVEFGKIPVKTSA*	8.71	10.1	27.9	67421.3	9.48	8.78	16.46	3.35	21.28	5.51	396.72	2.23	2.28	37150.9	8.92
c4761438894_g1	6.8416	8.22891	0.000180492	0.0323238	.	PF01607.23^CBM_14^Chitin binding Peritrophin-A domain^65-128^E:4.3e-10	.	.	.	GO:0008061^molecular_function^chitin binding`GO:0006030^biological_process^chitin metabolic process`GO:0005576^cellular_component^extracellular region	TGTCTAATGAGTTTTCACAGTTGCTTCTCATCTTTACTCTCGTTACACTCAGTAGACAATTCATTTATCATGAAATCCTTGGTTTTTGCTCTAACTTTAATTGGAAGTGCTGTCTGTCAATCTGACAGTGCGTATCAATTAGTGGATGGAGCTGAATTAATTTTAAATCAACAACTTGTGACATCATTTACATGTGAAGGTCAAAAATATGGTTACTACGCTGATGTTTCCAACAATTGTCAAATTTTCCATGTGTGTCTTCCGATTGAAGATGACTTTGGAGCCATTGTTGAAACAACTCAATGGTCTTTCATTTGTGGAAACCAAACCGTTTTTGATCAAAATACTTTAACTTGCAATCACCCAGCTGATGCGTACCCATGTGCGGACTCTCCATCC…	CLMSFHSCFSSLLSLHSVDNSFIMKSLVFALTLIGSAVCQSDSAYQLVDGAELILNQQLVTSFTCEGQKYGYYADVSNNCQIFHVCLPIEDDFGAIVETTQWSFICGNQTVFDQNTLTCNHPADAYPCADSPSLYGTVEFGKIPVKTSA*	100.43	27.47	91.42	66303.9	101.84	14.46	49.36	8.17	38.5	28.54	855.31	106.73	30.34	13501.3	185.83
c4764839248_g3	-2.74337	7.14391	0.000245829	0.0394508	.	.	.	.	.	.	CATCAATTAGAGTTCATTTCAATGAAAGTTCTAATTTTAATATTTGCTGCTGCGGCACTGAGTTTTGCTCAAGAGGCACCAGGTGCTTTGAATGACGAAAGTAAAATTGAATTTACGGAGGATTTGTTGAAAACAGGGTTGGAAGCTAAAGAAGATAATAATGAGGAGGCTTTGCATCAATTAGAGGAAAGCTCTCGAAAAGCTCAATTTACTCAAGAGGAACTATTCAATATTTTAAAGAATGGAGCCTCTATTCAAGACAAGCTTCCTATCAATAGACCCTCTGAAGGAGGAGAAGGAGATTTGGAAGCCCGTCAAGGATTTGTATCTACTCCCACAAATAATGGACTTCGATGTATTCCCAAAGTCGTTCAAGTTGAAGAAACAGTTTATGATCGA…	HQLEFISMKVLILIFAAAALSFAQEAPGALNDESKIEFTEDLLKTGLEAKEDNNEEALHQLEESSRKAQFTQEELFNILKNGASIQDKLPINRPSEGGEGDLEARQGFVSTPTNNGLRCIPKVVQVEETVYDRGMKCNHSFEKKCHMTFITDYKSSTRKRCDTSYKKNCHITFKPTTSDEKVKICHIPLVRQCGGATAGPPICSTEYEDVCETKYKSYELEQDHPNCKMENVVRCRKVTHENAFGPHVAAGLQNEIAKEQCENWPVQKCTLERKTVNKVHPDTECKKVPKHVCIPNNCRMEKGPEVCRDEKRTQVNNIPEEECDLQPEEQCHLESALVPKLIPKQNCIKVPKEICVNTRNNPRRVKKPVVKEWCYDPNEFR	619.63	1090.4	841.38	497.29	1490.57	39475.8	1806.64	1818.16	1346.32	661.34	998.83	621.33	1228.79	777.99	910.78
c4764839255_g3	-3.16079	3.66995	0.000173598	0.0320685	.	.	.	.	.	.	ATGAAAATAATCATTTTATTATTTGCTGCGACAATCGCATTTGCGGAAGAAGCTCCAAGTGCTTTGAAAGAGGATGAAGTTGTGGAGGATTTGGTGAAACAGGTTCTTGATGATGAAACTGCGATTCATCAATTAGAGGAAAGCTCTCGAAAAGCTCAATTTACTCAAAAGGAACTTCTCAATATTTTAAAGAATGGAGCTTCGATTGCTGATAAGCTCTCATTGAATAGAGTCCCTGAAAGTGATGGACATTTGGAGGAGAGACAAGGATTAGTGACGACTCCATTCAATAATGGACTCCGATGTATTCCAAAGGTCGTTCAAGTCGAAGAAACCGTCTATGATCGAGGAATGAAATGTAATCATAGTTTTGAGGAAAAATGTCACATGACTTTTATC…	MKIIILLFAATIAFAEEAPSALKEDEVVEDLVKQVLDDETAIHQLEESSRKAQFTQKELLNILKNGASIADKLSLNRVPESDGHLEERQGLVTTPFNNGLRCIPKVVQVEETVYDRGMKCNHSFEEKCHMTFITDYKSSTRKRCDTNYKKNCHITFKPTTSDEKVKICHIPLVRQCGGATAGPPICSTEYEDVCETKYKSYELEQDHPNCKMENVVRCRKVTHENAFG	33.38	76.5	63.6	39.65	95.36	3989.25	104.26	126.53	90.93	38.62	74.06	49.33	84.08	53.88	61.11
c4769339525_g1	1.79047	5.82398	0.0001032	0.0260255	MLRP1_ACRMI^MLRP1_ACRMI^Q:206-1989,H:3134-4895^25.45%ID^E:3e-124^RecName: Full=MAM and LDL-receptor class A domain-containing protein 1;^Eukaryota; Metazoa; Cnidaria; Anthozoa; Hexacorallia; Scleractinia; Astrocoeniina; Acroporidae; Acropora`MLRP1_ACRMI^MLRP1_ACRMI^Q:20-1825,H:3302-5145^24.71%ID^E:4e-106^RecName: Full=MAM and LDL-receptor class A domain-containing protein 1;^Eukaryota; Metazoa; C…	PF00629.22^MAM^MAM domain, meprin/A5/mu^21-189^E:1.2e-19`PF00629.22^MAM^MAM domain, meprin/A5/mu^208-365^E:9.5e-22`PF00629.22^MAM^MAM domain, meprin/A5/mu^380-549^E:1.4e-24`PF00629.22^MAM^MAM domain, meprin/A5/mu^578-729^E:2.2e-11`PF00057.17^Ldl_recept_a^Low-density lipoprotein receptor domain class A^740-775^E:2.6e-08`PF00057.17^Ldl_recept_a^Low-density lipoprotein receptor domain class A^951-98…	.	.	GO:0005576^cellular_component^extracellular region`GO:0016020^cellular_component^membrane	GO:0016020^cellular_component^membrane`GO:0005515^molecular_function^protein binding	ATGATATTTTTACTACTAATGTCCACTTTTCCTCTCTTAAGTGGAAAGACTCTAATGGAATGTGAATTTGAAAATGATACTTGTAAATGGACGTCGTTGTCTCAGGGAATTGATTCCAAATTTACTTTTCACCGTGTCACATCAGAATATCTACTTCATAGTCAAGAAGAGGGTCCAACGACAGATCATCAAAATGATCCAAATCAACATTTTCTTATCGTTCAAGCCTCAAGCGGTCATCACTATGGCGACATTGCTCAATTCAAAAGTCCTTCAAACTTAGAAGGGAAAGGTTGCTTGAATTTCGTTTTTTCATTTACGTCTTATGAAGGAATTCATATTTTGATGGTAAAGAGTGTAGATGAAAAGTCACGAGAGAAAATACTTTGGGAACTTAGA…	MIFLLLMSTFPLLSGKTLMECEFENDTCKWTSLSQGIDSKFTFHRVTSEYLLHSQEEGPTTDHQNDPNQHFLIVQASSGHHYGDIAQFKSPSNLEGKGCLNFVFSFTSYEGIHILMVKSVDEKSREKILWELRETDNFEINSWNHAAVLIESPSIFSQHVSIVFEVIRNDMGSGYAAIDALQLSSDNCNTYPPNAIPDPSPSPGTFNCDFNDNNCNWQNTFWIRTSGNSFNNSLNAGPSSDHLGISDSFYMIASSEFIEYEGEVAVLQTPSFPPKQSFCLHFYFTVSGIGLRQLNIYLVSEISLHRLHYWSLQSSDVENNTEWIEAQFYIDVPFSYKIRIMAQRGNGPFGYIAIDDFTFSNRSDCSFYPSMAVNPQDLSCTFEEESLCGWENSGEMDFK…	607	1760	304	1624.36	2036	585	285	852	473	420	1326	1907.34	713	1491	1718
c4777140109_g1	1.70013	7.08766	9.74e-05	0.0256156	MRC1_HUMAN^MRC1_HUMAN^Q:296-1425,H:234-1387^25.9%ID^E:2e-92^RecName: Full=Macrophage mannose receptor 1;^Eukaryota; Metazoa; Chordata; Craniata; Vertebrata; Euteleostomi; Mammalia; Eutheria; Euarchontoglires; Primates; Haplorrhini; Catarrhini; Hominidae; Homo`MRC1_HUMAN^MRC1_HUMAN^Q:133-1252,H:220-1357^24.08%ID^E:2e-82^RecName: Full=Macrophage mannose receptor 1;^Eukaryota; Metazoa; Chordata; Cra…	PF00059.20^Lectin_C^Lectin C-type domain^150-261^E:6.6e-16`PF00059.20^Lectin_C^Lectin C-type domain^300-406^E:9.6e-20`PF00059.20^Lectin_C^Lectin C-type domain^431-526^E:6.4e-11`PF05473.11^UL45^UL45 protein, carbohydrate-binding C-type lectin-like^535-673^E:8.9e-07`PF00059.20^Lectin_C^Lectin C-type domain^554-667^E:1.2e-15`PF00059.20^Lectin_C^Lectin C-type domain^702-801^E:3.1e-13`PF00059.20^Lecti…	ENOG410XRS3^mannose receptor, C type 1	KEGG:hsa:4360`KO:K06560	GO:0009986^cellular_component^cell surface`GO:0010008^cellular_component^endosome membrane`GO:0005887^cellular_component^integral component of plasma membrane`GO:0005886^cellular_component^plasma membrane`GO:0005537^molecular_function^mannose binding`GO:0004872^molecular_function^receptor activity`GO:0004888^molecular_function^transmembrane signaling receptor activity`GO:0001618^molecular_functio…	.	ATGAAACAGCCTTACTGTTTGCTATTTTGGATACTATTACCCAATTTAATAAAAGAGTTTGAAGGAAGAATACGTGAAGACGTGACGATTGAGTGTATGAATAAGAAATGTTATGAAATTCATTCAAAGAAGGCCACGTGGAAAGAAGCCTTTGAACTTTGCCTTCAAAGAAATTCTAAATTAGCCACATTCAGTACTTTTGAGCAGGGTCTGTCTTTAGTATCTCAATTTGGAAGAGATAACGAGTCTTATTGGATAAACTCAAATTCCTGTGCGATTTGGAATGAAGGATTTGTAAGGGGAAATTGTGAGTTGGAGCATGGAGTTCTTTGTGAGAGTGGAATGAAGAAGGTGACAGAGTCACCGAGTAGACCGGAGTGTAATGCTTATGGGTCTTGG…	MKQPYCLLFWILLPNLIKEFEGRIREDVTIECMNKKCYEIHSKKATWKEAFELCLQRNSKLATFSTFEQGLSLVSQFGRDNESYWINSNSCAIWNEGFVRGNCELEHGVLCESGMKKVTESPSRPECNAYGSWFYDPIANLCYSAIDSFENWYDAEVKCREKAKNDSASLVSITSFAEQSVITTIISQLLTNDSYWIGLSTDNKEGSYKWSDNSEISFIYWMNKEPNDREKKSCVIISLDSQGQWKTTNCSTGTHRALCKKKGVNYIPTNPPINDPPQLNCPPQWKKYKGKCFFVSESVKSYKDSLEDCRNAHSQSTLAVIENLGTNLFVQDIVVPNKAYIGLDDIKELNEWIWSDGNPLTFYNYTNWLPGEPNDNDQTLNCVEIQSNRGKWNDISCNQ…	1929.14	4293.17	910.81	5439.65	3240.42	1474	929.2	1688.82	986.2	1171.29	2899.14	4443.79	1599.38	3686.81	3670.8
c5320541206_g1	-4.57691	2.06685	2.29e-05	0.0113265	.	.	.	.	.	.	ATGAAGATCTTAGTAGTCTGTATTGTTATTCTCTGCCATGAAGCAAGTATTCATGCTTTTCCAAATCCCGAATTTACTGAAGGCTTATCTCAATATAGTCCTCAACATCGACAAGAAAAGAATTGTACATTAATAAAATCAAAAACGTCTCAGGGTCCTCTGTGTTTTAAAGAACCGAAATGTAAACCTCAATGTGAAAAAGCCGTTAAACAAGTTTGTAATCCAGTTACAAAAGAAGAATGTACTACAAAAGATGTTCAGGCTTGCAACAGTGTTACTGAGCAAAAATGTACTTCTCAATTGGTAATTGAAACAGCTCAAGAATGTAAAATAGTGAATCAAAATCAATGTGAAACGATTTCAAAACAAGAGTGTAATACGGTGAATGAGTCACAATGT…	MKILVVCIVILCHEASIHAFPNPEFTEGLSQYSPQHRQEKNCTLIKSKTSQGPLCFKEPKCKPQCEKAVKQVCNPVTKEECTTKDVQACNSVTEQKCTSQLVIETAQECKIVNQNQCETISKQECNTVNESQCQIKYETITEEQCEIVNQTKCENVNEQQCHQTTEKECKTILESETKNNCEDIPLKECRIVTQIIEENVIETKYETECNTELDTECNTVFETNTIGVPDNECVLVEEQRCKTVWESTPDQKCTSQSPNKCDSQFDAERPQKQCQTVLEDKCEQVTEKQCETVFENVCDNTNQVNSDYNALDTTYGAPKAPSCKKVPKQKCWDEPKIKCTKVPRAKCTDAETSTDKTLSKFCDGASNSSCQNGARKIPKQVCNNVSTAQCKPVIRQVPK…	0	11	5	7	10	420	9	1110	7	7	22	5	4	6	8
c57971164_g1	-5.50879	2.90646	1.71e-05	0.0105559	.	.	.	.	.	.	ATGAGCAAATTACTTTTGATTTTATCAACATTGATTCTTTTCGTAAATTCTCGTCCTCGCTATATTATGATTCCCTTCGATGATGTGGAATTTCTTCGACGACCACTACCAAATATCCGCCATATTCGCTCCTCGTATCCGGAAGAAAAGGCTGTTTACTCAATAGGAAGACAGGCAGAGCCCATTCCACAGGCTTCTGGAGAAGAGCAAATAGCCTCATTTATTGTTCCTGAACATTTGAGATCTGGAATCAGTGATACACAAGGGTCTGCAAGTACGTACCATACTGCTAATCCGGGTCCAGACTACGTGGACTATGGAGCCTATACTGGAGGTTATGGAGCCTTTGGATGGTACTCAGATCATCCGGTTCTTGTTTACAAACATTAA	MSKLLLILSTLILFVNSRPRYIMIPFDDVEFLRRPLPNIRHIRSSYPEEKAVYSIGRQAEPIPQASGEEQIASFIVPEHLRSGISDTQGSASTYHTANPGPDYVDYGAYTGGYGAFGWYSDHPVLVYKH*	2	22	50	7	25	2817	6	15	65	9	11	8	9	1	12
c6351942859_g1	5.02913	9.54622	4.12e-16	2.55e-12	TRY7_ANOGA^TRY7_ANOGA^Q:2-250,H:5-263^32.06%ID^E:4e-42^RecName: Full=Trypsin-7;^Eukaryota; Metazoa; Ecdysozoa; Arthropoda; Hexapoda; Insecta; Pterygota; Neoptera; Holometabola; Diptera; Nematocera; Culicoidea; Culicidae; Anophelinae; Anopheles	PF00089.25^Trypsin^Trypsin^32-248^E:2.6e-44	COG5640^protease	KEGG:aga:AgaP_AGAP008293`KO:K01312	GO:0005737^cellular_component^cytoplasm`GO:0005576^cellular_component^extracellular region`GO:0004252^molecular_function^serine-type endopeptidase activity`GO:0007586^biological_process^digestion	GO:0004252^molecular_function^serine-type endopeptidase activity`GO:0006508^biological_process^proteolysis	ATGATCAAAAATATTGTATTCGTATTCGTGTTGTTAGTCGATTGCTTCAATGCTCTTGAGTCTAAATTTTCGTCGCTTGAAGAAAAGAACAAAATCATTGGAGGCTATGAAGTCAAACCGAATTCAATTCCCTATCAAATATCTCTTCATGAAGATGATGTAGCCTACTGTGGAGGTGCTATTATCAATGAAAGAACTGTCATCAGTTCCGGTTCCTGTTGTTTTAATGAGAATTTATCGAGTCTTAGTGTTTTGGCTGGAGAACATAGTCTCTTTATTGACTCGGGATTTGAGCAAAGACAGAAAGTCGTTTCCGTCAAAATTCATCCAGAGTATTCAACATTTGAATACAACATTTGCTTACTACAAACACAAGAGGCTTTTCTCTTTAACGACTAT…	MIKNIVFVFVLLVDCFNALESKFSSLEEKNKIIGGYEVKPNSIPYQISLHEDDVAYCGGAIINERTVISSGSCCFNENLSSLSVLAGEHSLFIDSGFEQRQKVVSVKIHPEYSTFEYNICLLQTQEAFLFNDYVSSVEIPEENMEFEGNGITSGWGLTSLSGVSSNVLRAALVPLLPFEQCKKAYDLENNNDSMMCAGEPDKGLCYGDEGGPLTCDGLLCGIAAWGGNCGRASKPGFYTKTSRVSKWIKENAF*	2943	3577	1047	2808	1493	1510	1034	1314	1736.45	1252	6276	51432.9	77434.4	26550	21702.8
c74131416_g1	7.43426	-0.170746	3.85e-05	0.0158718	.	.	.	.	.	.	GGTTCCACTGGTTTCCATTCCGTAATACTCGGCGAGAAAAATGTCAAAGTTCCCACATTTGGTTTTTGCTCTGTCTATAGCTCAGTGGATGTTTCTCTGAGTTCTCTTGGACCTCATGACTATCCGAATTTAGATATTTCAAAAATTAAAATTCTTGGACGAAATCCGGAGACGAAGGGGTCTACTAGTTGGAATGCCGTTGTTGAGGACTCCAAATTGATTGTCAAAATTGACTCGACGAAAAGAAATGATGTCGAAGCGGATATTAAGGTACAATTTATCATTTTTTGTAACGTTCCTAGAACGACTTAG	GSTGFHSVILGEKNVKVPTFGFCSVYSSVDVSLSSLGPHDYPNLDISKIKILGRNPETKGSTSWNAVVEDSKLIVKIDSTKRNDVEADIKVQFIIFCNVPRTT*	17.18	21.95	36.39	0	46.24	0	0	0	0	0	67.36	0	0	38.21	0
c7413944633_g1	1.50901	4.12186	0.000321798	0.0460927	PLAC8_PONAB^PLAC8_PONAB^Q:4-98,H:25-109^37.89%ID^E:5e-10^RecName: Full=Placenta-specific gene 8 protein;^Eukaryota; Metazoa; Chordata; Craniata; Vertebrata; Euteleostomi; Mammalia; Eutheria; Euarchontoglires; Primates; Haplorrhini; Catarrhini; Hominidae; Pongo	PF04749.16^PLAC8^PLAC8 family^5-93^E:5.7e-18	ENOG410YWYC^placenta-specific 8	KEGG:pon:100171691	GO:0003682^molecular_function^chromatin binding`GO:0050873^biological_process^brown fat cell differentiation`GO:0042742^biological_process^defense response to bacterium`GO:0043066^biological_process^negative regulation of apoptotic process`GO:0040015^biological_process^negative regulation of multicellular organism growth`GO:0008284^biological_process^positive regulation of cell proliferation`GO:0…	.	ATGACGCAAGAGTGGAAGCAAGGGATTTGTGGTTGTTTTGGAGACTGTGACACCTGTTTCTGTGGCACGTGTTGCACGCCCTGTCTCATTAAACGAAATGCGGATGATTTAGGAAAACCTGGGCTTTTGTACTGTTTACTCGGATGTTTCTTTCCTTGTATTCCCCTTCTTTTACTTCGAAGTGAGGCACGGGAGCGCTATGGAATTCAAGGTTCGACACCCTCGGATGCTCTTTGCTCCTTTCTCTGTGGCCCCTGTGTGAATTGTCAAACGGGATCAGAAATCAAAGGAAGAGGAGATCATAATTAA	MTQEWKQGICGCFGDCDTCFCGTCCTPCLIKRNADDLGKPGLLYCLLGCFFPCIPLLLLRSEARERYGIQGSTPSDALCSFLCGPCVNCQTGSEIKGRGDHN*	309	547	126	478	233	220	232	146	193	156	319	499	419	700	311

## Sheet: Sheet c
#Differentially expressed genes for the comparison between Leuciscus burdigalensis and Gobio occitaniea parasites
Results of differential expression analysis					Annotations								Gene raw counts
gene_id	logFC	logCPM	PValue	FDR	sprot_Top_BLASTP_hit	Pfam	eggnog	Kegg	gene_ontology_blast	gene_ontology_pfam	transcript	peptide	annotation_file_ID	Assembly_gene_ID	Assembly_transcript_ID	Gudgeon #1	Gudgeon #2	Gudgeon #3	Gudgeon #4	Gudgeon #5	Dace #1	Dace #2	Dace #3	Dace #4	Dace #5	Minnow #1	Minnow #2	Minnow #3	Minnow #4	Minnow #5
c141382927_g1	-5.802	2.66033	3.51e-05	0.0272339	.	.	.	.	.	.	ATGAGTACGGAAACCGCTCTTGTTTCGACTGCTATGGATTTTCTCGGACGTGTGTCCTCCACATCCGAAGTCCTAACGTTAAATTTAACAAATTTGGTGATTCTTTTGATTCTAAAAGCCATTATCTTTGGTTTTGGTCTTTTTTCCCTTGGAGCGACTGACAATAATCAACATGGCTACGGTCGATCCTCTGAGTCCTCTTCCGGAATTCAACAAAGCGATTTAACGGGCGGAATGTGTTTTATGATGTACACGGCTGGTGATGAGGAAAAATTCTCTTGTGTTCAACGCTCTGCTTGTGAAGATCCACGTACTGCAACTGACTATTTGACTGCGTCTAAAATGTGGTACAAAATGCACACATTAATGAAAGTTGTTCCCTTTAATGATAAATACACT…	MSTETALVSTAMDFLGRVSSTSEVLTLNLTNLVILLILKAIIFGFGLFSLGATDNNQHGYGRSSESSSGIQQSDLTGGMCFMMYTAGDEEKFSCVQRSACEDPRTATDYLTASKMWYKMHTLMKVVPFNDKYTNIMSGIQDATEHAEKGGDCTIYKW*	c141382927_g1	c14138m.2927_g1	c14138m.2927_g1_i1	8	7	0	5	8	2550	6	3	11	9	2	3	6	2	6
c3520510505_g1	7.29054	5.99963	5.47e-05	0.0397367	.	PF00059.20^Lectin_C^Lectin C-type domain^92-204^E:7.2e-10	.	.	.	.	TTTTTTTTTTTTTTTTTTTCCTTTGGAAACTCAAAGAAAATCATGAAATTGACACTTTTGACTCTCAGTGCCCTCTGCTTATCTTTTGTTTCTGCTCAGCGTGGAGGCTTTTTTGGACTCTTTGGAAATCAGCAACGAGGAAATCGACCTCAAAATTCAAATTTTGGAGGCTCCAATTGTGGAGGCTGTCCCTGCTCTCCTCCAAATACAGTCATTAATGGACAAAACTACTTAGTTTCCTGGAGAGTTCCTGGCTGCTCTGTCTTTACACAAGATGGAGCCGTTCGCTACTGTCAAAGCAATGGAATGAGAGCCGTGTCTTTAGATGATGATGTCAAAGCCGCAGCAATTATGAATCTTTTGGCTCAAGATACTCAAAGGTATTTTTGGAGCGGAGGT…	FFFFFFSFGNSKKIMKLTLLTLSALCLSFVSAQRGGFFGLFGNQQRGNRPQNSNFGGSNCGGCPCSPPNTVINGQNYLVSWRVPGCSVFTQDGAVRYCQSNGMRAVSLDDDVKAAAIMNLLAQDTQRYFWSGGRVNHGQNSVTWLNGLTSFNQPYWSHTGGSQRPQPDNRERNEFCLAVLNNFYNDGIKWHDVSCHHQKPTICEAP*	c3520510505_g1	c35205m.10505_g1	c35205m.10505_g1_i1	24	11	288	11709	9	20	43	3	8	16	3921.94	8	8	1753	63
c3803413305_g1	-6.03104	3.09519	1.07e-05	0.0164742	.	PF07841.12^DM4_12^DM4/DM12 family^112-194^E:3.7e-07	.	.	.	.	ATGAAGCAAAATTTCCTGTTAGCTCTGGTTCTTGGTTTTAGTGCCGTAGCTAAAGGCAATGAATTTGAAGACTTGTCACTTGATCAATCAGAAAATCGTTTATTTAACACGTCAGGTACAGCAGCAACTCTCACAGTTTTGGGGGCCGCAATTCTGATTGGCATCATCATATATCTAATCTTCATTGGAAGTGTGTTTTCACCTTTTGGAAGCAGTCGTCATGGATACAACTATGAGCCGGCCTATGATCCGGCCTATGAGAACCAATACAGTCAATTCAGATCGAATACCGATGGCTATGAATTTAATTCTCTCAACATTCTTCAATGGATTTCAATGCTTCAAGACGTCTATGAGAAATTTGACTATAATGACCTAGAGTGTCAAAAGCGATTGATT…	MKQNFLLALVLGFSAVAKGNEFEDLSLDQSENRLFNTSGTAATLTVLGAAILIGIIIYLIFIGSVFSPFGSSRHGYNYEPAYDPAYENQYSQFRSNTDGYEFNSLNILQWISMLQDVYEKFDYNDLECQKRLICEVMKEPEYFGTAAEKFKSGFQYAKYLEVLSLPDDLRDLLDEYLDANARSEQKKNCDEFFKCPYSIKDSVKRNLPGNTL*	c3803413305_g1	c38034m.13305_g1	c38034m.13305_g1_i3	8.09	11.84	3.54	5.34	4.22	3462.42	12.02	22.8	3.9	2.61	6.07	15.22	7.48	3.14	9.32
c3810413387_g1	-4.27359	2.24671	3.53e-05	0.0272339	GOE_DROME^GOE_DROME^Q:110-727,H:151-833^25.94%ID^E:6e-53^RecName: Full=Protein gone early {ECO:0000312|FlyBase:FBgn0027528};^Eukaryota; Metazoa; Ecdysozoa; Arthropoda; Hexapoda; Insecta; Pterygota; Neoptera; Holometabola; Diptera; Brachycera; Muscomorpha; Ephydroidea; Drosophilidae; Drosophila; Sophophora	PF05649.12^Peptidase_M13_N^Peptidase family M13^146-503^E:8.5e-56	COG3590^endothelin-converting enzyme	KEGG:dme:Dmel_CG9634	GO:0016021^cellular_component^integral component of membrane`GO:0005886^cellular_component^plasma membrane`GO:0004222^molecular_function^metalloendopeptidase activity`GO:2000737^biological_process^negative regulation of stem cell differentiation`GO:0048477^biological_process^oogenesis	GO:0006508^biological_process^proteolysis	TCGCCAAAAATGGACCGGCTGTACTCCTTTCTACTCTCTTTTAGTTACAACGACTCTCGTGAAAACATGTGGAATGACGATCTTCCTGCTGGAAATATACCATCTTTTTCGAACGGAGTCCATCTGTACTCTCGTAATAGTTTGATCGAAGAAGGACATTCGACGACTCAAGACGATTCTCGACCTTTTCCGAAATCCAAAAATCTCTCACTTCGTCAACTTGCAAGTGAGGTTTTTGGATTTAATTCAAGAGGTTTAACTTTGATGACTGGAGTCTCTCTTCTCAACGGATTTTTACTCATTATCATTATCGGACTTTTGGTCAATTGGCCGGTTTCACGACTTTTACATGAGGGTCCATTATTCGTCTGTGACTCACCCATTTGTTTGACGGCCTCA…	SPKMDRLYSFLLSFSYNDSRENMWNDDLPAGNIPSFSNGVHLYSRNSLIEEGHSTTQDDSRPFPKSKNLSLRQLASEVFGFNSRGLTLMTGVSLLNGFLLIIIIGLLVNWPVSRLLHEGPLFVCDSPICLTASSELLSHLNSSVKPCEDFWNYACGSWLEKPKHHSESEWSLHSSRLRSLRKEKAISIALSSTLPSQFNSISWKVKHFWSSCMTLEFIESDREKPLLKIINGLGGWNVLRTFNLYAWDVSRVLRDLHAEYNVPALFSISVITSENYNSSSIIALRPSPSGLPHKSFYNRVFSEPAIVAYVSLLKDSALLFGASSPEAHKFSLDMFNFEKRFAEISPDSSLTPVSHFVRMTLKDLSSLSLNVPWIQILKAVYPETFIHESTEVLVESPQY…	c3810413387_g1	c38104m.13387_g1	c38104m.13387_g1_i1	6	17	3	19	6	57	12	928	327	10	7	105	8	83	15
c3929014839_g2	-4.96383	-0.347976	6.59e-06	0.0128173	.	.	.	.	.	.	AAAGATGACGGCAACGATAAAGATGGTGATCATGGTTTCCAAGAACATCCTAAACATAGTGATGAGGCTGAGGATGACGACGATGATGATGATTACTATGATAATGATGCCGGACTCCACTCGGATGACTATGACGAAGATGAGGAAGAGAATGAGGCGGTGCAGCATTCAATTAGCATTTCCTCATCCGAAACGCAGTGTCCTCTCTCGAAATCCTTTCATCCATCCTTTTCTTTTACTCTTCAGCCGGGTAGTATTCCAACTCCAAAAGGTATTTCTTTTTCTCATTATCAGACACACACACACAATAGTTTGTTTTTTTTTAATATT	KDDGNDKDGDHGFQEHPKHSDEAEDDDDDDDYYDNDAGLHSDDYDEDEEENEAVQHSISISSSETQCPLSKSFHPSFSFTLQPGSIPTPKGISFSHYQTHTHNSLFFFNI	c3929014839_g2	c39290m.14839_g2	c39290m.14839_g2_i1	0	2.34	1.14	1.16	0	65.22	26.95	56.02	34.81	3.39	0	19.01	0	18.71	0
c3955415163_g1	10.84	2.99321	3.35e-10	4.14e-06	GP107_HUMAN^GP107_HUMAN^Q:13-224,H:151-358^46.73%ID^E:3e-47^RecName: Full=Protein GPR107;^Eukaryota; Metazoa; Chordata; Craniata; Vertebrata; Euteleostomi; Mammalia; Eutheria; Euarchontoglires; Primates; Haplorrhini; Catarrhini; Hominidae; Homo	PF06814.12^Lung_7-TM_R^Lung seven transmembrane receptor^82-224^E:1.3e-34	ENOG410XQAQ^Lung seven transmembrane receptor	KEGG:hsa:57720	GO:0030136^cellular_component^clathrin-coated vesicle`GO:0005769^cellular_component^early endosome`GO:0005794^cellular_component^Golgi apparatus`GO:0016021^cellular_component^integral component of membrane`GO:0005654^cellular_component^nucleoplasm`GO:0032050^molecular_function^clathrin heavy chain binding`GO:0072583^biological_process^clathrin-dependent endocytosis	GO:0016021^cellular_component^integral component of membrane	AGCCTTCCTATTTTTAATTCAATAGAGGCTTACAAAGAGTATGTTCGAAGGCAAAACGGAGAAGACAGTTTGTCAGACTCGAAAATCTTTCAAAATCCGTCTAAAAGACAAAGCGAAAAGTTTGAAGGCTGTGAAAATGTGGACATTCCGCTAGTCAAAGACTATTCTGACAAATATAATCATAATAATAATTCCATCGTTTACAAAACGACTTTCATTATCTATATTTCCCAAGAGAAATTTGAGGGTCTCTACTCTCTTTATTTTCATAATTGTCATAGTGTCACAGAGAGTCTTGAATCCCTATACAAAGTCGGATTTACTTTAGACATTGATGAAAAAAACGGTGTTAGTTATTTATCGGCCGGAGAAATGCCGCTTCCAGCTCTCTATCTTCTT…	SLPIFNSIEAYKEYVRRQNGEDSLSDSKIFQNPSKRQSEKFEGCENVDIPLVKDYSDKYNHNNNSIVYKTTFIIYISQEKFEGLYSLYFHNCHSVTESLESLYKVGFTLDIDEKNGVSYLSAGEMPLPALYLLMAVVFFLSGSFWIFILRKNGTEQVFRIHWIMAALVYLKSLSLCFHGMNYHKIETNGKHLESLAILYYITHLLKGSLLFFTIVLIGSGWALLWKREKRETLMYLHGKTFLWLWISFVVAPLYFPSFGLFVIFKTPHQVMEKQRF	c3955415163_g1	c39554m.15163_g1	c39554m.15163_g1_i3	222.67	369.45	0	139.33	298.61	0	0	0	0	0	0	280.25	354.02	204.93	264.89
c4016015918_g1	3.80157	-0.938769	7.26e-06	0.0128173	.	.	.	.	.	.	ATGAAATCTCTGTTATTCGGTGGACTTTTAGTCCTCTTCATGATACTATTGATAATAGTAAATAATAACAATTTTCTCACAGACTGCTTACCCTTAGTCAATTTGACAAAAAGTCTCTTTGAAACGAATCCGTGTTTCAACGTCTTTTATGATGATTTCTCACATAACAACAAAAAAGAAAAACTCTGTAATATTACGGAAACCAATATTGTCTTGACTAGTATCGTCGATGAAATGAGCAAATTTGAATCCTTGGCCAACTATCAGCTCTGCTCCTTTTTGTTCTCCGACTCTTCTTTCTCAACATTAGAAACAAATAGTCAAAGGTTCATTTCAGGAGAAACAGCAGCCGATGAGAACAATGACTCAGACTCTTCTTATCTGAGAATTATTGCTCTA…	MKSLLFGGLLVLFMILLIIVNNNNFLTDCLPLVNLTKSLFETNPCFNVFYDDFSHNNKKEKLCNITETNIVLTSIVDEMSKFESLANYQLCSFLFSDSSFSTLETNSQRFISGETAADENNDSDSSYLRIIALRILLLSRSVNCLSLKYSHVSSKDLCETLYGTSFEETKEKLYILKLRNDKTCLSQKTSLNSWSHLTQKLSSYDSKALCNRLISTLHLRSTTSAPDNNSSIDVTSELFESFDTSLPPYVFYLMSKKILKERNFECIRGYEESEKIVSDIVNSIYNAILCKDLFVSNINHYSDTVAKLEEKKMNCTQNLNWSSQQTKVLCEELYQTTYSDFLQRKKVLKSRGVICSQVYELNETYIHNNKDSFDRIESKYLCQMEHKYRYADFAYINQL…	c4016015918_g1	c40160m.15918_g1	c40160m.15918_g1_i1	16	16	6	9	3	1	2	1	0	0	33	8	0	11	13
c4250520133_g2	-3.66533	0.781841	3.03e-05	0.0272339	.	.	.	.	.	.	GCATTATCTCATCTTTCCTCAATTGCAGAGTCTTTTGAATACAGGTATTCAAAATTTGGTTTGACAAGCTCATTCTATTGTAAAATTAATTCTCAAAAGTGTTGTAGTGTTCAGAAGATGAAGACTTTGTTATTTATTTTCTTTACTTTTCTTTTGTCTGTCATTTCTGTTACAATTTGTAGCACATCTTGTCCTGAAGTGACATTTGATATTATTAATGGAGAGAATTGTCAAAAAGTGAGTGTGAATGGTTGTGAAACGGAAATGAAATGCGATAATGTATCTCTGTCTTGCGATCATTTTCCTTGCATCGAAGCATCAGTGATAGAACCACTCAACTTCAAATGCTCTTCATTTAACGACAATAATGATTGTTGTACAAGTTACATTAAATGCGTC…	ALSHLSSIAESFEYRYSKFGLTSSFYCKINSQKCCSVQKMKTLLFIFFTFLLSVISVTICSTSCPEVTFDIINGENCQKVSVNGCETEMKCDNVSLSCDHFPCIEASVIEPLNFKCSSFNDNNDCCTSYIKCVKDENN*	c4250520133_g2	c42505m.20133_g2	c42505m.20133_g2_i1	6	0	8	2	5	60	21	7	155	79	13	25	75	3	15
c4322421632_g2	6.08568	-1.68773	1.81e-05	0.018665	GCY3E_DROME^GCY3E_DROME^Q:44-1026,H:42-992^38.11%ID^E:0^RecName: Full=Guanylate cyclase 32E;^Eukaryota; Metazoa; Ecdysozoa; Arthropoda; Hexapoda; Insecta; Pterygota; Neoptera; Holometabola; Diptera; Brachycera; Muscomorpha; Ephydroidea; Drosophilidae; Drosophila; Sophophora	PF01094.27^ANF_receptor^Receptor family ligand binding region^76-439^E:7e-40`PF00069.24^Pkinase^Protein kinase domain^549-811^E:1.6e-26`PF07714.16^Pkinase_Tyr^Protein tyrosine kinase^561-829^E:1.5e-33`PF00211.19^Guanylate_cyc^Adenylate and Guanylate cyclase catalytic domain^899-1026^E:1.7e-43	COG2114^Guanylate Cyclase	KEGG:dme:Dmel_CG33114`KO:K01769	GO:0008074^cellular_component^guanylate cyclase complex, soluble`GO:0005887^cellular_component^integral component of plasma membrane`GO:0005886^cellular_component^plasma membrane`GO:0005524^molecular_function^ATP binding`GO:0005525^molecular_function^GTP binding`GO:0004383^molecular_function^guanylate cyclase activity`GO:0004872^molecular_function^receptor activity`GO:0006182^biological_process^c…	GO:0004672^molecular_function^protein kinase activity`GO:0005524^molecular_function^ATP binding`GO:0006468^biological_process^protein phosphorylation`GO:0016849^molecular_function^phosphorus-oxygen lyase activity`GO:0009190^biological_process^cyclic nucleotide biosynthetic process`GO:0035556^biological_process^intracellular signal transduction	ACATCATTAGTAGTATTATTTTTGTTTTTATTATTACAAAAAAATGTGTCAAGTTTGATGATAAGAGAAGATATGAGCATCTATAGTTTTTTCTTATATTTTTCTTACAATATTCCTGTGATAATTGGTGATACTTTTACAATTGGATTTATAACTGGAAATCGATTACAAACTAATAATTCTTCAATTGTTGGAAAAGCAGATTATCGACTTCCAGGAGTTCGAATGAGTGCGGCTCTCTCTGTGGCTATAGAAGAAGTCAATTCTCAAAAGATTCTTCCGCTGGGACATGACTTAAAATACATTGTCGCCGAAACCTTTGGAGAAGAATCAAAGTCTATTTACTGGACAGCTCAATTATGGCGAAGAAATATAAGTGCTATTATTGGTCCTCAAGAA…	TSLVVLFLFLLLQKNVSSLMIREDMSIYSFFLYFSYNIPVIIGDTFTIGFITGNRLQTNNSSIVGKADYRLPGVRMSAALSVAIEEVNSQKILPLGHDLKYIVAETFGEESKSIYWTAQLWRRNISAIIGPQETCIHEARLASTFNIPMISHFCPHHVTSNKNLYRTFARTRPASTFVSKSTASLLLQYNWTKVAFFHSGVNGSEYNDIAVSIIQTFEQSGIDIKFKRSWSKIYYAGWKEDNFFDNWVKETFESIRIYVILGESDNHLGLLEALRSKELLQTGKYFVVGIQDTIWDSTNPSKYLKGYLKQNDPISSRALENFKHYFCIMSSSPQESSFLEFTHKVKEEMMKLDSPWSDLLGSLSIRLLKLRPEAAYLYDAVMLYAESLREILENNLGDP…	c4322421632_g2	c43224m.21632_g2	c43224m.21632_g2_i2	0	8.68	13	16	0	0	0	0	0	0	6	0	8	8	0
c4323721659_g1	2.97563	4.73646	3.49e-05	0.0272339	NRF6_CAEEL^NRF6_CAEEL^Q:66-684,H:157-803^26.44%ID^E:3e-59^RecName: Full=Nose resistant to fluoxetine protein 6;^Eukaryota; Metazoa; Ecdysozoa; Nematoda; Chromadorea; Rhabditida; Rhabditoidea; Rhabditidae; Peloderinae; Caenorhabditis	PF01757.21^Acyl_transf_3^Acyltransferase family^275-661^E:3.7e-26	ENOG410YD1T^nose resistant to fluoxetine protein 6-like	KEGG:cel:CELE_C08B11.4	GO:0016021^cellular_component^integral component of membrane`GO:0008289^molecular_function^lipid binding`GO:0016747^molecular_function^transferase activity, transferring acyl groups other than amino-acyl groups`GO:0006869^biological_process^lipid transport`GO:0007275^biological_process^multicellular organism development	GO:0016747^molecular_function^transferase activity, transferring acyl groups other than amino-acyl groups	ATGATAGTTCTATTATATTTTACAGTGTTTTTATTAAAATATTCTGAATCTAATAAAATAGTTGATGTATTGCAAGAATTGACACCACAAAAAGTGTATGACCATCTTGCAAAGTCTTCTTCATCGAATTGTCAAAAAGCAATCACACAAGTGATTAAATCCTGGAATGATTTTTCAGACGAAAATGAACTCAGAATGTTAGATGCATGTGGAAAATTTGGATCAGGTATACTTACTGGAAATGTACATGCTTATGGAACTTTTGATGAGTGTTTGCCGATTCGTGTAAAAGAAAAAGAGGGTATTCCCTCATACTCTGGTCAATATGTTTTAGTGACATTAACAATTAAAGACCCAATAAATAGTTCTGTAGTTTCGAATCGTATTAAATTTCGTCAT…	MIVLLYFTVFLLKYSESNKIVDVLQELTPQKVYDHLAKSSSSNCQKAITQVIKSWNDFSDENELRMLDACGKFGSGILTGNVHAYGTFDECLPIRVKEKEGIPSYSGQYVLVTLTIKDPINSSVVSNRIKFRHMDYGIDWTKWNITSTSIQDTIIALLSQPPVLGLCVPSLCSVNDIESGLRNLSQVILSEELNFDIGNNIYSEKELSIKPLEILALLLVSLLLLLVCVGSVLENYASNSEIYKSKLIQFLHCFSLLRNTRQLFKVSKEHNYIQCLNGIRALSMMWIIAGHTWLYFGQLNNSPNAFDQLDFFNQLSSLLIISSRYGVDTFFLIGGFLISYLQFKRLDKTNGKFNFFLLIVHRLIRLSPLYTFNILFYMTAFPLLGNGPHWSFVENLSKY…	c4323721659_g1	c43237m.21659_g1	c43237m.21659_g1_i2	45	696.97	72	89	58	25	17	27	22	38	221.79	2281.07	1612.02	504	1425.24
c4405623836_g1	13.1865	5.38641	5.35e-06	0.0128173	LTN1_XENTR^LTN1_XENTR^Q:969-1522,H:1096-1695^33.39%ID^E:2e-88^RecName: Full=E3 ubiquitin-protein ligase listerin;^Eukaryota; Metazoa; Chordata; Craniata; Vertebrata; Euteleostomi; Amphibia; Batrachia; Anura; Pipoidea; Pipidae; Xenopodinae; Xenopus; Silurana`LTN1_XENTR^LTN1_XENTR^Q:94-360,H:1-268^34.81%ID^E:2e-36^RecName: Full=E3 ubiquitin-protein ligase listerin;^Eukaryota; Metazoa; Chordata; Cra…	PF13639.5^zf-RING_2^Ring finger domain^1470-1519^E:1.2e-06	COG5219^listerin E3 ubiquitin protein ligase 1	KEGG:xtr:780202	GO:0016740^molecular_function^transferase activity`GO:0008270^molecular_function^zinc ion binding`GO:0016567^biological_process^protein ubiquitination	.	TGTGAGGTCCTTCCTCAGCTGACAAGACTGACTTTGTTTACAACGTGTCTAAGCATGGGTGGAAAGAAAAAAGATACACAGAGAACAAAGGGAAATACAAAGCCATCCAGCTCTTCACGAAGTGCAAAACTACTCGAAAATAATGTTCCATTTATTCATTTACCGGATTCTACGAGTACTGCTTTTCTTGAAATGTCATCAGAAAGTCAAATTCCATTCGAATTTAAAATGACAATGAAAAAAATGATGAAACATGATGAAACGACGAAATATAAGGCAATTTCACAATTTCGTCAACTCTGTGAGGATTCGACAGAAATCGAGGAAATTAAATTCATATTACCCTACTGGCCACGGATTTATTCTAAAATATCTAATGATATCGATACTCGTGTTCGT…	CEVLPQLTRLTLFTTCLSMGGKKKDTQRTKGNTKPSSSSRSAKLLENNVPFIHLPDSTSTAFLEMSSESQIPFEFKMTMKKMMKHDETTKYKAISQFRQLCEDSTEIEEIKFILPYWPRIYSKISNDIDTRVREEAQQALLTIVKKVGRSLAPFLKALLPIWLSCTKDPYGSVRQMACDAFDAAFHSKRKFIEALVFCEVEIMNYIEDIITKQRYVSFSDSLTVTKEDSESKFVRSVSCALLVYQEMLNCKVISEKTKSQGMSILNSPKFWKYSTTKSPLILSSWYQLILGFEYQSSICNDSVFKKFCSVVFINLDESESFLLQHIWNAALHLTHFYPNWFTAIDLKTSLKKIINLIKNGCPENVMPQILTLFDQISQHSSSTFGVEVLKALHDYSPLY…	c4405623836_g1	c44056m.23836_g1	c44056m.23836_g1_i2	1080.2	2946.22	1297.83	0	0	0	0	0	0	0	0	2215.89	0	1582.02	2083.34
c4474025759_g5	-2.06612	1.361	1.25e-05	0.0172122	PDFR_DROME^PDFR_DROME^Q:7-271,H:236-511^32.25%ID^E:3e-42^RecName: Full=PDF receptor;^Eukaryota; Metazoa; Ecdysozoa; Arthropoda; Hexapoda; Insecta; Pterygota; Neoptera; Holometabola; Diptera; Brachycera; Muscomorpha; Ephydroidea; Drosophilidae; Drosophila; Sophophora	PF00002.23^7tm_2^7 transmembrane receptor (Secretin family)^10-254^E:1.1e-48	ENOG410XRS2^Receptor	KEGG:dme:Dmel_CG13758	GO:0016021^cellular_component^integral component of membrane`GO:0005887^cellular_component^integral component of plasma membrane`GO:0005622^cellular_component^intracellular`GO:0043005^cellular_component^neuron projection`GO:0043025^cellular_component^neuronal cell body`GO:0004948^molecular_function^calcitonin receptor activity`GO:0008188^molecular_function^neuropeptide receptor activity`GO:000716…	GO:0004930^molecular_function^G-protein coupled receptor activity`GO:0007186^biological_process^G-protein coupled receptor signaling pathway`GO:0016021^cellular_component^integral component of membrane	ATGAATCGACAAAATCATATCATCAATGTCGTTCGCATCATTTATCTCCTGGGTTCTACGTGCTCACTCATCTTATTGTTGGCGTCTCTATATATATTTATTACATTCAAATCTATTCAGTGTTCCCGACTCTCTGTTCATAAAAACCTCGTGCTCTCGCTCATTCTACACTTTGTTTTTTGCATCATTTGGGTTGAGCCCTATATCTTTAACACGTTACCCAATTACAATCAAATAGAATTTGTTTGTAAAGGCATTTTGTGTATTCAAATGTTTGCTCGTTTGTCATCAACGAACTGGCTCTTTAATGAAGGGTTCTATCTTCATTCTCGTATTACCGTCAGTATATTCAATTCTGAGGCTCCTTTTAAATTTTTTCATACCGTCGGCTGGGGTTTC…	MNRQNHIINVVRIIYLLGSTCSLILLLASLYIFITFKSIQCSRLSVHKNLVLSLILHFVFCIIWVEPYIFNTLPNYNQIEFVCKGILCIQMFARLSSTNWLFNEGFYLHSRITVSIFNSEAPFKFFHTVGWGFSALCVIIWSFVMYINVDDGQCWEGYHDLSYMWIITGPMTLVLLINFGFLVNIVRILVTKLRAHSSPEADQIRKAMKAVGVLFGFLGFSNFVFFINPRDGGSWEHSYIITNAILQSTQGVVVSILYCFISADVRLAFAKKHYRMKVKWKSRNLKSGSSKKSSRDSKFTRCPESRATCFYENSLKEFQRADSFPPHRTSNNVYIPRILTTPFEETDKKSSICEFSDRRKERTKVLIHKVSQHSQHLTAEESNL*	c4474025759_g5	c44740m.25759_g5	c44740m.25759_g5_i1	21	45	17	11	15	76	137	239	56	67	39	20	12	25	16
c4527427358_g1	-1.60462	4.10054	1.52e-05	0.018665	MOT12_XENLA^MOT12_XENLA^Q:9-328,H:133-460^22.32%ID^E:5e-07^RecName: Full=Monocarboxylate transporter 12;^Eukaryota; Metazoa; Chordata; Craniata; Vertebrata; Euteleostomi; Amphibia; Batrachia; Anura; Pipoidea; Pipidae; Xenopodinae; Xenopus; Xenopus	.	.	KEGG:xla:444553`KO:K11810	GO:0005887^cellular_component^integral component of plasma membrane`GO:0005308^molecular_function^creatine transmembrane transporter activity`GO:0015293^molecular_function^symporter activity`GO:1902598^biological_process^creatine transmembrane transport	.	ATGGTTCGTGACTCTTCAAATTTAATGATTGGTCAGTATTTTAAACGAAAGAGAAGCAAAGTCGAAATAATATTAGTCTCTGCAACAGGATTTGGTTTAATCTTCATGTCTCTACTTCTTCATTATTTATTGAGCTATTTGGGTTGGATACACGGTCTTCAAGCTCTAACGGTAATTGTATCCCTTACATTTTTGACGGGAACCTCCTATCGCTCTGCGTCTCTCTATCATCCACAGCGAAGAGCCATTTTACATTTAAAGAGTCAAAGGCGAAAAATTAAAAGTAAAGATAAATTCTCTGACGACTCCATTCCCTTTATTGATGTATCGAGTCTTAAGAGACAAACAGTTCAAATGCTTCTTTTCTCTGTGTCTCTTGGCTCCTTTGGTCTCTACACA…	MVRDSSNLMIGQYFKRKRSKVEIILVSATGFGLIFMSLLLHYLLSYLGWIHGLQALTVIVSLTFLTGTSYRSASLYHPQRRAILHLKSQRRKIKSKDKFSDDSIPFIDVSSLKRQTVQMLLFSVSLGSFGLYTPLFYTAHLSLSYENTFNISVLWLQVTTGIAWILGSCLFGFLSSCHTLEHGSSCQICLLVSGILILFFPFVSTMRDHLIFLAFYGLVLGGYAYSLKVYVFQKLRARHFSFAWSFVQCSMALPTPLGILITGMINSAYDNKAGFYLSALGPLFGSLIMGIFSLHRRHRYRLNSQDKRTQENPSKVYGGCYSCFSCYSSTHSGSCCSCKVKGLTCRVENKTRSHSLCLKHIHSHHLSYSFGDLVLESCRDALQLEQCFISDEEDDEEKD…	c4527427358_g1	c45274m.27358_g1	c45274m.27358_g1_i1	92	225	151	167	233	1057	412	428	772.01	526	221	157	246	236	361
c4604930204_g1	2.21658	2.03623	5.22e-06	0.0128173	ITBX_DROME^ITBX_DROME^Q:12-768,H:37-843^35.71%ID^E:2e-163^RecName: Full=Integrin beta-PS;^Eukaryota; Metazoa; Ecdysozoa; Arthropoda; Hexapoda; Insecta; Pterygota; Neoptera; Holometabola; Diptera; Brachycera; Muscomorpha; Ephydroidea; Drosophilidae; Drosophila; Sophophora	PF00362.17^Integrin_beta^Integrin beta chain VWA domain^109-350^E:8.8e-97`PF07974.12^EGF_2^EGF-like domain^530-561^E:2.9e-05`PF08725.10^Integrin_b_cyt^Integrin beta cytoplasmic domain^725-768^E:2.6e-16	ENOG410XP60^integrin, beta	KEGG:dme:Dmel_CG1560`KO:K05719	GO:0016324^cellular_component^apical plasma membrane`GO:0009925^cellular_component^basal plasma membrane`GO:0031252^cellular_component^cell leading edge`GO:0043034^cellular_component^costamere`GO:0030425^cellular_component^dendrite`GO:0005925^cellular_component^focal adhesion`GO:0005887^cellular_component^integral component of plasma membrane`GO:0008305^cellular_component^integrin complex`GO:0016…	.	TCCTCATCATCATCATCATCATCCTCCATGAAAATTCTACTCTGTAATAGTGCTCTTAATTGTGACGACTGTCTCTCAGTCTCTGGCTGCTCTTGGTGCTCTGATCCTGGCATGCAGAAGCATCGATGCATGTCAAATACCCAAGGAATTAAAGACTGTAAATCACTTCAAAATCCAAAGAGTAGTTTTAAAATCCTACAATCTGATCCATTAACCTCCTCAACTTCGGGACCACTAAGTACATTTGTTCAAATTCGTCCTCAAAGAATAGAGTTGAACCTTCGAGTTGGAGAAGAATTTGATTTTGATTTTGAAGTCTCTGCTGCTAAAGACTACCCTTTAGATGTGTACTATTTAATGGATCTCTCTAATTCTATGACGGATGATAAAACTATGATT…	SSSSSSSSSMKILLCNSALNCDDCLSVSGCSWCSDPGMQKHRCMSNTQGIKDCKSLQNPKSSFKILQSDPLTSSTSGPLSTFVQIRPQRIELNLRVGEEFDFDFEVSAAKDYPLDVYYLMDLSNSMTDDKTMIVKLATKLAEAFQSITKDFRIGFGSFVDKEVMPFISLVHEDNCPNRVCPQPYSFQHHMSLSEDPKAFQENVQKASISGNIDKPEGGLDALVQVLVCEKQIGWRHKARKIIIFTTDMSFHIAMDGKLGGLVRPHDGKCHLNDSGYYTHSRLQDYPSIGLINHLVQKHSAHVIWAVTEDQVPLYATLANVIAGSTVGSLSSDSSNIVKLIKSQFQDIAKRIGIQSNSSLSSLYFTSSCSEQEDEERICTNVPLGTSVTFTLHISLPSCL…	c4604930204_g1	c46049m.30204_g1	c46049m.30204_g1_i1	39	186	55	107	143	35	18	9	42	25	94	111	144	64	67
c4761438894_g1	9.08159	8.22891	5.53e-06	0.0128173	.	PF01607.23^CBM_14^Chitin binding Peritrophin-A domain^65-128^E:4.3e-10	.	.	.	GO:0008061^molecular_function^chitin binding`GO:0006030^biological_process^chitin metabolic process`GO:0005576^cellular_component^extracellular region	TGTCTAATGAGTTTTCACAGTTGCTTCTCATCTTTACTCTCGTTACACTCAGTAGACAATTCATTTATCATGAAATCCTTGGTTTTTGCTCTAACTTTAATTGGAAGTGCTGTCTGTCAATCTGACAGTGCGTATCAATTAGTGGATGGAGCTGAATTAATTTTAAATCAACAACTTGTGACATCATTTACATGTGAAGGTCAAAAATATGGTTACTACGCTGATGTTTCCAACAATTGTCAAATTTTCCATGTGTGTCTTCCGATTGAAGATGACTTTGGAGCCATTGTTGAAACAACTCAATGGTCTTTCATTTGTGGAAACCAAACCGTTTTTGATCAAAATACTTTAACTTGCAATCACCCAGCTGATGCGTACCCATGTGCGGACTCTCCATCC…	CLMSFHSCFSSLLSLHSVDNSFIMKSLVFALTLIGSAVCQSDSAYQLVDGAELILNQQLVTSFTCEGQKYGYYADVSNNCQIFHVCLPIEDDFGAIVETTQWSFICGNQTVFDQNTLTCNHPADAYPCADSPSLYGTVEFGKIPVKTSA*	c4761438894_g1	c47614m.38894_g1	c47614m.38894_g1_i2	100.43	27.47	91.42	66303.9	101.84	14.46	49.36	8.17	38.5	28.54	855.31	106.73	30.34	13501.3	185.83
c5320541206_g1	-5.01244	2.06685	5.79e-06	0.0128173	.	.	.	.	.	.	ATGAAGATCTTAGTAGTCTGTATTGTTATTCTCTGCCATGAAGCAAGTATTCATGCTTTTCCAAATCCCGAATTTACTGAAGGCTTATCTCAATATAGTCCTCAACATCGACAAGAAAAGAATTGTACATTAATAAAATCAAAAACGTCTCAGGGTCCTCTGTGTTTTAAAGAACCGAAATGTAAACCTCAATGTGAAAAAGCCGTTAAACAAGTTTGTAATCCAGTTACAAAAGAAGAATGTACTACAAAAGATGTTCAGGCTTGCAACAGTGTTACTGAGCAAAAATGTACTTCTCAATTGGTAATTGAAACAGCTCAAGAATGTAAAATAGTGAATCAAAATCAATGTGAAACGATTTCAAAACAAGAGTGTAATACGGTGAATGAGTCACAATGT…	MKILVVCIVILCHEASIHAFPNPEFTEGLSQYSPQHRQEKNCTLIKSKTSQGPLCFKEPKCKPQCEKAVKQVCNPVTKEECTTKDVQACNSVTEQKCTSQLVIETAQECKIVNQNQCETISKQECNTVNESQCQIKYETITEEQCEIVNQTKCENVNEQQCHQTTEKECKTILESETKNNCEDIPLKECRIVTQIIEENVIETKYETECNTELDTECNTVFETNTIGVPDNECVLVEEQRCKTVWESTPDQKCTSQSPNKCDSQFDAERPQKQCQTVLEDKCEQVTEKQCETVFENVCDNTNQVNSDYNALDTTYGAPKAPSCKKVPKQKCWDEPKIKCTKVPRAKCTDAETSTDKTLSKFCDGASNSSCQNGARKIPKQVCNNVSTAQCKPVIRQVPK…	c5320541206_g1	c53205m.41206_g1	c53205m.41206_g1_i1	0	11	5	7	10	420	9	1110	7	7	22	5	4	6	8
c74131416_g1	7.76718	-0.170746	1.78e-05	0.018665	.	.	.	.	.	.	GGTTCCACTGGTTTCCATTCCGTAATACTCGGCGAGAAAAATGTCAAAGTTCCCACATTTGGTTTTTGCTCTGTCTATAGCTCAGTGGATGTTTCTCTGAGTTCTCTTGGACCTCATGACTATCCGAATTTAGATATTTCAAAAATTAAAATTCTTGGACGAAATCCGGAGACGAAGGGGTCTACTAGTTGGAATGCCGTTGTTGAGGACTCCAAATTGATTGTCAAAATTGACTCGACGAAAAGAAATGATGTCGAAGCGGATATTAAGGTACAATTTATCATTTTTTGTAACGTTCCTAGAACGACTTAG	GSTGFHSVILGEKNVKVPTFGFCSVYSSVDVSLSSLGPHDYPNLDISKIKILGRNPETKGSTSWNAVVEDSKLIVKIDSTKRNDVEADIKVQFIIFCNVPRTT*	c74131416_g1	c7413m.1416_g1	c7413m.1416_g1_i1	17.18	21.95	36.39	0	46.24	0	0	0	0	0	67.36	0	0	38.21	0

## Sheet: Sheet d
#Differentially expressed genes for the comparison between Gobio occitaniea and Phoxinus phoxinus parasites
Results of differential expression analysis					Annotations								Gene raw counts
gene_id	logFC	logCPM	PValue	FDR	sprot_Top_BLASTP_hit	Pfam	eggnog	Kegg	gene_ontology_blast	gene_ontology_pfam	transcript	peptide	annotation_file_ID	Assembly_gene_ID	Assembly_transcript_ID	Gudgeon #1	Gudgeon #2	Gudgeon #3	Gudgeon #4	Gudgeon #5	Dace #1	Dace #2	Dace #3	Dace #4	Dace #5	Minnow #1	Minnow #2	Minnow #3	Minnow #4	Minnow #5
c298427524_g1	2.96117	9.43306	1.54e-09	9.5e-06	.	.	.	.	.	.	ATGTTTGGAAACATATACATTACGCTAGCAACTTTGTTTCTATTAAGTAACGTTCAAGTGAATTGTAGAAATGTGACACTCAAAGCATCTCAAAATTGGTACAATTTTAGAACAACTTTTGCTCTTATTCCTCTGAATGGATTTAATTCACAGCCTAGACAGGAAAATGAAGTTGATGACTATGTACAAATCGGACATTGTGGAGATGGTTCAAAATTCATGGGTCAAAGATTCGTTCCTTATATAAATGACTTTTCCATTGGTTTAATCTTTGACAAAAATGGTTTTATTGCTGGAATGCAATCAATCATTGATAAAAATGATATTAAACATGGCTTTGAGGCCTATGATAATAATCCAATGTATCAAAAAGATATTTTGTTTGAAAATAAAGAGGTT…	MFGNIYITLATLFLLSNVQVNCRNVTLKASQNWYNFRTTFALIPLNGFNSQPRQENEVDDYVQIGHCGDGSKFMGQRFVPYINDFSIGLIFDKNGFIAGMQSIIDKNDIKHGFEAYDNNPMYQKDILFENKEVYISTAYFVEPSTICTEGRTQSQFETEGTGNVLIFQNGPSINEEYLVRAPITQEEAATNNFWYKHLCFINMGRHYFPFSDKGNDDCVNTFPVQLIYNSGVMNGFVWSHFGTFSGKSWEHPPEAAISHIISNPSPCIFEKLKTEGLTTLHVYFREYYLTCING*	c298427524_g1	c29842m.7524_g1	c29842m.7524_g1_i1	3400	9730.99	2756	3530	1878	1965	1691	1608	923	1444.25	12282	41530	56574	23743.5	25975.5
c3740012664_g1	-8.31266	0.388625	6.45e-06	0.019932	B3A3_MOUSE^B3A3_MOUSE^Q:71-102,H:884-915^87.5%ID^E:1e-10^RecName: Full=Anion exchange protein 3;^Eukaryota; Metazoa; Chordata; Craniata; Vertebrata; Euteleostomi; Mammalia; Eutheria; Euarchontoglires; Glires; Rodentia; Myomorpha; Muroidea; Muridae; Murinae; Mus; Mus	PF00955.20^HCO3_cotransp^HCO3- transporter family^12-105^E:3.4e-11	ENOG410XPHD^solute carrier family 4	KEGG:mmu:20536`KO:K13856	GO:0005887^cellular_component^integral component of plasma membrane`GO:0005886^cellular_component^plasma membrane`GO:0015301^molecular_function^anion:anion antiporter activity`GO:0005452^molecular_function^inorganic anion exchanger activity`GO:0008510^molecular_function^sodium:bicarbonate symporter activity`GO:0051453^biological_process^regulation of intracellular pH	GO:0006820^biological_process^anion transport`GO:0016021^cellular_component^integral component of membrane	ATGGATCATCCTTTAATGTCCATTGATAAGTACTGTGCCGCGACGAATACGTCATTGGATCGATGGAACGAAATACTTAATGAGACGATGCAGTTGAAGACATCGCCCGTCTCTTTAGAGACAGAGGAAGTACTCGGAACAACGATGACACCAACGATGACAACAACAATGATGATGATGACCGTTATAACGAAAGGAGCTCATGTCAAAGAGCCCAACACGGCTCTTCTCTCACTCATTTTGATGTTAGGAACATTTTTAATCGCATATTTCCTTCGTATCTTTCGAAATAGCAAATTTCTAGGACGAAATATACATATTATACGATATATTCATTTATATCTCATGATGCTCTGCTATTAG	MDHPLMSIDKYCAATNTSLDRWNEILNETMQLKTSPVSLETEEVLGTTMTPTMTTTMMMMTVITKGAHVKEPNTALLSLILMLGTFLIAYFLRIFRNSKFLGRNIHIIRYIHLYLMMLCY*	c3740012664_g1	c37400m.12664_g1	c37400m.12664_g1_i1	44.59	0	0.98	48.52	93.24	1.36	75.48	0	45.28	25.15	0	0	0	0	0
c4016315927_g2	4.47036	0.252225	1.78e-05	0.0416363	.	PF02221.14^E1_DerP2_DerF2^ML domain^12-83^E:3.9e-05	.	.	.	.	AATATGACGACCTTTCGGGGTCCCTCCACAACCAAAATCCCGCTATTTAAAGGCTCTTCCATAACAATATGTATTTCCGGTCAAACGACGTCAAATGTGAATCACATTCAAACAGCTGTTCATGGAGAAATACTTTTTTTTCAACATGGTTTTTGCTCTGTTCAAAAGGATGGATGTTCTGGAATAGCTGGAAATTGTCCATTAGAAGCTAATCAACCCTTTAGCTTTTGCTCCACACTTGAAGTTGCATCATTAGCTCTTATGATGGAATCAAGGCTATTACTAGATCCAATTGCTTGTATCTGA	NMTTFRGPSTTKIPLFKGSSITICISGQTTSNVNHIQTAVHGEILFFQHGFCSVQKDGCSGIAGNCPLEANQPFSFCSTLEVASLALMMESRLLLDPIACI*	c4016315927_g2	c40163m.15927_g2	c40163m.15927_g2_i1	0	0	0	0	10.1	11.63	36.22	10.47	13.73	0	28.79	13.77	15.49	129.18	47.1
c4085217154_g1	-4.04758	3.09917	2.02e-05	0.0416363	HMCN1_HUMAN^HMCN1_HUMAN^Q:16-83,H:4570-4642^36.49%ID^E:7e-08^RecName: Full=Hemicentin-1;^Eukaryota; Metazoa; Chordata; Craniata; Vertebrata; Euteleostomi; Mammalia; Eutheria; Euarchontoglires; Primates; Haplorrhini; Catarrhini; Hominidae; Homo`HMCN1_HUMAN^HMCN1_HUMAN^Q:27-81,H:4694-4754^37.7%ID^E:4e-06^RecName: Full=Hemicentin-1;^Eukaryota; Metazoa; Chordata; Craniata; Vertebrata; Euteleostomi; M…	PF00090.18^TSP_1^Thrombospondin type 1 domain^37-81^E:0.00026`PF01549.23^ShK^ShK domain-like^39-49^E:960`PF01549.23^ShK^ShK domain-like^84-116^E:1.1e-05`PF01549.23^ShK^ShK domain-like^125-156^E:0.93	ENOG410ZN3C^von Willebrand factor A domain containing 7	KEGG:hsa:83872`KO:K17341	GO:0005604^cellular_component^basement membrane`GO:0005938^cellular_component^cell cortex`GO:0030054^cellular_component^cell junction`GO:0032154^cellular_component^cleavage furrow`GO:0070062^cellular_component^extracellular exosome`GO:0005509^molecular_function^calcium ion binding`GO:0007049^biological_process^cell cycle`GO:0051301^biological_process^cell division`GO:0050896^biological_process^re…	.	ATGACTTATTTTCTGTTGATTGCTTTACTTTTCGGAACTGCCATCGGAAGAGATGTACAATTCAATGACAATTCAATTGACAGAGCTGCGCCTGTGAAGCCATCATGGTCAAAATGGTCACCATTATCAGAATGCAGCAAAAATTGTGGCTGGGGCTACATGGTTACCACACGAACGTGTTCTAAAGGCCGAAAATGTGAGGGCCGTTTTCTTGATGAATCCAGATGCTATGAACAACCCTGTAATATCTGTTCAGATGTTGCGTCAGATTGTGCTGCTAGAAAAGATAATGGAGATTGTAAAACTAAACATGAGGCTATGAAACAAGATTGTCCTCAAAGTTGTAATGAGGATTTAATTGTTGGAAGACTTTGCTCGCAATTTAAAGATCGGGGCATT…	MTYFLLIALLFGTAIGRDVQFNDNSIDRAAPVKPSWSKWSPLSECSKNCGWGYMVTTRTCSKGRKCEGRFLDESRCYEQPCNICSDVASDCAARKDNGDCKTKHEAMKQDCPQSCNEDLIVGRLCSQFKDRGICDSSNKYFKEIVDLCGQTCEYFCPRQ*	c4085217154_g1	c40852m.17154_g1	c40852m.17154_g1_i1	1321	59	29	50	191	21	33	129	16	51	15	25	57	18	7
c4566328810_g2	-2.15716	2.08774	2.83e-05	0.049876	.	.	.	.	.	.	ATGAAAGGTCTTTTTATTTTATGTCTATTGACTTTTCTAACGACGGTCAAGTCTTTGGAAATGAATGAAAATATTGAAATTGCAGAAAATGCGTCTTGTACTGAGCCAGAGCTTTGCAGCGACATGGAAAACCATTGCAAAAACCAAATTGTGAAAAGATACTGCAAAAATACTTGCAAAACCTGTAATAAGTGCTATGATGACTCTTCTTGTTCCTGGACCAAAAATTCCTGTAGTCATAAGAATCTTTACTGGCACTGTCCCGTTAAATGTGGAACATGTGATCGAATGCACGATCTTCCACCCGCTCCATTCTAA	MKGLFILCLLTFLTTVKSLEMNENIEIAENASCTEPELCSDMENHCKNQIVKRYCKNTCKTCNKCYDDSSCSWTKNSCSHKNLYWHCPVKCGTCDRMHDLPPAPF*	c4566328810_g2	c45663m.28810_g2	c45663m.28810_g2_i2	129	257.18	16	157.41	184.06	52	41	132.96	48	32	41.75	28	43	34	21
c4651832155_g3	2.68876	3.73438	3.94e-08	0.000162454	ABHDA_MOUSE^ABHDA_MOUSE^Q:17-266,H:46-289^32.67%ID^E:2e-38^RecName: Full=Mycophenolic acid acyl-glucuronide esterase, mitochondrial;^Eukaryota; Metazoa; Chordata; Craniata; Vertebrata; Euteleostomi; Mammalia; Eutheria; Euarchontoglires; Glires; Rodentia; Myomorpha; Muroidea; Muridae; Murinae; Mus; Mus	PF12146.7^Hydrolase_4^Serine aminopeptidase, S33^64-145^E:3.7e-11	COG0596^Alpha beta hydrolase	KEGG:mmu:213012`KO:K13702	GO:0005829^cellular_component^cytosol`GO:0005739^cellular_component^mitochondrion`GO:0004553^molecular_function^hydrolase activity, hydrolyzing O-glycosyl compounds`GO:0102390^molecular_function^mycophenolic acid acyl-glucuronide esterase activity`GO:0019391^biological_process^glucuronoside catabolic process	.	ATGTCAAGTCAAACTTGTATTCCAAATTCTGACTATGTTCCAATAGAAGTCTCCTTTATAAATGTGGCCGAGGGACGACCTGTAGCCTATCGCAAATTTACTGGAACCAAACAACCGACACTATTGTATATTCCAGGATGGTTGTGTCCAATGGCGCTAGAGAAAATAGTTGCTTTTGAAAAATTCGCTAGAGAAAACGGATATTCGAATGTTCGCTATGATCAGGAGGCGAGTGGTCTTTCAAGGGGAGATAGAATGAAAGTCGAATTTGAACATTGGATCGAAGATGCTCTTTGTATGGTGGATCGTGTTTGTGACGAAGGGCCCATTGTACTCATAGCTTCCAGTGTCGGAGGTTGGATATCAACAATCGTCGCTCAAAGACGTCCGTCTCGAATA…	MSSQTCIPNSDYVPIEVSFINVAEGRPVAYRKFTGTKQPTLLYIPGWLCPMALEKIVAFEKFARENGYSNVRYDQEASGLSRGDRMKVEFEHWIEDALCMVDRVCDEGPIVLIASSVGGWISTIVAQRRPSRIHSILFIAPAFNSIYASFKYYYSLVSQEEQEAIDNGSNGVRIKMKYGGVNYLRKDFSENTRQFEINFKEPIPLSCPVRIIHSLQDEDIPYKSSLNFIANITSENADLILRKKGDHRLNTEDDIALQINEMKKLLKEYFIN*	c4651832155_g3	c46518m.32155_g3	c46518m.32155_g3_i2	54	77	41	59	200	141	191.09	67	72	53	646	601	740	547	265
c6351942859_g1	3.94041	9.54622	1.94e-11	2.39e-07	TRY7_ANOGA^TRY7_ANOGA^Q:2-250,H:5-263^32.06%ID^E:4e-42^RecName: Full=Trypsin-7;^Eukaryota; Metazoa; Ecdysozoa; Arthropoda; Hexapoda; Insecta; Pterygota; Neoptera; Holometabola; Diptera; Nematocera; Culicoidea; Culicidae; Anophelinae; Anopheles	PF00089.25^Trypsin^Trypsin^32-248^E:2.6e-44	COG5640^protease	KEGG:aga:AgaP_AGAP008293`KO:K01312	GO:0005737^cellular_component^cytoplasm`GO:0005576^cellular_component^extracellular region`GO:0004252^molecular_function^serine-type endopeptidase activity`GO:0007586^biological_process^digestion	GO:0004252^molecular_function^serine-type endopeptidase activity`GO:0006508^biological_process^proteolysis	ATGATCAAAAATATTGTATTCGTATTCGTGTTGTTAGTCGATTGCTTCAATGCTCTTGAGTCTAAATTTTCGTCGCTTGAAGAAAAGAACAAAATCATTGGAGGCTATGAAGTCAAACCGAATTCAATTCCCTATCAAATATCTCTTCATGAAGATGATGTAGCCTACTGTGGAGGTGCTATTATCAATGAAAGAACTGTCATCAGTTCCGGTTCCTGTTGTTTTAATGAGAATTTATCGAGTCTTAGTGTTTTGGCTGGAGAACATAGTCTCTTTATTGACTCGGGATTTGAGCAAAGACAGAAAGTCGTTTCCGTCAAAATTCATCCAGAGTATTCAACATTTGAATACAACATTTGCTTACTACAAACACAAGAGGCTTTTCTCTTTAACGACTAT…	MIKNIVFVFVLLVDCFNALESKFSSLEEKNKIIGGYEVKPNSIPYQISLHEDDVAYCGGAIINERTVISSGSCCFNENLSSLSVLAGEHSLFIDSGFEQRQKVVSVKIHPEYSTFEYNICLLQTQEAFLFNDYVSSVEIPEENMEFEGNGITSGWGLTSLSGVSSNVLRAALVPLLPFEQCKKAYDLENNNDSMMCAGEPDKGLCYGDEGGPLTCDGLLCGIAAWGGNCGRASKPGFYTKTSRVSKWIKENAF*	c6351942859_g1	c63519m.42859_g1	c63519m.42859_g1_i1	2943	3577	1047	2808	1493	1510	1034	1314	1736.45	1252	6276	51432.9	77434.4	26550	21702.8
