# Supplementary material for: Transcriptomic Adjustments in a Freshwater Ectoparasite Reveal the Role of Molecular Plasticity for Parasite Host Shift
Source: Genes (Basel). 2022 Mar 16;13(3):525. doi: 10.3390/genes13030525 (PMC8952325; doi:10.3390/genes13030525)
Supplement: Supplementary file 1 [file genes-13-00525-s001.zip › Supplementary_Material_Table S1.csv]

#SNP indentified between parasite (Tracheliastes polycolpus) using different host species (Leuciscus burdigalensis, Gobio occitaniae and Phoxinus phoxinus)
Contig	Gene	Isoform	SNP_position	prob	log10.PO.	qval	alpha	fst
c100932039	g1	i1	402	0.090218	-1.00364	0.906277	0.0031236	0.00073479
c102462090	g1	i1	318	0.09822	-0.9629	0.90012	-0.0022829	0.00071889
c206804031	g1	i1	794	0.086217	-1.0252	0.90816	-0.00016653	0.00072552
c3882214244	g1	i1	627	0.087618	-1.0176	0.90764	-0.0012136	0.00072431
c3882214244	g1	i1	648	0.087417	-1.0187	0.90772	0.0081693	0.00073452
c3882214244	g1	i1	651	0.092619	-0.99109	0.90469	0.0046743	0.0007252
c3882214244	g1	i1	783	0.089618	-1.0068	0.90662	-0.0031093	0.00072168
c3882314246	g1	i2	102	0.084617	-1.0341	0.90859	0.0083807	0.00073629
c3882314246	g1	i2	152	0.090218	-1.0036	0.90628	-0.0023975	0.00072764
c3882614250	g2	i3	345	0.088018	-1.0154	0.90745	0.0021277	0.00072272
c206834033	g1	i1	444	0.097219	-0.96783	0.90103	0.0041843	0.00073721
c3882614250	g2	i3	393	0.089018	-1.01	0.90695	0.0040151	0.00072922
c3883314264	g1	i1	36	0.083617	-1.0398	0.90878	0.0014205	0.00072433
c3883314264	g1	i1	240	0.091618	-0.99629	0.90539	0.0010146	0.00072711
c3883314264	g1	i1	726	0.092819	-0.99006	0.90454	0.0075297	0.00074529
c3883314264	g1	i1	1311	0.096419	-0.9718	0.90172	-0.0035481	0.00072894
c3883314264	g1	i1	1404	0.093019	-0.98903	0.90439	-0.00034347	0.00073169
c3883814266	g2	i1	118	0.089018	-1.01	0.90695	-0.0026698	0.00072033
c3883814266	g2	i1	135	0.080816	-1.0559	0.90903	0.0010298	0.00072934
c206904034	g1	i1	217	0.092418	-0.99213	0.90484	-0.0048662	0.00071979
c3883814266	g2	i1	363	0.089218	-1.009	0.90684	-0.0017695	0.00072319
c3883814266	g2	i1	408	0.087217	-1.0198	0.90779	-0.0061802	0.00071928
c3883814266	g2	i1	495	0.087618	-1.0176	0.90764	0.0024497	0.00073064
c3883814266	g2	i1	669	0.088818	-1.0111	0.90706	-0.0016697	0.00072343
c3883814266	g2	i1	788	0.090618	-1.0015	0.90603	-0.0042016	0.00072231
c3884214272	g1	i1	642	0.10242	-0.94269	0.89647	-0.0086564	0.00072337
c3884214272	g1	i1	795	0.094019	-0.9839	0.90364	-0.0029428	0.00072317
c3884214273	g1	i2	420	0.087818	-1.0165	0.90755	-0.00079901	0.00071802
c3884314274	g2	i1	195	0.091618	-0.99629	0.90539	-0.0044636	0.00072253
c206904034	g1	i1	330	0.088818	-1.0111	0.90706	-0.0017644	0.00072244
c3884314274	g2	i1	397	0.093219	-0.988	0.90425	0.00085023	0.00073263
c3884314274	g2	i1	594	0.083417	-1.0409	0.90881	-0.0029884	0.00071508
c3884314274	g2	i1	602	0.085617	-1.0286	0.90834	0.0030354	0.00073096
c3884614276	g1	i1	135	0.094619	-0.98085	0.90317	0.0007303	0.00073248
c3884614276	g1	i1	322	0.090418	-1.0026	0.90616	0.00026222	0.00072575
c3884614276	g1	i1	347	0.091018	-0.99943	0.90578	-0.005128	0.00071382
c3884614276	g1	i1	798	0.091218	-0.99838	0.90565	-0.0057699	0.00072309
c3884614276	g1	i1	1194	0.093619	-0.98595	0.90395	-0.0068059	0.00072542
c3884614276	g1	i1	1710	0.091018	-0.99943	0.90578	0.00053527	0.0007231
c3884614276	g1	i1	1751	0.087417	-1.0187	0.90772	0.0019552	0.00072712
c206984035	g1	i1	148	0.094419	-0.98187	0.90333	0.00091357	0.00072965
c3884614276	g1	i1	1752	0.089018	-1.01	0.90695	-0.00062167	0.00072508
c3884614276	g1	i1	1756	0.09862	-0.96094	0.89977	0.0079101	0.00074389
c3884614276	g1	i1	1779	0.089418	-1.0079	0.90674	0.00025555	0.00072838
c3884614276	g1	i1	2384	0.096219	-0.9728	0.90188	0.0061373	0.00074576
c3884614276	g1	i1	3162	0.087017	-1.0209	0.90787	-0.0059706	0.00071081
c3884614276	g1	i1	3228	0.089818	-1.0058	0.90651	0.00098556	0.00072819
c3884614276	g1	i1	3528	0.088618	-1.0122	0.90716	-0.0030798	0.00072042
c3884714277	g1	i1	460	0.088218	-1.0143	0.90736	-0.0042046	0.00073058
c3884714277	g1	i1	576	0.086217	-1.0252	0.90816	0.002955	0.00072942
c206984035	g1	i1	1102	0.093619	-0.98595	0.90395	-0.0064367	0.0007186
c3884714277	g1	i1	880	0.093819	-0.98493	0.9038	-0.0056986	0.00071524
c3884714277	g1	i1	948	0.092018	-0.9942	0.90512	-0.0017521	0.00071874
c3884714277	g1	i1	1230	0.086417	-1.0241	0.90809	-0.0013977	0.00072493
c3884714277	g1	i1	1441	0.094019	-0.9839	0.90364	0.0048076	0.00073701
c3884714277	g1	i1	1644	0.087818	-1.0165	0.90755	0.0026317	0.00072486
c3884814278	g1	i1	46	0.091618	-0.99629	0.90539	0.0014177	0.00072549
c3884814278	g1	i1	393	0.086217	-1.0252	0.90816	-0.0047683	0.00071513
c3884814278	g1	i1	402	0.084417	-1.0353	0.90864	-0.0029205	0.00072098
c3884814278	g1	i1	783	0.091018	-0.99943	0.90578	-0.0022839	0.00071921
c3884814278	g1	i1	1055	0.089618	-1.0068	0.90662	0.0076123	0.00073562
c207014036	g1	i1	351	0.088018	-1.0154	0.90745	0.0017311	0.00072119
c3884914279	g1	i1	220	0.088218	-1.0143	0.90736	0.0022455	0.00072228
c3884914279	g1	i1	994	0.088218	-1.0143	0.90736	0.0060587	0.00074262
c3884914279	g1	i1	995	0.089818	-1.0058	0.90651	0.0055338	0.00073869
c3884914279	g1	i1	1008	0.096619	-0.97081	0.90154	0.00063463	0.00072549
c3885014280	g1	i1	108	0.093219	-0.988	0.90425	0.0026334	0.00073284
c3885014280	g1	i1	132	0.086217	-1.0252	0.90816	0.0017996	0.0007382
c3885014280	g1	i1	144	0.085017	-1.0319	0.9085	0.0018318	0.00073109
c3885014280	g1	i1	147	0.092418	-0.99213	0.90484	0.0024302	0.00073295
c3885014280	g1	i1	148	0.087818	-1.0165	0.90755	0.0011349	0.00072402
c3885014280	g1	i1	214	0.093019	-0.98903	0.90439	0.0020221	0.00073111
c207014036	g1	i1	1341	0.090818	-1.0005	0.9059	-0.0018623	0.00072178
c3885014280	g1	i1	221	0.085417	-1.0297	0.90839	0.0057867	0.00072708
c3885014280	g1	i1	222	0.095419	-0.97681	0.90254	-0.0064807	0.00072348
c3885014280	g1	i1	263	0.095219	-0.97782	0.9027	0.0058647	0.00073352
c3885014280	g1	i1	327	0.093219	-0.988	0.90425	-0.0075951	0.00071834
c3885114281	g1	i1	171	0.089618	-1.0068	0.90662	0.0040205	0.0007326
c3885114281	g1	i1	528	0.090618	-1.0015	0.90603	-0.00042028	0.00071883
c3885114281	g1	i1	581	0.092619	-0.99109	0.90469	0.0025107	0.00073569
c3885114281	g1	i1	1443	0.090018	-1.0047	0.90639	0.009621	0.00073144
c3885114281	g1	i1	1580	0.090818	-1.0005	0.9059	0.0035537	0.00073371
c207014036	g1	i1	1467	0.094619	-0.98085	0.90317	0.0031048	0.0007341
c3885314284	g1	i1	435	0.093619	-0.98595	0.90395	0.0011537	0.00072899
c3885314284	g1	i1	483	0.093419	-0.98697	0.9041	-0.0072976	0.00072046
c3885314284	g1	i1	849	0.088018	-1.0154	0.90745	-0.00057668	0.00072369
c3885314284	g1	i1	954	0.096619	-0.97081	0.90154	-0.0045873	0.00072583
c3885314284	g1	i1	1080	0.091618	-0.99629	0.90539	0.006093	0.00073401
c3885314284	g1	i1	1123	0.091218	-0.99838	0.90565	-0.0062925	0.00071167
c3885314284	g1	i1	1146	0.086617	-1.023	0.90802	0.003833	0.00072099
c3885314284	g1	i1	1581	0.094819	-0.97984	0.90302	0.0016974	0.00073201
c207054038	g1	i1	114	0.097419	-0.96684	0.90085	-0.0061674	0.00071837
c3885414285	g1	i1	126	0.088018	-1.0154	0.90745	0.00068848	0.00072766
c3885414285	g1	i1	677	0.094219	-0.98289	0.90349	0.006968	0.00073942
c3885414285	g1	i1	777	0.090218	-1.0036	0.90628	-0.00046115	0.00073168
c3885414285	g1	i1	839	0.090018	-1.0047	0.90639	0.0030878	0.00072657
c3885414285	g1	i1	1686	0.090018	-1.0047	0.90639	-0.0007394	0.00072351
c3885414285	g1	i1	1798	0.090618	-1.0015	0.90603	-0.0054018	0.00071298
c3885414285	g1	i1	1829	0.089018	-1.01	0.90695	0.0067497	0.00072869
c3885514286	g1	i1	405	0.089618	-1.0068	0.90662	-0.0033946	0.00071936
c3885514286	g1	i1	579	0.079616	-1.063	0.90907	0.0013416	0.00072079
c133492584	g1	i1	599	0.093819	-0.98493	0.9038	0.0011871	0.0007322
c207054038	g1	i1	519	0.093619	-0.98595	0.90395	-0.0016458	0.00072474
c3885514286	g1	i1	681	0.087217	-1.0198	0.90779	0.0014011	0.00072181
c3885514286	g1	i1	696	0.10122	-0.94839	0.8975	0.0037216	0.00073644
c3885514286	g1	i1	1105	0.09802	-0.96388	0.90029	6.70E-05	0.00073181
c3886314304	g1	i1	381	0.093219	-0.988	0.90425	0.0030057	0.00072596
c3886314304	g1	i1	681	0.10022	-0.95318	0.89844	0.0024031	0.00072844
c3886314304	g1	i1	1319	0.092619	-0.99109	0.90469	-0.0035819	0.00072891
c3886314304	g1	i1	1320	0.090018	-1.0047	0.90639	-0.0056279	0.00072617
c3886414306	g1	i1	387	0.086017	-1.0264	0.90822	0.0011623	0.00072323
c3886414306	g1	i1	393	0.09782	-0.96487	0.90047	-0.0039914	0.00071922
c207074040	g1	i1	366	0.090418	-1.0026	0.90616	0.00044203	0.00072529
c3886414306	g1	i1	402	0.089618	-1.0068	0.90662	0.0070368	0.00073947
c3886414306	g1	i1	729	0.09842	-0.96192	0.89995	0.0059855	0.00073295
c3886414306	g1	i1	741	0.09802	-0.96388	0.90029	-0.0016017	0.00072696
c3886414306	g1	i1	753	0.095619	-0.97581	0.90237	0.0043742	0.00073383
c3886414306	g1	i1	756	0.088818	-1.0111	0.90706	-0.0063299	0.00071299
c3886814312	g1	i1	30	0.096819	-0.96981	0.90138	0.003375	0.00073266
c3886814312	g1	i1	96	0.094819	-0.97984	0.90302	-0.00029604	0.00072893
c3886814312	g1	i1	636	0.094219	-0.98289	0.90349	-0.0066387	0.00071697
c207074040	g1	i1	689	0.088418	-1.0133	0.90726	-0.0025837	0.00072098
c3886914317	g1	i2	114	0.091818	-0.99524	0.90526	-0.0015226	0.00071728
c3886914317	g1	i2	130	0.088218	-1.0143	0.90736	0.0024001	0.00073273
c3886914317	g1	i2	136	0.088818	-1.0111	0.90706	0.0012234	0.00072812
c3886914317	g1	i2	448	0.094819	-0.97984	0.90302	0.00048963	0.00073454
c3886914317	g1	i2	454	0.093819	-0.98493	0.9038	0.0026616	0.00073168
c3886914317	g1	i2	594	0.091018	-0.99943	0.90578	0.0027694	0.00073244
c3886914317	g1	i2	753	0.091018	-0.99943	0.90578	0.0063946	0.00072885
c3886914317	g1	i2	937	0.095619	-0.97581	0.90237	-0.0020231	0.00072989
c207074040	g1	i1	707	0.092619	-0.99109	0.90469	0.0013666	0.00072386
c3887014319	g1	i1	366	0.088818	-1.0111	0.90706	0.0052345	0.0007273
c3887114321	g1	i1	387	0.092418	-0.99213	0.90484	0.0015997	0.00073192
c3887114321	g1	i1	717	0.089818	-1.0058	0.90651	0.0088393	0.00073878
c3887114321	g1	i1	726	0.084417	-1.0353	0.90864	0.0087485	0.00073461
c3887114321	g1	i1	759	0.093019	-0.98903	0.90439	0.0070747	0.0007363
c3887114321	g1	i1	1101	0.088818	-1.0111	0.90706	0.0031951	0.00072328
c3887114321	g1	i1	2014	0.095019	-0.97883	0.90286	0.0064843	0.00074161
c3887314324	g1	i1	60	0.090018	-1.0047	0.90639	0.0029414	0.00072737
c3887314324	g1	i1	108	0.086017	-1.0264	0.90822	-0.0016693	0.00072093
c3887314324	g1	i1	1815	0.087818	-1.0165	0.90755	-0.0019376	0.00072273
c3887514328	g1	i2	478	0.096819	-0.96981	0.90138	0.0055226	0.00073653
c3887614333	g1	i1	459	0.091818	-0.99524	0.90526	-0.0019276	0.00071989
c3887614333	g1	i1	501	0.096619	-0.97081	0.90154	-0.0092754	0.00071655
c3887614333	g1	i1	546	0.095019	-0.97883	0.90286	0.0075505	0.00073821
c3887614333	g1	i1	690	0.088618	-1.0122	0.90716	0.0021862	0.00072031
c3887614333	g1	i1	696	0.085217	-1.0308	0.90844	-0.0023809	0.00072991
c3887614333	g1	i1	699	0.083817	-1.0387	0.90875	-0.0021428	0.00072007
c3887614333	g1	i1	1119	0.094819	-0.97984	0.90302	-0.0061671	0.00072355
c3887614333	g1	i1	1125	0.088818	-1.0111	0.90706	-0.00082142	0.00072042
c3887614333	g1	i1	1146	0.090018	-1.0047	0.90639	-0.0082726	0.00071702
c2072537	g1	i1	159	0.090618	-1.0015	0.90603	0.0034823	0.00072378
c3887714334	g1	i1	109	0.089018	-1.01	0.90695	0.009097	0.00073622
c3887714334	g1	i1	126	0.088018	-1.0154	0.90745	0.001635	0.00072723
c3887714334	g1	i1	312	0.10002	-0.95415	0.89862	0.0038114	0.00074457
c3887714334	g1	i1	318	0.09862	-0.96094	0.89977	0.0050104	0.00073233
c3887714334	g1	i1	579	0.088018	-1.0154	0.90745	0.0078428	0.00073412
c3888114340	g1	i1	93	0.086217	-1.0252	0.90816	0.0028624	0.00073417
c3888114340	g1	i1	243	0.090018	-1.0047	0.90639	0.0019257	0.00072979
c3888514341	g1	i1	347	0.086617	-1.023	0.90802	0.0062278	0.00073412
c3888514341	g1	i1	437	0.10382	-0.93611	0.89505	-0.0028858	0.00073113
c207354046	g1	i1	248	0.087417	-1.0187	0.90772	0.0024112	0.00072262
c3888514341	g1	i1	787	0.086017	-1.0264	0.90822	-0.0095997	0.00070855
c3888514341	g1	i1	1059	0.088618	-1.0122	0.90716	0.0031148	0.00072831
c3888814343	g1	i1	208	0.087217	-1.0198	0.90779	0.00057173	0.0007303
c3888814343	g1	i1	340	0.084417	-1.0353	0.90864	-0.0026507	0.00071958
c3888814343	g1	i1	411	0.093619	-0.98595	0.90395	0.0012815	0.00071737
c3888814343	g1	i1	681	0.088818	-1.0111	0.90706	0.0034318	0.00072718
c3888814343	g1	i1	741	0.089418	-1.0079	0.90674	0.0092284	0.00074012
c3888914344	g1	i1	2685	0.090418	-1.0026	0.90616	-0.0055176	0.00072311
c3888914344	g1	i1	2722	0.094819	-0.97984	0.90302	-0.00075056	0.00072014
c207354046	g1	i1	270	0.093019	-0.98903	0.90439	0.0016492	0.00072393
c3888914344	g1	i1	3675	0.093419	-0.98697	0.9041	-0.00051013	0.0007201
c3889014346	g1	i1	228	0.083417	-1.0409	0.90881	0.0026113	0.00072598
c3889014346	g1	i1	321	0.087618	-1.0176	0.90764	-0.002475	0.00071832
c3889014346	g1	i1	339	0.090418	-1.0026	0.90616	-0.0022242	0.00071674
c3889014346	g1	i1	777	0.086417	-1.0241	0.90809	-0.0076998	0.00071674
c3889014346	g1	i1	801	0.09842	-0.96192	0.89995	-0.0021702	0.00073214
c3889014346	g1	i1	831	0.089018	-1.01	0.90695	0.0032452	0.00073344
c3889114347	g1	i1	158	0.090618	-1.0015	0.90603	0.00091169	0.0007283
c3889114347	g1	i1	325	0.088018	-1.0154	0.90745	0.0018564	0.00072177
c3889114347	g1	i1	618	0.085417	-1.0297	0.90839	1.47E-05	0.00072095
c207404047	g1	i1	407	0.079616	-1.063	0.90907	0.0011344	0.00071413
c3889114347	g1	i1	708	0.091618	-0.99629	0.90539	-0.0012849	0.00072216
c3889114347	g1	i1	2352	0.083617	-1.0398	0.90878	0.0043915	0.00072296
c3889114347	g1	i1	2670	0.082216	-1.0478	0.90894	0.0019355	0.0007165
c3889114347	g1	i1	2673	0.095219	-0.97782	0.9027	-0.00099292	0.00072874
c3889314348	g1	i1	400	0.091418	-0.99733	0.90553	-8.58E-05	0.00072425
c3889314348	g1	i1	620	0.088218	-1.0143	0.90736	-0.0032804	0.00071723
c3889314348	g1	i1	651	0.094819	-0.97984	0.90302	3.76E-05	0.00072491
c3889314348	g1	i1	810	0.087818	-1.0165	0.90755	0.0018232	0.00072948
c3889514350	g1	i1	29	0.088018	-1.0154	0.90745	0.0096126	0.00073189
c3889514350	g1	i1	325	0.094019	-0.9839	0.90364	0.0098174	0.00073901
c207524051	g1	i1	134	0.091618	-0.99629	0.90539	-0.0022744	0.0007223
c3889514350	g1	i1	328	0.085617	-1.0286	0.90834	0.0016322	0.00072325
c3889514350	g1	i1	331	0.088218	-1.0143	0.90736	-0.0028395	0.00071793
c3889514350	g1	i1	975	0.091018	-0.99943	0.90578	0.0046384	0.00073091
c3889514350	g1	i1	1289	0.089418	-1.0079	0.90674	0.0011505	0.00072778
c3889514350	g1	i1	1362	0.088618	-1.0122	0.90716	-0.0043578	0.00072363
c3890214360	g1	i1	285	0.087618	-1.0176	0.90764	0.0054297	0.00072667
c133492584	g1	i1	619	0.094619	-0.98085	0.90317	0.00031489	0.00073373
c3890214360	g1	i1	360	0.092018	-0.9942	0.90512	0.010696	0.00074009
c3890214360	g1	i1	382	0.092018	-0.9942	0.90512	0.0082606	0.00073656
c3890214360	g1	i1	901	0.088818	-1.0111	0.90706	0.0034603	0.00072819
c3890214360	g1	i1	968	0.092218	-0.99316	0.90498	-0.0040326	0.00071635
c3890214360	g1	i1	973	0.085417	-1.0297	0.90839	0.0031936	0.00072892
c3890214360	g1	i1	1425	0.096619	-0.97081	0.90154	0.0017979	0.00074259
c3890214360	g1	i1	2094	0.091818	-0.99524	0.90526	-0.0029473	0.0007251
c3890314361	g1	i1	42	0.096219	-0.9728	0.90188	-0.0012088	0.00072488
c3890314361	g1	i1	55	0.085017	-1.0319	0.9085	0.005579	0.00072715
c3890314361	g1	i1	117	0.091218	-0.99838	0.90565	0.0032284	0.00072454
c207524051	g1	i1	481	0.087417	-1.0187	0.90772	-0.0021481	0.00071849
c3890314361	g1	i1	198	0.088218	-1.0143	0.90736	0.0065101	0.00073342
c3890314361	g1	i1	414	0.093619	-0.98595	0.90395	0.0019248	0.00072782
c3890314361	g1	i1	543	0.092018	-0.9942	0.90512	-0.010128	0.00071286
c3890314361	g1	i1	1041	0.093219	-0.988	0.90425	0.00034289	0.00072181
c3890314361	g1	i1	1098	0.092018	-0.9942	0.90512	0.0072905	0.00073215
c3890314361	g1	i1	1352	0.090018	-1.0047	0.90639	-0.0075946	0.00071699
c3890414362	g1	i1	495	0.091818	-0.99524	0.90526	-0.0076678	0.00071782
c3890414362	g1	i1	510	0.087818	-1.0165	0.90755	-0.0044863	0.00071546
c3890414362	g1	i1	600	0.089218	-1.009	0.90684	0.0022	0.00072395
c207524051	g1	i1	1463	0.081416	-1.0524	0.909	-0.0014041	0.00071565
c3890414362	g1	i1	711	0.089818	-1.0058	0.90651	-0.0033634	0.00072542
c3890414362	g1	i1	858	0.092018	-0.9942	0.90512	0.002246	0.00072211
c3890414362	g1	i1	1311	0.088818	-1.0111	0.90706	0.0025436	0.00071895
c3890614364	g1	i1	672	0.087618	-1.0176	0.90764	0.00061075	0.00073355
c3890614364	g1	i1	1241	0.091618	-0.99629	0.90539	-0.004369	0.00071559
c3890614364	g1	i1	1488	0.09762	-0.96585	0.90066	0.00022079	0.00072295
c3890614364	g1	i1	2128	0.093219	-0.988	0.90425	-0.0031474	0.00073117
c207544053	g1	i1	78	0.089818	-1.0058	0.90651	-0.0046284	0.00071978
c207594057	g1	i1	4164	0.089818	-1.0058	0.90651	-0.00057552	0.00072905
c3890714367	g1	i1	2162	0.093819	-0.98493	0.9038	0.0054436	0.00073062
c3890714367	g1	i1	2168	0.088818	-1.0111	0.90706	0.00058726	0.000721
c3890714367	g1	i1	2315	0.088218	-1.0143	0.90736	0.0068702	0.00073303
c3890714367	g1	i1	2326	0.089418	-1.0079	0.90674	-0.0033273	0.00071754
c3890714367	g1	i1	2424	0.091418	-0.99733	0.90553	-0.0045977	0.00072535
c3890814368	g1	i1	120	0.089618	-1.0068	0.90662	0.001124	0.00071755
c207594057	g1	i1	5169	0.09762	-0.96585	0.90066	-0.0016103	0.00072528
c3890814368	g1	i1	363	0.09822	-0.9629	0.90012	-0.0095041	0.00071009
c3890814368	g1	i1	380	0.089418	-1.0079	0.90674	-0.0074889	0.00071295
c3890814368	g1	i1	654	0.092819	-0.99006	0.90454	-0.0015241	0.00073261
c3890814368	g1	i1	707	0.094619	-0.98085	0.90317	-0.0049947	0.00071819
c3890814368	g1	i1	862	0.097019	-0.96882	0.9012	0.0046617	0.00073425
c3890914370	g1	i2	111	0.093219	-0.988	0.90425	0.014511	0.00074151
c3890914370	g1	i2	123	0.087417	-1.0187	0.90772	-0.0066328	0.00072017
c207614058	g1	i1	105	0.084817	-1.033	0.90854	-0.0023755	0.00072086
c3890914370	g1	i2	352	0.089618	-1.0068	0.90662	-0.0053602	0.00071488
c3890914370	g1	i2	565	0.084017	-1.0375	0.90872	-0.0015842	0.00072134
c3891614378	g1	i1	1179	0.088218	-1.0143	0.90736	0.007121	0.00073354
c207664061	g1	i2	232	0.090818	-1.0005	0.9059	-0.0034765	0.00072528
c207694062	g1	i1	243	0.082817	-1.0443	0.90888	0.0021024	0.00072824
c3891814380	g3	i1	1630	0.086217	-1.0252	0.90816	-0.0045892	0.00071944
c3891914386	g1	i1	39	0.089418	-1.0079	0.90674	0.0033491	0.00072504
c3891914386	g1	i1	75	0.095219	-0.97782	0.9027	-0.0022948	0.00072539
c3891914386	g1	i1	171	0.086217	-1.0252	0.90816	0.00038213	0.00072332
c133502585	g1	i1	529	0.088418	-1.0133	0.90726	-0.0031628	0.00072244
c207734063	g1	i1	208	0.091618	-0.99629	0.90539	-0.00038876	0.00072392
c3891914386	g1	i1	278	0.089218	-1.009	0.90684	-0.0059706	0.00072207
c3892414391	g1	i1	126	0.081016	-1.0547	0.90902	0.0023579	0.0007199
c3892414391	g1	i1	327	0.085417	-1.0297	0.90839	-0.0011536	0.00072038
c3892414391	g1	i1	882	0.095219	-0.97782	0.9027	-0.0034998	0.00071725
c3892414391	g1	i1	1045	0.090618	-1.0015	0.90603	0.0033104	0.00073105
c3892514393	g1	i1	81	0.081616	-1.0512	0.90899	0.0041377	0.0007272
c3892514393	g1	i1	282	0.090818	-1.0005	0.9059	0.0029022	0.00073321
c3892514393	g1	i1	681	0.096419	-0.9718	0.90172	0.00090718	0.00073058
c207734063	g1	i1	231	0.096219	-0.9728	0.90188	0.0016915	0.00073483
c3892614396	g1	i1	513	0.091418	-0.99733	0.90553	-0.0037611	0.00071833
c3892614396	g1	i1	528	0.094419	-0.98187	0.90333	0.0022568	0.00073169
c3892614396	g1	i1	531	0.086017	-1.0264	0.90822	0.0011908	0.0007222
c3892614396	g1	i1	552	0.094819	-0.97984	0.90302	0.0029176	0.00073022
c3892614396	g1	i1	577	0.094619	-0.98085	0.90317	-0.0012329	0.00073306
c3892614396	g1	i1	807	0.093419	-0.98697	0.9041	-0.00080059	0.00072032
c3892614396	g1	i1	912	0.089418	-1.0079	0.90674	-0.0047335	0.00072136
c3892614396	g1	i1	1125	0.090018	-1.0047	0.90639	-0.0077294	0.0007125
c3893014407	g1	i2	50	0.093419	-0.98697	0.9041	0.0026185	0.00072751
c3893414408	g1	i1	78	0.094019	-0.9839	0.90364	-3.72E-05	0.00072486
c3893414408	g1	i1	682	0.094619	-0.98085	0.90317	0.0030591	0.00073203
c3893414408	g1	i1	1016	0.085017	-1.0319	0.9085	0.0029676	0.00072942
c3893714410	g2	i1	54	0.089218	-1.009	0.90684	-0.0011662	0.00073077
c3893714410	g2	i1	60	0.095419	-0.97681	0.90254	0.0021063	0.00072732
c3893814412	g1	i1	199	0.088618	-1.0122	0.90716	0.0070657	0.00073495
c3893814412	g1	i1	414	0.091818	-0.99524	0.90526	0.0064191	0.00072814
c208104078	g1	i1	373	0.095419	-0.97681	0.90254	-0.0024797	0.00073023
c3893814412	g1	i1	963	0.085417	-1.0297	0.90839	-0.0053315	0.00071372
c3893814412	g1	i1	993	0.093019	-0.98903	0.90439	0.0038378	0.00073034
c3893814412	g1	i1	1149	0.09782	-0.96487	0.90047	0.0050521	0.00074394
c3893814412	g1	i1	1251	0.092619	-0.99109	0.90469	0.004989	0.00073302
c3894414420	g1	i1	66	0.093419	-0.98697	0.9041	-0.0024605	0.00072675
c208104078	g1	i1	616	0.090418	-1.0026	0.90616	0.0016743	0.00072105
c208104078	g1	i1	809	0.093619	-0.98595	0.90395	0.00010028	0.00073334
c3894614422	g1	i1	117	0.095819	-0.9748	0.90221	0.0028836	0.00073446
c3894614422	g1	i1	438	0.091018	-0.99943	0.90578	-0.0013349	0.00072188
c3894614422	g1	i1	484	0.090818	-1.0005	0.9059	0.0019217	0.0007269
c3894614422	g1	i1	1164	0.091418	-0.99733	0.90553	-0.0027693	0.00072331
c3894614422	g1	i1	1595	0.093019	-0.98903	0.90439	0.0049034	0.00072469
c3894614422	g1	i1	1596	0.093419	-0.98697	0.9041	-0.004934	0.00072632
c3894614422	g1	i1	1935	0.089618	-1.0068	0.90662	-0.0051451	0.00071812
c208244079	g1	i1	228	0.094019	-0.9839	0.90364	-0.0075003	0.00072169
c3894614422	g1	i1	2077	0.092018	-0.9942	0.90512	-8.76E-05	0.00072453
c3895214427	g1	i1	57	0.090218	-1.0036	0.90628	-0.0011902	0.00071903
c3895214427	g1	i1	258	0.092418	-0.99213	0.90484	-0.0010208	0.00072003
c3895214427	g1	i1	264	0.084417	-1.0353	0.90864	-0.0019672	0.00071873
c3895214427	g1	i1	634	0.090618	-1.0015	0.90603	-0.0060133	0.00071503
c3895214427	g1	i1	636	0.089818	-1.0058	0.90651	0.0037789	0.0007341
c3895214427	g1	i1	1245	0.090418	-1.0026	0.90616	-0.0087735	0.00070941
c3895214427	g1	i1	1407	0.086817	-1.022	0.90794	0.0011404	0.00072166
c3895214427	g1	i1	1686	0.092418	-0.99213	0.90484	-0.0026266	0.00072708
c3895414428	g1	i1	240	0.090818	-1.0005	0.9059	0.0020111	0.00072537
c208244079	g1	i1	926	0.093619	-0.98595	0.90395	0.0013273	0.00072394
c3895414428	g1	i1	441	0.091418	-0.99733	0.90553	-0.00052132	0.00072822
c3895414428	g1	i1	669	0.094419	-0.98187	0.90333	0.0039042	0.00072763
c3895714434	g3	i1	133	0.090818	-1.0005	0.9059	0.0020815	0.00072596
c3895714434	g3	i1	134	0.089418	-1.0079	0.90674	0.0042383	0.00072916
c3895714434	g3	i1	176	0.097419	-0.96684	0.90085	-0.001467	0.00072809
c3895714434	g3	i1	369	0.092218	-0.99316	0.90498	0.0026284	0.00073515
c3896014440	g1	i1	201	0.092418	-0.99213	0.90484	0.0018009	0.00072962
c3896014440	g1	i1	280	0.096019	-0.9738	0.90204	6.44E-05	0.00072969
c3896014440	g1	i1	512	0.092619	-0.99109	0.90469	-0.0011719	0.0007198
c208244079	g1	i1	930	0.090418	-1.0026	0.90616	-0.0030899	0.00072135
c3896014440	g1	i1	597	0.085417	-1.0297	0.90839	-0.0066402	0.00072046
c3896014440	g1	i1	1131	0.088818	-1.0111	0.90706	-0.0038788	0.00072054
c3896214442	g1	i1	594	0.088218	-1.0143	0.90736	-0.00041798	0.00072394
c3896214442	g1	i1	931	0.092619	-0.99109	0.90469	0.0052094	0.00073479
c3896214442	g1	i1	1401	0.091818	-0.99524	0.90526	-0.0024867	0.00072268
c3896214442	g1	i1	1453	0.088818	-1.0111	0.90706	0.00062632	0.00071958
c3896714450	g1	i4	800	0.090018	-1.0047	0.90639	-0.0026771	0.00071308
c3896714450	g1	i4	801	0.086617	-1.023	0.90802	-0.0063034	0.0007232
c208254080	g1	i1	15	0.091818	-0.99524	0.90526	-0.0039752	0.00071798
c3896714450	g1	i4	813	0.093619	-0.98595	0.90395	0.010351	0.0007457
c3897114453	g1	i2	105	0.090218	-1.0036	0.90628	0.001054	0.00072484
c3897114453	g1	i2	301	0.095419	-0.97681	0.90254	-0.00017929	0.00072387
c3897114453	g1	i2	528	0.09782	-0.96487	0.90047	-0.0016312	0.00073281
c3897114453	g1	i2	627	0.086817	-1.022	0.90794	-0.0038426	0.00072103
c3897214454	g1	i1	20	0.089818	-1.0058	0.90651	-0.0034081	0.0007334
c3897214454	g1	i1	63	0.091218	-0.99838	0.90565	0.0039372	0.00073141
c3897214454	g1	i1	71	0.093019	-0.98903	0.90439	0.0024561	0.00072921
c3897214454	g1	i1	297	0.088418	-1.0133	0.90726	-0.001724	0.0007185
c133502585	g1	i1	1081	0.092418	-0.99213	0.90484	0.0020484	0.0007297
c208254080	g1	i1	36	0.092218	-0.99316	0.90498	-8.82E-05	0.00072621
c3897214454	g1	i1	642	0.091418	-0.99733	0.90553	0.0053721	0.00073881
c3897214454	g1	i1	644	0.087017	-1.0209	0.90787	0.0071627	0.00072493
c3897214454	g1	i1	668	0.086817	-1.022	0.90794	0.0077086	0.00073693
c3897214454	g1	i1	703	0.088018	-1.0154	0.90745	-0.0049204	0.00071882
c3897214454	g1	i1	765	0.090818	-1.0005	0.9059	0.0025701	0.00072279
c3897214454	g1	i1	912	0.089618	-1.0068	0.90662	0.0027864	0.00073629
c3897214454	g1	i1	960	0.093419	-0.98697	0.9041	-0.0058841	0.00072346
c3897214454	g1	i1	1045	0.082216	-1.0478	0.90894	-0.00042347	0.00072179
c208254080	g1	i1	106	0.095219	-0.97782	0.9027	-0.0086697	0.00071368
c3897214454	g1	i1	1161	0.092218	-0.99316	0.90498	-0.0032499	0.00072593
c3897314459	g1	i4	42	0.089618	-1.0068	0.90662	0.0017906	0.00073092
c3897314459	g1	i4	813	0.083017	-1.0432	0.90886	-0.0065074	0.00071479
c3897314459	g1	i4	909	0.089818	-1.0058	0.90651	-0.0012704	0.00072773
c3897614462	g1	i2	984	0.089018	-1.01	0.90695	0.0096207	0.00073452
c3897614462	g1	i2	993	0.084817	-1.033	0.90854	2.49E-05	0.00072678
c3897614462	g1	i2	1018	0.090218	-1.0036	0.90628	0.0065165	0.00073378
c3897914466	g2	i1	67	0.090418	-1.0026	0.90616	0.0003367	0.00072205
c3897914466	g2	i1	392	0.089218	-1.009	0.90684	-0.00071216	0.0007183
c3897914466	g2	i1	554	0.094219	-0.98289	0.90349	0.0038967	0.00072694
c208254080	g1	i1	295	0.093019	-0.98903	0.90439	-0.0022804	0.00073076
c3897914466	g2	i1	894	0.094819	-0.97984	0.90302	-0.0027601	0.00072236
c3897914466	g2	i1	1206	0.090418	-1.0026	0.90616	-0.0075265	0.00071884
c3897914467	g3	i1	365	0.086017	-1.0264	0.90822	-0.0038136	0.0007138
c3897914467	g3	i1	459	0.091018	-0.99943	0.90578	0.00083748	0.00072117
c3898014469	g2	i1	543	0.092619	-0.99109	0.90469	-0.0045061	0.00071949
c3898014469	g2	i1	663	0.093019	-0.98903	0.90439	-0.0028077	0.00071866
c3898014469	g2	i1	882	0.094219	-0.98289	0.90349	-0.0032175	0.00072428
c3898014469	g2	i1	951	0.081616	-1.0512	0.90899	-0.0013492	0.000728
c3898814475	g1	i1	72	0.088218	-1.0143	0.90736	0.002209	0.00072897
c208254080	g1	i1	598	0.087818	-1.0165	0.90755	0.0077696	0.00072533
c3898814475	g1	i1	492	0.087017	-1.0209	0.90787	-0.0045126	0.00072416
c3898814475	g1	i1	1314	0.087818	-1.0165	0.90755	-0.0011909	0.0007201
c3899814488	g1	i1	12	0.088818	-1.0111	0.90706	0.0043112	0.00072826
c3899814488	g1	i1	159	0.091218	-0.99838	0.90565	0.012176	0.00074907
c3899814488	g1	i1	243	0.087818	-1.0165	0.90755	0.0014294	0.00072632
c3899814488	g1	i1	489	0.091818	-0.99524	0.90526	-0.0033552	0.00072574
c3899814488	g1	i1	718	0.090618	-1.0015	0.90603	-0.0027454	0.00071754
c3899814488	g1	i1	788	0.090618	-1.0015	0.90603	-0.0046286	0.0007224
c208264082	g1	i1	144	0.094019	-0.9839	0.90364	-0.0049076	0.00072084
c3899814488	g1	i1	801	0.092619	-0.99109	0.90469	-0.0099822	0.00071215
c3899814488	g1	i1	822	0.086017	-1.0264	0.90822	-0.0045453	0.0007194
c3899814488	g1	i1	833	0.092619	-0.99109	0.90469	0.0022634	0.00073297
c3899814488	g1	i1	858	0.093419	-0.98697	0.9041	-0.010499	0.00071513
c3899814488	g1	i1	919	0.090818	-1.0005	0.9059	0.0053036	0.00073363
c3900014491	g1	i1	234	0.090218	-1.0036	0.90628	-0.0035452	0.00072348
c3900014491	g1	i1	246	0.094019	-0.9839	0.90364	-0.0011999	0.00072161
c3900014491	g1	i1	549	0.087618	-1.0176	0.90764	0.0011487	0.00072656
c3900014491	g1	i1	648	0.095819	-0.9748	0.90221	-0.0038084	0.00072465
c3900014491	g1	i1	745	0.087618	-1.0176	0.90764	0.0032836	0.00072981
c208264082	g1	i1	153	0.090418	-1.0026	0.90616	-0.0011779	0.00071767
c3900014491	g1	i1	1125	0.088818	-1.0111	0.90706	0.0013536	0.00072037
c3900014491	g1	i1	1231	0.082617	-1.0455	0.9089	2.06E-05	0.00072305
c3900114494	g1	i2	193	0.094619	-0.98085	0.90317	-0.0029861	0.00072867
c3900114494	g1	i2	873	0.090618	-1.0015	0.90603	0.00093897	0.00073357
c3900214496	g1	i1	263	0.088618	-1.0122	0.90716	0.0026021	0.00073096
c3900214496	g1	i1	609	0.089018	-1.01	0.90695	-0.0020932	0.00072228
c3900214496	g1	i1	925	0.093619	-0.98595	0.90395	0.0025838	0.00072751
c3900214496	g1	i1	1191	0.10282	-0.9408	0.89603	0.0041392	0.00072967
c3900214496	g1	i1	1548	0.094419	-0.98187	0.90333	-0.00097074	0.00072381
c208264082	g1	i1	171	0.092018	-0.9942	0.90512	0.00021292	0.00073125
c3900214496	g1	i1	1590	0.091218	-0.99838	0.90565	0.0010448	0.00072551
c3900214496	g1	i1	1594	0.093419	-0.98697	0.9041	0.0032352	0.00072998
c3900314498	g1	i1	384	0.10042	-0.95222	0.89827	0.0058287	0.00073272
c3900314500	g2	i1	314	0.087017	-1.0209	0.90787	0.00058216	0.00072924
c3900814515	g1	i1	50	0.084017	-1.0375	0.90872	0.0019012	0.0007307
c3900814515	g1	i1	206	0.092218	-0.99316	0.90498	0.0019899	0.00072513
c3900814515	g1	i1	404	0.088418	-1.0133	0.90726	0.0037659	0.0007265
c3900814515	g1	i1	588	0.091018	-0.99943	0.90578	-0.00083378	0.00072819
c3900814515	g1	i1	696	0.088818	-1.0111	0.90706	0.00064413	0.00072612
c3900814515	g1	i1	806	0.090218	-1.0036	0.90628	0.0017884	0.000724
c208294083	g1	i1	129	0.091218	-0.99838	0.90565	0.00076586	0.00072812
c3900814515	g1	i1	987	0.089218	-1.009	0.90684	0.0029556	0.00073538
c3901114516	g1	i1	120	0.093619	-0.98595	0.90395	0.003535	0.00072528
c3901114516	g1	i1	255	0.083417	-1.0409	0.90881	-0.0042253	0.00071567
c3901114516	g1	i1	372	0.092218	-0.99316	0.90498	-0.0065312	0.00071711
c3901114516	g1	i1	629	0.094419	-0.98187	0.90333	-0.00022337	0.00072465
c3901114516	g1	i1	1239	0.089618	-1.0068	0.90662	-0.0015969	0.00072675
c3901314520	g1	i1	732	0.091818	-0.99524	0.90526	0.0009443	0.00073264
c3901314520	g1	i1	927	0.083217	-1.0421	0.90883	-0.0013081	0.0007194
c3901314520	g1	i1	1014	0.092218	-0.99316	0.90498	-0.0024543	0.00073111
c3901314520	g1	i1	1089	0.093619	-0.98595	0.90395	-0.0021471	0.00072961
c208294083	g1	i1	282	0.092418	-0.99213	0.90484	-0.0051987	0.00072468
c3901914522	g1	i1	412	0.087618	-1.0176	0.90764	-0.00035789	0.00072349
c3901914522	g1	i1	699	0.090618	-1.0015	0.90603	-0.0038667	0.00071667
c3901914522	g1	i1	744	0.090018	-1.0047	0.90639	-0.0049388	0.00071379
c3901914522	g1	i1	835	0.092819	-0.99006	0.90454	-0.0029085	0.0007214
c3901914522	g1	i1	873	0.09782	-0.96487	0.90047	0.0064361	0.00073377
c3901914522	g1	i1	996	0.092018	-0.9942	0.90512	-0.00040284	0.00072806
c3901786	g1	i1	757	0.093219	-0.988	0.90425	-0.0030815	0.00072043
c3901786	g1	i1	772	0.086617	-1.023	0.90802	-0.0024579	0.00071867
c3902014523	g1	i1	99	0.091418	-0.99733	0.90553	0.0013187	0.00073386
c3902014523	g1	i1	249	0.090818	-1.0005	0.9059	0.0039541	0.00073461
c208374084	g1	i1	231	0.088018	-1.0154	0.90745	0.002806	0.00072654
c3902014523	g1	i1	261	0.089218	-1.009	0.90684	0.0083643	0.00073688
c3902014523	g1	i1	315	0.096819	-0.96981	0.90138	0.00049065	0.00072393
c3902014523	g1	i1	564	0.087618	-1.0176	0.90764	0.0010375	0.00073602
c3902214525	g1	i1	153	0.096819	-0.96981	0.90138	0.0053742	0.00073243
c3902214525	g1	i1	208	0.094419	-0.98187	0.90333	0.0041601	0.00073205
c3902214525	g1	i1	456	0.090218	-1.0036	0.90628	-0.006786	0.00071886
c3902214525	g1	i1	484	0.082016	-1.0489	0.90896	0.0022772	0.0007237
c3902214525	g1	i1	501	0.10082	-0.9503	0.89791	-0.00089135	0.00073068
c3902214525	g1	i1	1407	0.095419	-0.97681	0.90254	0.0076605	0.00072939
c3902314527	g1	i1	109	0.088018	-1.0154	0.90745	-0.0024733	0.00072456
c133512586	g1	i1	29	0.092418	-0.99213	0.90484	0.00368	0.00073593
c208374084	g1	i1	828	0.10002	-0.95415	0.89862	-0.0011919	0.00072756
c3902314527	g1	i1	866	0.096019	-0.9738	0.90204	-0.0075202	0.00071686
c3902514534	g1	i1	462	0.091218	-0.99838	0.90565	-0.001163	0.00072914
c3904114548	g1	i1	1053	0.095619	-0.97581	0.90237	0.0023053	0.00073002
c3904114548	g1	i1	1428	0.086217	-1.0252	0.90816	0.0085177	0.00072687
c3904114548	g1	i1	1528	0.09762	-0.96585	0.90066	0.0080586	0.00074088
c3904114548	g1	i1	1554	0.095019	-0.97883	0.90286	0.0042235	0.00073273
c3904314549	g1	i1	460	0.086817	-1.022	0.90794	0.0031355	0.00073343
c3904314549	g1	i1	1084	0.094419	-0.98187	0.90333	0.0036297	0.00073429
c3904314549	g1	i1	2083	0.085817	-1.0275	0.90828	0.0018254	0.00073254
c3904314549	g1	i1	2219	0.094219	-0.98289	0.90349	0.00025479	0.00072385
c208374084	g1	i1	829	0.091218	-0.99838	0.90565	0.0024483	0.00073376
c3904814553	g1	i1	470	0.086417	-1.0241	0.90809	-0.00021681	0.00072959
c3904814553	g1	i1	526	0.084617	-1.0341	0.90859	-0.0006789	0.0007281
c208374084	g1	i1	837	0.093019	-0.98903	0.90439	0.0070584	0.0007373
c3904814553	g1	i1	544	0.090418	-1.0026	0.90616	-0.0043948	0.00071799
c3904814553	g1	i1	573	0.083417	-1.0409	0.90881	0.0034124	0.00071959
c3905614561	g2	i1	704	0.085417	-1.0297	0.90839	0.0043387	0.00072711
c3905614561	g2	i1	708	0.088618	-1.0122	0.90716	-0.0032405	0.00072713
c3905614561	g2	i1	776	0.097019	-0.96882	0.9012	0.0024186	0.00073153
c3905914569	g1	i1	234	0.095019	-0.97883	0.90286	-0.0062311	0.00072199
c3905914569	g1	i1	272	0.091018	-0.99943	0.90578	0.0060173	0.00072615
c3906714578	g1	i1	162	0.091818	-0.99524	0.90526	-0.0024635	0.00072492
c3906714578	g1	i1	177	0.089618	-1.0068	0.90662	-0.005644	0.00072359
c3906714578	g1	i1	225	0.091818	-0.99524	0.90526	-0.00035106	0.0007366
c3906714578	g1	i1	567	0.092819	-0.99006	0.90454	-0.00081122	0.00072807
c3906714578	g1	i1	590	0.094019	-0.9839	0.90364	2.17E-05	0.00073162
c3906714578	g1	i1	678	0.088018	-1.0154	0.90745	-0.004849	0.00071745
c3906714578	g1	i1	990	0.086817	-1.022	0.90794	-0.0087672	0.00071784
c3907814581	g1	i1	105	0.093219	-0.988	0.90425	-0.0020408	0.00072746
c3907814581	g1	i1	156	0.090818	-1.0005	0.9059	-0.00068974	0.00072206
c3907814581	g1	i1	597	0.10282	-0.9408	0.89603	-0.0017446	0.00072924
c208524094	g1	i1	31	0.096019	-0.9738	0.90204	0.00047899	0.00072753
c3907814581	g1	i1	732	0.097019	-0.96882	0.9012	0.0022879	0.00073374
c3907814581	g1	i1	765	0.09762	-0.96585	0.90066	9.05E-06	0.00072922
c3908514586	g1	i1	576	0.094219	-0.98289	0.90349	0.00088478	0.0007254
c3908514586	g1	i1	853	0.087217	-1.0198	0.90779	-0.0066768	0.0007107
c3908514586	g1	i1	855	0.097419	-0.96684	0.90085	-0.0039275	0.00072349
c3908514586	g1	i1	918	0.090218	-1.0036	0.90628	-0.0086274	0.00071096
c3908514586	g1	i1	919	0.088218	-1.0143	0.90736	-0.0049455	0.00071839
c3908514586	g1	i1	942	0.082016	-1.0489	0.90896	-0.0031137	0.00071514
c3908514586	g1	i1	1096	0.092218	-0.99316	0.90498	-0.0039528	0.00072511
c3908514586	g1	i1	1168	0.087618	-1.0176	0.90764	-0.0022425	0.00072186
c208524094	g1	i1	45	0.090818	-1.0005	0.9059	0.0065446	0.00072496
c3908714590	g1	i1	39	0.094019	-0.9839	0.90364	-0.0018923	0.00073505
c3908714590	g1	i1	189	0.088818	-1.0111	0.90706	0.002573	0.0007255
c3908714590	g1	i1	255	0.10062	-0.95126	0.89808	0.0031852	0.00074128
c3908714590	g1	i1	348	0.097219	-0.96783	0.90103	0.0082297	0.00074061
c3908714590	g1	i1	624	0.096219	-0.9728	0.90188	0.0012539	0.00072907
c3908714590	g1	i1	627	0.084017	-1.0375	0.90872	0.0021883	0.00072377
c3908714590	g1	i1	666	0.086817	-1.022	0.90794	0.0019464	0.00072608
c3909314597	g2	i1	122	0.094019	-0.9839	0.90364	-7.38E-05	0.0007219
c3909314597	g2	i1	128	0.084217	-1.0364	0.90868	-0.0041434	0.00072239
c3909514598	g1	i1	206	0.095219	-0.97782	0.9027	-0.0021725	0.00072877
c3909514598	g1	i1	268	0.087017	-1.0209	0.90787	-0.0053936	0.00071474
c3909514598	g1	i1	288	0.092819	-0.99006	0.90454	0.00024597	0.00072388
c3909514598	g1	i1	1740	0.086417	-1.0241	0.90809	0.0070876	0.00073195
c3910214609	g1	i1	207	0.089018	-1.01	0.90695	-0.0054938	0.00072182
c3910214609	g1	i1	560	0.097219	-0.96783	0.90103	0.0067464	0.00073881
c3910214609	g1	i1	681	0.087417	-1.0187	0.90772	-0.0017224	0.00072341
c3910614614	g2	i1	104	0.092218	-0.99316	0.90498	0.0046413	0.00073258
c3910614614	g2	i1	141	0.093819	-0.98493	0.9038	0.0035427	0.00073051
c3910614614	g2	i1	269	0.095619	-0.97581	0.90237	-0.00081526	0.00074161
c3910614614	g2	i1	414	0.085217	-1.0308	0.90844	0.0014646	0.00072728
c3910614614	g2	i1	466	0.088818	-1.0111	0.90706	-0.0032629	0.00072094
c3910714615	g1	i2	123	0.094019	-0.9839	0.90364	0.0032054	0.00072488
c3910714615	g1	i2	255	0.084417	-1.0353	0.90864	0.0067323	0.00073033
c3910714615	g1	i2	396	0.094419	-0.98187	0.90333	0.001536	0.00072463
c3910714615	g1	i2	474	0.094619	-0.98085	0.90317	-0.009007	0.00071547
c208524094	g1	i1	351	0.080416	-1.0582	0.90904	-4.16E-05	0.00071715
c3911114617	g1	i2	144	0.093419	-0.98697	0.9041	-0.0028048	0.00071988
c3911114617	g1	i2	867	0.086017	-1.0264	0.90822	-0.0009429	0.00072137
c3911914628	g1	i1	1750	0.091818	-0.99524	0.90526	-0.0063614	0.00071775
c3912814649	g1	i1	116	0.094019	-0.9839	0.90364	0.0021314	0.0007253
c3912814648	g1	i1	773	0.090218	-1.0036	0.90628	0.0032071	0.00073799
c3912814648	g1	i1	836	0.090418	-1.0026	0.90616	-0.0029416	0.00072583
c3912814647	g1	i1	201	0.091418	-0.99733	0.90553	0.0026774	0.00072394
c3912814647	g1	i1	206	0.096619	-0.97081	0.90154	-0.0060341	0.00072121
c3912814647	g1	i1	621	0.085017	-1.0319	0.9085	-0.0045177	0.00072722
c3912814647	g1	i1	639	0.092819	-0.99006	0.90454	0.0053486	0.00073191
c3912814647	g1	i1	844	0.093619	-0.98595	0.90395	-0.0039684	0.00072179
c3912814647	g1	i1	1074	0.094419	-0.98187	0.90333	-0.0042122	0.00072486
c3912814647	g1	i1	1104	0.089418	-1.0079	0.90674	-0.005039	0.00071502
c3912814647	g1	i1	1115	0.086417	-1.0241	0.90809	0.0026059	0.00072912
c3912814647	g1	i1	1185	0.088018	-1.0154	0.90745	-0.01099	0.00071184
c133512586	g1	i1	303	0.093619	-0.98595	0.90395	0.0069167	0.00073526
c208574097	g1	i1	1526	0.087818	-1.0165	0.90755	0.00081682	0.00072521
c3912814647	g1	i1	1360	0.095819	-0.9748	0.90221	-0.0078034	0.0007243
c3912814647	g1	i1	1448	0.093819	-0.98493	0.9038	-0.00037992	0.00073051
c3912814647	g1	i1	1669	0.096619	-0.97081	0.90154	-0.00048412	0.00072612
c3912814647	g1	i1	1747	0.094619	-0.98085	0.90317	-0.0034492	0.00072319
c3912814647	g1	i1	1750	0.092418	-0.99213	0.90484	0.0028742	0.00072455
c3912814647	g1	i1	1864	0.092018	-0.9942	0.90512	-0.0034751	0.00071838
c3913514657	g1	i1	31	0.092418	-0.99213	0.90484	-0.0012669	0.00072489
c3913514657	g1	i1	55	0.091618	-0.99629	0.90539	0.0058867	0.00073612
c3913514657	g1	i1	154	0.087618	-1.0176	0.90764	-0.0052922	0.00071172
c208574097	g1	i1	2229	0.093619	-0.98595	0.90395	-0.00027649	0.00072175
c3913514657	g1	i1	708	0.090618	-1.0015	0.90603	-0.0025678	0.00072776
c3913514657	g1	i1	711	0.087417	-1.0187	0.90772	-0.0028735	0.00072044
c3914214661	g1	i2	88	0.091218	-0.99838	0.90565	-0.0068	0.00071841
c3914214661	g1	i2	118	0.096019	-0.9738	0.90204	0.005158	0.00073148
c3914214661	g1	i2	170	0.095419	-0.97681	0.90254	-0.0044323	0.00072049
c3914214661	g1	i2	183	0.091818	-0.99524	0.90526	0.0023441	0.00072694
c3914214661	g1	i2	196	0.087017	-1.0209	0.90787	0.003296	0.00072526
c3914714665	g1	i2	223	0.095819	-0.9748	0.90221	-0.0070335	0.00071585
c3914714665	g1	i2	561	0.093619	-0.98595	0.90395	-0.0021973	0.00073325
c3914714665	g1	i2	621	0.091618	-0.99629	0.90539	0.00053834	0.00072513
c208574097	g1	i1	2232	0.087417	-1.0187	0.90772	0.0074744	0.00074249
c3914714665	g1	i2	746	0.084817	-1.033	0.90854	-0.0051356	0.00072183
c3914714665	g1	i2	747	0.095819	-0.9748	0.90221	-0.00017534	0.00072869
c3914714665	g1	i2	1165	0.092018	-0.9942	0.90512	0.0019854	0.00072232
c3914814666	g1	i1	109	0.089418	-1.0079	0.90674	-0.0053743	0.00072055
c3914814666	g1	i1	223	0.092819	-0.99006	0.90454	-0.0013888	0.00072771
c3914814666	g1	i1	769	0.093619	-0.98595	0.90395	-2.16E-05	0.00072792
c3914814666	g1	i1	826	0.094219	-0.98289	0.90349	0.0012321	0.00072968
c208594098	g1	i1	111	0.093419	-0.98697	0.9041	-0.0045813	0.00071736
c3914814666	g1	i1	1014	0.086217	-1.0252	0.90816	0.0032173	0.00072639
c3914814666	g1	i1	1182	0.087618	-1.0176	0.90764	0.00047313	0.0007314
c3915514676	g2	i1	84	0.082416	-1.0466	0.90892	0.0011345	0.00072455
c3915514676	g2	i1	228	0.096219	-0.9728	0.90188	0.00063896	0.00072606
c3915514676	g2	i1	453	0.095219	-0.97782	0.9027	-0.0063749	0.00071072
c3916314685	g1	i1	1008	0.094819	-0.97984	0.90302	0.0010704	0.00072458
c3916314685	g1	i1	1161	0.090018	-1.0047	0.90639	0.0019538	0.00072609
c208594098	g1	i1	1095	0.094619	-0.98085	0.90317	-0.00027473	0.00072348
c3916314685	g1	i1	1197	0.093419	-0.98697	0.9041	-0.0042593	0.00071902
c3916314685	g1	i1	1224	0.093019	-0.98903	0.90439	-0.0026453	0.00072424
c3916314685	g1	i1	1245	0.084217	-1.0364	0.90868	-0.0002804	0.00072404
c3917214693	g1	i1	131	0.094019	-0.9839	0.90364	-0.00050589	0.0007307
c3917314695	g1	i1	369	0.096619	-0.97081	0.90154	0.0045085	0.00073257
c3917314695	g1	i1	403	0.088418	-1.0133	0.90726	0.0025739	0.00072096
c3917314695	g1	i1	471	0.093619	-0.98595	0.90395	-0.0048771	0.00072736
c3917314695	g1	i1	606	0.097419	-0.96684	0.90085	0.004856	0.00073502
c3917314695	g1	i1	771	0.091818	-0.99524	0.90526	0.00081093	0.00073061
c208594098	g1	i1	1383	0.087618	-1.0176	0.90764	0.0019874	0.00073488
c3917791	g1	i1	123	0.086817	-1.022	0.90794	-0.0012617	0.00072631
c3918014700	g1	i2	492	0.090618	-1.0015	0.90603	-3.01E-05	0.0007217
c3918014700	g1	i2	570	0.091218	-0.99838	0.90565	-0.0092117	0.00071374
c3918014700	g1	i2	587	0.088418	-1.0133	0.90726	-0.0030742	0.00072283
c3918014700	g1	i2	792	0.092619	-0.99109	0.90469	-0.00019562	0.00073799
c3918014700	g1	i2	794	0.090818	-1.0005	0.9059	-0.005476	0.00071945
c3918014700	g1	i2	1077	0.091418	-0.99733	0.90553	-0.010808	0.00071034
c3918014701	g1	i2	282	0.087618	-1.0176	0.90764	-0.00032436	0.00072639
c3918014701	g1	i2	459	0.093419	-0.98697	0.9041	-0.00056052	0.00072781
c3918314711	g1	i2	1395	0.090818	-1.0005	0.9059	-0.00015933	0.00072248
c3918314711	g1	i2	1758	0.095419	-0.97681	0.90254	0.00047897	0.00072554
c3918814716	g1	i1	619	0.093219	-0.988	0.90425	-0.00014594	0.00072138
c3918814716	g1	i1	930	0.085817	-1.0275	0.90828	-0.0027417	0.00072034
c3918814716	g1	i1	932	0.092218	-0.99316	0.90498	0.0044388	0.00073301
c3918814716	g1	i1	939	0.089018	-1.01	0.90695	0.0048681	0.00073178
c3918814716	g1	i1	1401	0.087818	-1.0165	0.90755	-0.0036557	0.00071693
c3918814716	g1	i1	1463	0.093619	-0.98595	0.90395	0.0011904	0.00072554
c208704102	g1	i1	441	0.092018	-0.9942	0.90512	0.0015158	0.00072347
c3919114721	g1	i1	82	0.094019	-0.9839	0.90364	0.005478	0.00072793
c3919114721	g1	i1	109	0.086817	-1.022	0.90794	-0.0034329	0.00071684
c3919114721	g1	i1	258	0.088418	-1.0133	0.90726	-0.0016605	0.00072704
c3919114721	g1	i1	279	0.091218	-0.99838	0.90565	-0.003132	0.00072826
c3919114721	g1	i1	375	0.088418	-1.0133	0.90726	-0.00016776	0.00072292
c3919114721	g1	i1	568	0.088018	-1.0154	0.90745	-0.0042033	0.00071658
c3919114721	g1	i1	741	0.094419	-0.98187	0.90333	-0.0029566	0.00072203
c3919114721	g1	i1	858	0.086817	-1.022	0.90794	-0.0051283	0.00071809
c3919114721	g1	i1	885	0.09762	-0.96585	0.90066	0.0024421	0.00073018
c3919114721	g1	i1	886	0.095219	-0.97782	0.9027	-0.0053041	0.00072078
c208704102	g1	i1	573	0.089818	-1.0058	0.90651	-0.0099535	0.00071546
c3919714725	g1	i1	67	0.089818	-1.0058	0.90651	0.0060828	0.00073757
c3919714725	g1	i1	255	0.090418	-1.0026	0.90616	-0.0039366	0.00071752
c3919714725	g1	i1	475	0.094419	-0.98187	0.90333	-0.0032465	0.00072691
c3919714725	g1	i1	544	0.084817	-1.033	0.90854	0.0009056	0.00072197
c3919714725	g1	i1	1251	0.091018	-0.99943	0.90578	0.00327	0.00073033
c3919714725	g1	i1	1290	0.086417	-1.0241	0.90809	0.0078719	0.00072971
c3919714725	g1	i1	1389	0.093219	-0.988	0.90425	-0.0032769	0.00072587
c3919714725	g1	i1	1482	0.097419	-0.96684	0.90085	0.011782	0.00075179
c3919714725	g1	i1	2061	0.090218	-1.0036	0.90628	-0.011189	0.00071259
c3919714725	g1	i1	2321	0.088418	-1.0133	0.90726	0.0086886	0.00073172
c208724103	g1	i1	80	0.091818	-0.99524	0.90526	0.00871	0.00073467
c3920414733	g1	i3	427	0.083617	-1.0398	0.90878	0.0026023	0.000727
c3920414733	g1	i3	504	0.092218	-0.99316	0.90498	-0.0030265	0.00073281
c3920414733	g1	i3	1718	0.10282	-0.9408	0.89603	0.00515	0.00073969
c3920514735	g1	i1	2256	0.089618	-1.0068	0.90662	-0.0065085	0.00072122
c3920514735	g1	i1	2460	0.091018	-0.99943	0.90578	0.0018201	0.0007257
c3920514735	g1	i1	3225	0.088618	-1.0122	0.90716	-0.0091911	0.00071169
c3920514735	g1	i1	3300	0.088818	-1.0111	0.90706	-0.00045354	0.00072596
c3920514735	g1	i1	3399	0.088818	-1.0111	0.90706	-0.00534	0.00071859
c3921514744	g1	i1	609	0.085017	-1.0319	0.9085	-0.0045046	0.00071559
c3921614752	g1	i1	204	0.095219	-0.97782	0.9027	-0.0041734	0.00072115
c133542589	g1	i1	336	0.10022	-0.95318	0.89844	0.0028911	0.00073814
c208724103	g1	i1	511	0.088218	-1.0143	0.90736	0.0020239	0.00073293
c3921614752	g1	i1	340	0.094819	-0.97984	0.90302	-0.0024775	0.00072634
c3921614752	g1	i1	348	0.095019	-0.97883	0.90286	0.0020983	0.00073755
c3921614752	g1	i1	359	0.091818	-0.99524	0.90526	-0.0090367	0.00071677
c3921614752	g1	i1	514	0.093619	-0.98595	0.90395	0.0043468	0.00073724
c3921914755	g1	i1	318	0.086817	-1.022	0.90794	-0.0017776	0.00072212
c3921914755	g1	i1	741	0.087618	-1.0176	0.90764	0.0033824	0.00073355
c3921914755	g1	i1	915	0.094619	-0.98085	0.90317	-0.0069783	0.00072227
c3921914755	g1	i1	1002	0.094819	-0.97984	0.90302	-0.0043933	0.00072254
c3921914755	g1	i1	1080	0.092418	-0.99213	0.90484	0.0061544	0.00073435
c3921914755	g1	i1	1197	0.093219	-0.988	0.90425	0.0060938	0.00073003
c3922014756	g1	i1	36	0.087017	-1.0209	0.90787	-0.00090143	0.00072181
c3922014756	g1	i1	702	0.090618	-1.0015	0.90603	0.0013584	0.00072879
c3922014756	g1	i1	2425	0.092218	-0.99316	0.90498	0.00036682	0.00073148
c3922014756	g1	i1	2523	0.087618	-1.0176	0.90764	0.0009018	0.00072736
c3923114768	g1	i1	94	0.088218	-1.0143	0.90736	-0.0045938	0.00071475
c3923114768	g1	i1	441	0.095219	-0.97782	0.9027	0.0067308	0.00073184
c3923114768	g1	i1	819	0.091818	-0.99524	0.90526	-0.0044509	0.00071691
c3923114768	g1	i1	1031	0.092218	-0.99316	0.90498	-0.0015053	0.00072496
c3923114768	g1	i1	1080	0.093619	-0.98595	0.90395	0.0064783	0.00073204
c3923114768	g1	i1	1380	0.09782	-0.96487	0.90047	-0.0031703	0.00072627
c208724103	g1	i1	1027	0.093419	-0.98697	0.9041	-0.0060469	0.0007158
c3923214769	g1	i1	36	0.091618	-0.99629	0.90539	-0.0074481	0.00072186
c3923214769	g1	i1	105	0.093019	-0.98903	0.90439	0.00016833	0.00072766
c3923214769	g1	i1	211	0.092218	-0.99316	0.90498	-0.0049458	0.00072321
c3923214769	g1	i1	414	0.091218	-0.99838	0.90565	-0.0036733	0.00072238
c3923214769	g1	i1	460	0.091818	-0.99524	0.90526	-0.00076853	0.00072727
c3923514772	g1	i2	296	0.091218	-0.99838	0.90565	0.0031281	0.00072602
c3923514772	g1	i2	459	0.091218	-0.99838	0.90565	-0.0015471	0.00072135
c3923514772	g1	i2	460	0.093619	-0.98595	0.90395	0.016839	0.00075427
c3923514772	g1	i2	520	0.092619	-0.99109	0.90469	-0.0031326	0.00073434
c3923514772	g1	i2	529	0.091218	-0.99838	0.90565	0.0053334	0.0007363
c208774106	g1	i1	223	0.095019	-0.97883	0.90286	0.0050042	0.00073891
c3923514772	g1	i2	540	0.081616	-1.0512	0.90899	0.0016187	0.00072457
c3924014781	g1	i2	429	0.094419	-0.98187	0.90333	0.000144	0.0007291
c3924014781	g1	i2	483	0.09762	-0.96585	0.90066	-0.00036289	0.00073207
c3924014781	g1	i2	786	0.089018	-1.01	0.90695	0.0016915	0.00072659
c3924014781	g1	i2	792	0.086417	-1.0241	0.90809	0.00052979	0.00072161
c3924014781	g1	i2	793	0.084217	-1.0364	0.90868	-0.0058894	0.00071541
c3924314783	g1	i1	14	0.085817	-1.0275	0.90828	-0.0030875	0.00071912
c3924314783	g1	i1	21	0.089218	-1.009	0.90684	0.0010032	0.00072931
c3924314783	g1	i1	27	0.090618	-1.0015	0.90603	-0.0011512	0.00072754
c3924314783	g1	i1	52	0.088218	-1.0143	0.90736	-0.0034802	0.00072238
c3924314783	g1	i1	57	0.095419	-0.97681	0.90254	-0.0089739	0.00072157
c3924314783	g1	i1	99	0.10302	-0.93986	0.89581	-0.002094	0.00072376
c3924314783	g1	i1	135	0.086017	-1.0264	0.90822	0.0017436	0.00072582
c3924314783	g1	i1	240	0.088018	-1.0154	0.90745	-0.00011534	0.00073132
c3924314783	g1	i1	303	0.084017	-1.0375	0.90872	0.001695	0.00072743
c3924314783	g1	i1	352	0.086017	-1.0264	0.90822	-0.0062523	0.00071479
c3924314783	g1	i1	465	0.088018	-1.0154	0.90745	0.0022952	0.00072743
c3924714784	g1	i1	42	0.089018	-1.01	0.90695	0.0023528	0.00073032
c3924714784	g1	i1	408	0.09822	-0.9629	0.90012	0.0015019	0.00073089
c3924714784	g1	i1	505	0.090818	-1.0005	0.9059	-0.005299	0.0007231
c208774106	g1	i1	1071	0.089818	-1.0058	0.90651	0.0013106	0.00072598
c3925314788	g1	i1	141	0.085617	-1.0286	0.90834	-0.0018498	0.00072499
c3925314788	g1	i1	225	0.097219	-0.96783	0.90103	-0.007131	0.00072123
c3925314788	g1	i1	414	0.089618	-1.0068	0.90662	-0.001715	0.00072195
c3925314788	g1	i1	801	0.093019	-0.98903	0.90439	0.00389	0.00074173
c3925314788	g1	i1	869	0.094019	-0.9839	0.90364	-0.0043615	0.00071978
c3925314788	g1	i1	1437	0.085417	-1.0297	0.90839	0.00080667	0.00072848
c3925314788	g1	i1	1446	0.094019	-0.9839	0.90364	0.0039896	0.00073641
c3925314788	g1	i1	1839	0.088818	-1.0111	0.90706	-0.0014328	0.00072164
c3925314788	g1	i1	1851	0.090418	-1.0026	0.90616	0.002275	0.00072399
c3925314788	g1	i1	1860	0.088818	-1.0111	0.90706	-0.00071832	0.00072353
c208804107	g1	i1	555	0.089418	-1.0079	0.90674	-0.0029233	0.00073031
c3925314788	g1	i1	1911	0.10082	-0.9503	0.89791	-0.0045892	0.00072481
c3926214802	g1	i1	74	0.091018	-0.99943	0.90578	-0.0025453	0.0007169
c3926214802	g1	i1	195	0.081216	-1.0536	0.90901	0.00089332	0.00072232
c3926214802	g1	i1	450	0.089018	-1.01	0.90695	-0.0032223	0.00071821
c3926414808	g1	i1	215	0.09882	-0.95997	0.89961	0.0015968	0.00073199
c3926414808	g1	i1	254	0.092418	-0.99213	0.90484	0.005876	0.00074366
c3926414808	g1	i1	534	0.094219	-0.98289	0.90349	-0.0057992	0.00071954
c3926414807	g1	i1	256	0.092418	-0.99213	0.90484	0.0039529	0.00072635
c208804107	g1	i1	608	0.092619	-0.99109	0.90469	0.0075833	0.0007358
c3926414807	g1	i1	532	0.086017	-1.0264	0.90822	0.0025752	0.00072717
c3926414807	g1	i1	588	0.087618	-1.0176	0.90764	0.00035118	0.00072486
c3926714810	g1	i1	669	0.089618	-1.0068	0.90662	-1.22E-05	0.00073238
c3926714810	g1	i1	978	0.086617	-1.023	0.90802	0.00017579	0.00072369
c3926714810	g1	i1	1296	0.085017	-1.0319	0.9085	-0.010265	0.00071235
c3926714810	g1	i1	1575	0.095019	-0.97883	0.90286	0.00013134	0.00072479
c3926714810	g1	i1	1761	0.091018	-0.99943	0.90578	0.0033603	0.00073197
c3927414828	g1	i2	435	0.090818	-1.0005	0.9059	-0.00018624	0.00072604
c3927414828	g1	i2	450	0.092819	-0.99006	0.90454	-0.0030344	0.00072972
c208854108	g1	i1	309	0.09942	-0.95705	0.89915	-0.0034126	0.00073524
c3927914833	g2	i2	45	0.089018	-1.01	0.90695	-0.0086459	0.00071167
c3927914833	g2	i2	252	0.088618	-1.0122	0.90716	0.0002365	0.00071998
c3927914833	g2	i2	268	0.093219	-0.988	0.90425	0.0049177	0.0007367
c3927914833	g2	i2	751	0.086617	-1.023	0.90802	0.00053606	0.00072664
c3927914833	g2	i2	994	0.085217	-1.0308	0.90844	0.0013859	0.00072683
c3928614835	g1	i1	39	0.10222	-0.94363	0.89663	-0.0022411	0.00073168
c3928614835	g1	i1	150	0.077816	-1.0738	0.90909	-0.00067277	0.00071324
c3928614835	g1	i1	189	0.088018	-1.0154	0.90745	-8.63E-05	0.00072142
c3928614835	g1	i1	279	0.082817	-1.0443	0.90888	0.0055053	0.00072886
c208914110	g1	i1	942	0.088418	-1.0133	0.90726	0.0090277	0.00073325
c3928614835	g1	i1	498	0.084617	-1.0341	0.90859	0.0039946	0.0007294
c3928614835	g1	i1	519	0.094019	-0.9839	0.90364	0.00095856	0.00072892
c3928614835	g1	i1	531	0.090018	-1.0047	0.90639	0.0035245	0.00073128
c3929614851	g1	i1	520	0.088018	-1.0154	0.90745	0.0086459	0.00073104
c3929614851	g1	i1	534	0.091418	-0.99733	0.90553	-0.0022598	0.00073306
c3929614851	g1	i1	535	0.086417	-1.0241	0.90809	-0.0053377	0.00073043
c3929614851	g1	i1	591	0.091018	-0.99943	0.90578	-0.0031739	0.00072
c3929614851	g1	i1	672	0.089418	-1.0079	0.90674	0.0015079	0.0007234
c3929614851	g1	i1	729	0.096819	-0.96981	0.90138	0.0047221	0.00072707
c133542589	g1	i1	415	0.095419	-0.97681	0.90254	0.0018308	0.00073173
c3929714852	g1	i1	441	0.088418	-1.0133	0.90726	0.00064638	0.00072697
c3929714852	g1	i1	865	0.086817	-1.022	0.90794	0.0025009	0.00073161
c3929714852	g1	i1	870	0.092218	-0.99316	0.90498	-0.004241	0.00072219
c3929714852	g1	i1	1107	0.088818	-1.0111	0.90706	0.006337	0.00073234
c3929814856	g3	i3	2485	0.088018	-1.0154	0.90745	0.0019907	0.00073262
c3929814856	g3	i3	2486	0.089618	-1.0068	0.90662	-0.000619	0.0007294
c3929814857	g3	i4	2134	0.092218	-0.99316	0.90498	-0.003399	0.00072458
c3929814857	g3	i4	2135	0.087818	-1.0165	0.90755	-0.0076145	0.00072545
c3929914858	g1	i1	39	0.092218	-0.99316	0.90498	-0.005288	0.00071252
c3929914858	g1	i1	57	0.087017	-1.0209	0.90787	0.0019695	0.00071772
c3929914858	g1	i1	123	0.092218	-0.99316	0.90498	0.0083258	0.00073401
c3929914858	g1	i1	186	0.088018	-1.0154	0.90745	0.0057851	0.00073025
c3929914858	g1	i1	285	0.10102	-0.94934	0.89771	0.004578	0.00073015
c3930214863	g2	i1	222	0.091418	-0.99733	0.90553	-0.0018214	0.0007289
c209064115	g1	i1	62	0.091618	-0.99629	0.90539	0.00055443	0.00072712
c3930214863	g2	i1	339	0.096219	-0.9728	0.90188	0.003546	0.00073339
c3930214863	g2	i1	408	0.096819	-0.96981	0.90138	0.0032049	0.00073466
c3930214863	g2	i1	658	0.089818	-1.0058	0.90651	-0.0086252	0.00070954
c3930214863	g2	i1	795	0.089218	-1.009	0.90684	0.0020667	0.00072294
c3930214863	g2	i1	924	0.093019	-0.98903	0.90439	0.0034342	0.00073196
c3930414868	g1	i1	171	0.094419	-0.98187	0.90333	-0.00065831	0.00072688
c3930414868	g1	i1	229	0.090018	-1.0047	0.90639	-0.0051646	0.00072266
c3930414868	g1	i1	298	0.10002	-0.95415	0.89862	0.0001913	0.00072548
c3930414868	g1	i1	439	0.10402	-0.93518	0.89478	-0.003194	0.00072454
c3930414868	g1	i1	558	0.090018	-1.0047	0.90639	0.0011778	0.00072706
c209064115	g1	i1	348	0.088618	-1.0122	0.90716	-0.0031584	0.00071988
c3930414868	g1	i1	790	0.094819	-0.97984	0.90302	-0.0023425	0.00072129
c3930714871	g1	i1	180	0.085417	-1.0297	0.90839	-0.004742	0.00071229
c3930714871	g1	i1	191	0.094219	-0.98289	0.90349	-0.0033292	0.00072486
c3930714871	g1	i1	401	0.09882	-0.95997	0.89961	-0.00043365	0.00072941
c3930714871	g1	i1	1059	0.097019	-0.96882	0.9012	0.0011602	0.00072841
c3930714871	g1	i1	1190	0.088618	-1.0122	0.90716	-0.0054109	0.00071426
c3931714884	g1	i1	345	0.087017	-1.0209	0.90787	-0.0010399	0.0007228
c3931714884	g1	i1	609	0.10162	-0.94648	0.89712	0.0058362	0.00073687
c3931714884	g1	i1	684	0.092018	-0.9942	0.90512	0.0010504	0.00072673
c3931714884	g1	i1	1396	0.086217	-1.0252	0.90816	-0.00028871	0.00072768
c209064115	g1	i1	1170	0.095219	-0.97782	0.9027	0.001502	0.00072739
c3932514896	g1	i1	425	0.087417	-1.0187	0.90772	-0.0018702	0.00071807
c3932514898	g2	i1	66	0.09822	-0.9629	0.90012	0.0060961	0.00075436
c3932514898	g2	i1	67	0.093419	-0.98697	0.9041	0.0029569	0.000737
c3932514898	g2	i1	461	0.089018	-1.01	0.90695	0.0025737	0.0007356
c3932514898	g2	i1	609	0.089818	-1.0058	0.90651	0.0032981	0.00073256
c3932614900	g1	i1	62	0.092018	-0.9942	0.90512	-0.0024249	0.00072135
c3932614900	g1	i1	73	0.095419	-0.97681	0.90254	0.00098215	0.0007306
c3932614900	g1	i1	75	0.092018	-0.9942	0.90512	-0.00077691	0.00072037
c3932614900	g1	i1	77	0.094619	-0.98085	0.90317	0.0002428	0.00072939
c3932614900	g1	i1	85	0.089818	-1.0058	0.90651	0.004052	0.00072117
c3932614900	g1	i1	204	0.09942	-0.95705	0.89915	0.0022606	0.00073779
c3932614900	g1	i1	207	0.091018	-0.99943	0.90578	0.0037938	0.00072264
c3932614900	g1	i1	256	0.095419	-0.97681	0.90254	0.0058294	0.00073528
c3932614900	g1	i1	257	0.096619	-0.97081	0.90154	0.0032241	0.00073346
c3932614900	g1	i1	311	0.090418	-1.0026	0.90616	0.00085368	0.0007294
c3932614900	g1	i1	318	0.092218	-0.99316	0.90498	-0.0046364	0.00072766
c3932914904	g1	i1	64	0.096019	-0.9738	0.90204	-0.0029957	0.00072436
c3932914904	g1	i1	132	0.092018	-0.9942	0.90512	0.0029346	0.00073342
c3932914904	g1	i1	265	0.088818	-1.0111	0.90706	0.0094999	0.00073343
c3932914904	g1	i1	307	0.087017	-1.0209	0.90787	0.0035393	0.00074396
c3932914904	g1	i1	344	0.086217	-1.0252	0.90816	0.0035764	0.00071872
c3933114905	g1	i1	15	0.092418	-0.99213	0.90484	0.0022828	0.00072034
c3933114905	g1	i1	45	0.085017	-1.0319	0.9085	0.0051802	0.0007284
c3933114905	g1	i1	81	0.092619	-0.99109	0.90469	0.00042409	0.00072572
c3933114905	g1	i1	93	0.090218	-1.0036	0.90628	0.0054946	0.00072785
c3933114905	g1	i1	113	0.090218	-1.0036	0.90628	-0.0013319	0.00072336
c209234116	g1	i1	144	0.088018	-1.0154	0.90745	0.00089145	0.00072886
c3933114905	g1	i1	228	0.094819	-0.97984	0.90302	0.0068734	0.00074049
c3933114905	g1	i1	498	0.091618	-0.99629	0.90539	-0.0019662	0.00072261
c3933114905	g1	i1	523	0.090018	-1.0047	0.90639	0.0010688	0.00072078
c3933114905	g1	i1	609	0.086417	-1.0241	0.90809	-0.0021698	0.00072068
c3933114905	g1	i1	618	0.089418	-1.0079	0.90674	0.0017862	0.00073111
c3933114905	g1	i1	631	0.089218	-1.009	0.90684	0.0072476	0.00073039
c3933114905	g1	i1	735	0.092819	-0.99006	0.90454	-0.0032776	0.00072143
c3933314907	g1	i1	111	0.089418	-1.0079	0.90674	0.011981	0.00075772
c3933314906	g1	i1	119	0.093019	-0.98903	0.90439	0.010947	0.00074373
c209234116	g1	i1	171	0.087618	-1.0176	0.90764	-0.00060197	0.00072652
c3933314906	g1	i1	234	0.090818	-1.0005	0.9059	0.0040725	0.00073514
c3933314906	g1	i1	376	0.085617	-1.0286	0.90834	-0.0031547	0.00071603
c3933314906	g1	i1	391	0.090218	-1.0036	0.90628	0.010372	0.00073879
c3933314906	g1	i1	402	0.094019	-0.9839	0.90364	-0.0040647	0.00072023
c3933314906	g1	i1	873	0.094619	-0.98085	0.90317	-0.0008583	0.0007249
c3934614925	g2	i2	270	0.088618	-1.0122	0.90716	-0.0010713	0.00072144
c3935714932	g1	i1	201	0.091218	-0.99838	0.90565	0.0053347	0.00073244
c209294117	g1	i1	341	0.085017	-1.0319	0.9085	-0.0022602	0.00071612
c3935714932	g1	i1	222	0.091018	-0.99943	0.90578	0.0092633	0.00073334
c3935714932	g1	i1	368	0.091018	-0.99943	0.90578	-0.001593	0.00072629
c3935714932	g1	i1	370	0.090618	-1.0015	0.90603	-0.00057631	0.00072454
c3935714932	g1	i1	631	0.097019	-0.96882	0.9012	0.00087123	0.0007272
c3935714932	g1	i1	635	0.096419	-0.9718	0.90172	0.00065284	0.00072878
c3935814933	g1	i1	96	0.089418	-1.0079	0.90674	0.0051934	0.00072804
c3935814933	g1	i1	105	0.089218	-1.009	0.90684	0.0061708	0.00072875
c3935814933	g1	i1	117	0.091218	-0.99838	0.90565	0.0016431	0.00072682
c3935814933	g1	i1	132	0.082817	-1.0443	0.90888	0.0030455	0.00072764
c133542589	g1	i1	434	0.090018	-1.0047	0.90639	-0.0066045	0.0007215
c209294117	g1	i1	639	0.092418	-0.99213	0.90484	0.0018938	0.00072894
c3935814933	g1	i1	249	0.096219	-0.9728	0.90188	0.0018399	0.00072815
c3935814933	g1	i1	377	0.09762	-0.96585	0.90066	-0.0066557	0.00072413
c3935814933	g1	i1	427	0.090218	-1.0036	0.90628	-0.0018043	0.00072236
c3935814933	g1	i1	492	0.086017	-1.0264	0.90822	0.0021212	0.00072451
c3935814933	g1	i1	525	0.087818	-1.0165	0.90755	0.0060064	0.00073138
c3935814933	g1	i1	637	0.085017	-1.0319	0.9085	-0.00041034	0.00072199
c3935814933	g1	i1	784	0.094819	-0.97984	0.90302	0.002403	0.00072531
c3935814933	g1	i1	840	0.091818	-0.99524	0.90526	0.0017582	0.00072491
c3935814933	g1	i1	967	0.083817	-1.0387	0.90875	-9.07E-05	0.00072626
c3935814933	g1	i1	1036	0.090818	-1.0005	0.9059	-0.0021799	0.00072086
c3935814933	g1	i1	1087	0.095619	-0.97581	0.90237	-0.0068414	0.00071964
c3935814933	g1	i1	1201	0.093619	-0.98595	0.90395	-0.00092466	0.00072783
c3935814933	g1	i1	1218	0.095019	-0.97883	0.90286	0.0084184	0.00073933
c3935814933	g1	i1	1258	0.092218	-0.99316	0.90498	0.0017823	0.00072963
c3935814933	g1	i1	1330	0.090618	-1.0015	0.90603	0.0038952	0.00073063
c3936014934	g1	i1	555	0.10322	-0.93892	0.89559	-0.0042335	0.00072338
c3936014934	g1	i1	786	0.091418	-0.99733	0.90553	0.0041266	0.00072445
c3936014934	g1	i1	824	0.082416	-1.0466	0.90892	-0.0075598	0.00071144
c3936714940	g1	i1	222	0.091818	-0.99524	0.90526	0.012208	0.0007315
c3936714940	g1	i1	540	0.092819	-0.99006	0.90454	0.0090261	0.00074197
c3936714940	g1	i1	783	0.092619	-0.99109	0.90469	-0.0012324	0.00072716
c3936714940	g1	i1	1019	0.088218	-1.0143	0.90736	0.00023718	0.00071898
c3936714940	g1	i1	1131	0.10082	-0.9503	0.89791	-0.0032458	0.00072074
c3937814963	g1	i1	84	0.088418	-1.0133	0.90726	-0.0010542	0.00071773
c3937814963	g1	i1	138	0.09862	-0.96094	0.89977	0.0076209	0.00073561
c3937814963	g1	i1	423	0.086217	-1.0252	0.90816	0.00014909	0.00072604
c3937814963	g1	i1	1170	0.094619	-0.98085	0.90317	-0.0033772	0.00071904
c3937814963	g1	i1	1284	0.091618	-0.99629	0.90539	-0.002491	0.0007213
c3938414968	g1	i2	12	0.090218	-1.0036	0.90628	0.0044837	0.0007292
c3938414968	g1	i2	336	0.089618	-1.0068	0.90662	0.0031734	0.00072222
c3938414968	g1	i2	786	0.086817	-1.022	0.90794	0.0005811	0.00072783
c3938414968	g1	i2	1757	0.086817	-1.022	0.90794	-0.0032268	0.00071494
c3938814972	g1	i1	220	0.085817	-1.0275	0.90828	-0.0014726	0.00072069
c3938814972	g1	i1	435	0.089618	-1.0068	0.90662	-0.0042715	0.00072169
c3938814972	g1	i1	625	0.095219	-0.97782	0.9027	-0.0049614	0.00071571
c3938814972	g1	i1	828	0.087417	-1.0187	0.90772	-0.0050801	0.00072411
c3938814972	g1	i1	897	0.092218	-0.99316	0.90498	-0.0023839	0.00072225
c3938814972	g1	i1	1182	0.093819	-0.98493	0.9038	0.00063333	0.00072031
c3938814972	g1	i1	1744	0.088018	-1.0154	0.90745	-0.0064947	0.00071336
c3938814972	g1	i1	1880	0.10242	-0.94269	0.89647	-0.0010843	0.00073316
c3938814972	g1	i1	1881	0.091818	-0.99524	0.90526	-0.0008784	0.00072146
c3939314977	g1	i2	591	0.094619	-0.98085	0.90317	-0.0039991	0.00072537
c3939314977	g1	i2	933	0.088618	-1.0122	0.90716	0.00030309	0.00072149
c3939314977	g1	i2	1101	0.085617	-1.0286	0.90834	-0.0026532	0.00072234
c3939314977	g1	i2	1125	0.091618	-0.99629	0.90539	0.0078605	0.00073654
c3939314977	g1	i2	1212	0.088618	-1.0122	0.90716	-0.007155	0.00071555
c2092547	g1	i1	1362	0.089218	-1.009	0.90684	0.0081155	0.0007273
c3939314977	g1	i2	1395	0.091618	-0.99629	0.90539	-8.58E-05	0.00072666
c3941114986	g1	i1	1107	0.092819	-0.99006	0.90454	0.0026183	0.00072649
c3941214987	g1	i1	108	0.096819	-0.96981	0.90138	-0.00039622	0.00072975
c3941214987	g1	i1	141	0.084817	-1.033	0.90854	-0.0072398	0.00070826
c3941214987	g1	i1	184	0.090618	-1.0015	0.90603	0.0023869	0.00072894
c3941214987	g1	i1	316	0.086217	-1.0252	0.90816	0.00071756	0.00072291
c3941214987	g1	i1	317	0.086217	-1.0252	0.90816	0.003597	0.00072532
c3941214987	g1	i1	630	0.088818	-1.0111	0.90706	-0.0016732	0.00071798
c3941414989	g1	i1	65	0.091418	-0.99733	0.90553	0.003626	0.00073895
c3941414989	g1	i1	85	0.087618	-1.0176	0.90764	-0.0034469	0.00071355
c3941414989	g1	i1	120	0.092218	-0.99316	0.90498	0.0028242	0.00073662
c3941414989	g1	i1	121	0.09822	-0.9629	0.90012	-0.0010711	0.0007265
c3941414989	g1	i1	243	0.094019	-0.9839	0.90364	-0.00037561	0.00072271
c3941414989	g1	i1	435	0.086017	-1.0264	0.90822	0.0068597	0.000732
c3941414989	g1	i1	678	0.093619	-0.98595	0.90395	-0.0015234	0.00072564
c3941514990	g1	i1	68	0.092819	-0.99006	0.90454	-0.0021227	0.00072416
c3941514990	g1	i1	156	0.094419	-0.98187	0.90333	0.0037361	0.0007262
c3941514990	g1	i1	160	0.087017	-1.0209	0.90787	0.0064934	0.00072714
c3941514990	g1	i1	168	0.087618	-1.0176	0.90764	0.00092654	0.00072607
c3941514990	g1	i1	171	0.091418	-0.99733	0.90553	-0.0022148	0.00071918
c3941514990	g1	i1	173	0.089618	-1.0068	0.90662	-0.0087389	0.00071232
c3941514990	g1	i1	195	0.086417	-1.0241	0.90809	-0.00080007	0.00073324
c3941614994	g1	i3	219	0.086617	-1.023	0.90802	-8.52E-05	0.00072558
c3941614994	g1	i3	348	0.088018	-1.0154	0.90745	0.0030113	0.00072034
c3941614994	g1	i3	450	0.084217	-1.0364	0.90868	0.0025829	0.00071912
c3941614994	g1	i3	687	0.088418	-1.0133	0.90726	0.00068652	0.00072253
c3941614994	g1	i3	1208	0.10222	-0.94363	0.89663	-0.0091692	0.00072299
c3941614994	g1	i3	1215	0.096619	-0.97081	0.90154	0.0029618	0.00074375
c3941614994	g1	i3	2130	0.086417	-1.0241	0.90809	0.0034266	0.00073531
c3941614994	g1	i3	2150	0.089618	-1.0068	0.90662	-0.0069525	0.00072377
c3941614994	g1	i3	2421	0.085817	-1.0275	0.90828	-0.0012832	0.00071458
c3941614994	g1	i3	2917	0.090618	-1.0015	0.90603	0.0017002	0.0007286
c3942215000	g1	i1	144	0.092018	-0.9942	0.90512	0.0033855	0.00072712
c3942215000	g1	i1	203	0.089818	-1.0058	0.90651	-0.0059641	0.000725
c3942215000	g1	i1	225	0.093019	-0.98903	0.90439	0.0048019	0.0007414
c3942215000	g1	i1	262	0.091818	-0.99524	0.90526	0.0020695	0.00073696
c3942215000	g1	i1	363	0.088218	-1.0143	0.90736	0.00539	0.00074261
c3942215000	g1	i1	417	0.088818	-1.0111	0.90706	-0.00013539	0.0007375
c209374120	g1	i1	988	0.093219	-0.988	0.90425	-0.0079323	0.00071604
c3942215000	g1	i1	467	0.094219	-0.98289	0.90349	-0.0053792	0.0007258
c3942215000	g1	i1	489	0.086017	-1.0264	0.90822	-0.0045792	0.00071814
c3942415001	g1	i1	261	0.091018	-0.99943	0.90578	0.0018275	0.00073074
c3942415001	g1	i1	270	0.086217	-1.0252	0.90816	-0.0068337	0.00071894
c3942415001	g1	i1	277	0.094619	-0.98085	0.90317	0.0031688	0.00072995
c3942415001	g1	i1	279	0.097019	-0.96882	0.9012	-0.00092453	0.00073113
c3942415001	g1	i1	450	0.092819	-0.99006	0.90454	-0.0061368	0.00071506
c3942415001	g1	i1	1006	0.086017	-1.0264	0.90822	0.0013306	0.00072258
c3942715005	g1	i1	32	0.095819	-0.9748	0.90221	-0.00015486	0.0007242
c102942110	g1	i1	156	0.09762	-0.96585	0.90066	-0.0048866	0.00072094
c209374120	g1	i1	995	0.088218	-1.0143	0.90736	0.0028384	0.00073323
c3942715005	g1	i1	75	0.090018	-1.0047	0.90639	0.0013934	0.00072116
c3942715005	g1	i1	479	0.085217	-1.0308	0.90844	0.0018005	0.00072912
c3942715005	g1	i1	687	0.086417	-1.0241	0.90809	0.0067762	0.00073363
c3942715005	g1	i1	715	0.091218	-0.99838	0.90565	0.00064242	0.00072211
c3943315009	g1	i1	116	0.089218	-1.009	0.90684	-0.0027901	0.00071705
c3945315026	g1	i1	41	0.090418	-1.0026	0.90616	-0.0049487	0.00072095
c3945315026	g1	i1	42	0.093219	-0.988	0.90425	-0.0012979	0.00072088
c3945315026	g1	i1	110	0.092418	-0.99213	0.90484	-0.0077744	0.00071809
c3945315026	g1	i1	336	0.095219	-0.97782	0.9027	-0.00057565	0.00074007
c209624133	g1	i1	81	0.087818	-1.0165	0.90755	0.0017143	0.00073313
c3945315026	g1	i1	631	0.092819	-0.99006	0.90454	0.0023137	0.00072482
c3945315026	g1	i1	636	0.095219	-0.97782	0.9027	0.0071379	0.00073217
c3945315026	g1	i1	637	0.094019	-0.9839	0.90364	-0.0026902	0.00072304
c3945315026	g1	i1	672	0.092218	-0.99316	0.90498	0.011561	0.00074158
c3945315026	g1	i1	675	0.092018	-0.9942	0.90512	-0.0027151	0.00071996
c3945415027	g1	i1	915	0.087017	-1.0209	0.90787	0.0047599	0.00073094
c3945615033	g1	i1	347	0.085217	-1.0308	0.90844	0.0034431	0.00073732
c3945615033	g1	i1	401	0.090818	-1.0005	0.9059	0.002835	0.00073165
c3945615033	g1	i1	515	0.088018	-1.0154	0.90745	-0.0059854	0.00071527
c209624133	g1	i1	273	0.093419	-0.98697	0.9041	0.0018893	0.0007303
c3945615033	g1	i1	517	0.087618	-1.0176	0.90764	0.00049179	0.00072642
c3945615033	g1	i1	546	0.090018	-1.0047	0.90639	-0.0071957	0.00071682
c3945615033	g1	i1	551	0.095419	-0.97681	0.90254	0.00071945	0.0007344
c3945615033	g1	i1	552	0.092619	-0.99109	0.90469	-0.0021164	0.00073462
c3945615033	g1	i1	585	0.089218	-1.009	0.90684	0.0036596	0.00072353
c3945615033	g1	i1	600	0.091818	-0.99524	0.90526	0.0021822	0.00072713
c3945615033	g1	i1	614	0.086817	-1.022	0.90794	0.0036182	0.00072725
c3945615033	g1	i1	615	0.089618	-1.0068	0.90662	0.0089202	0.00073192
c3946215041	g1	i1	733	0.087818	-1.0165	0.90755	0.0012332	0.00072262
c3946215041	g1	i1	870	0.084617	-1.0341	0.90859	-0.0021773	0.00071684
c209764135	g1	i1	319	0.091018	-0.99943	0.90578	-0.0039267	0.00071781
c3947615053	g1	i1	536	0.09842	-0.96192	0.89995	0.0057909	0.00073631
c3947615053	g1	i1	833	0.088818	-1.0111	0.90706	-0.002627	0.00071601
c3947615053	g1	i1	951	0.084817	-1.033	0.90854	-0.0015603	0.00071455
c3948115060	g1	i1	58	0.093219	-0.988	0.90425	-0.0019611	0.0007235
c3948115060	g1	i1	327	0.091018	-0.99943	0.90578	-0.0065311	0.00071557
c3948115060	g1	i1	376	0.091218	-0.99838	0.90565	0.0030966	0.0007341
c3948115060	g1	i1	420	0.089818	-1.0058	0.90651	-0.0057356	0.00071756
c3948115060	g1	i1	1125	0.085817	-1.0275	0.90828	-0.0012373	0.00071457
c3948415064	g1	i1	195	0.089618	-1.0068	0.90662	-0.0034942	0.00072839
c3948415064	g1	i1	228	0.09862	-0.96094	0.89977	0.0048541	0.00073788
c3948415064	g1	i1	292	0.093819	-0.98493	0.9038	-0.0022896	0.00071906
c3948415064	g1	i1	348	0.095819	-0.9748	0.90221	0.010975	0.00074034
c3948415064	g1	i1	625	0.093819	-0.98493	0.9038	-0.00047119	0.00072855
c3948415064	g1	i1	750	0.087217	-1.0198	0.90779	-0.0030384	0.00073018
c3948715068	g1	i1	36	0.093419	-0.98697	0.9041	0.0033468	0.00072705
c3948715068	g1	i1	126	0.092218	-0.99316	0.90498	0.00070207	0.00072751
c3948715068	g1	i1	222	0.086817	-1.022	0.90794	0.0043377	0.00072343
c3948715068	g1	i1	225	0.091818	-0.99524	0.90526	0.0061255	0.00073791
c3948715068	g1	i1	552	0.093619	-0.98595	0.90395	-0.0033528	0.00072699
c3948715068	g1	i1	774	0.097419	-0.96684	0.90085	0.0047199	0.00073759
c209764135	g1	i1	440	0.09762	-0.96585	0.90066	-0.00037834	0.00072179
c3949115077	g1	i1	39	0.093219	-0.988	0.90425	0.00042582	0.00073756
c3949115077	g1	i1	172	0.087818	-1.0165	0.90755	0.0014056	0.00072964
c3949115077	g1	i1	196	0.092819	-0.99006	0.90454	-0.001346	0.00072593
c3949115077	g1	i1	352	0.091418	-0.99733	0.90553	0.004544	0.00073658
c3949815084	g1	i1	171	0.085617	-1.0286	0.90834	0.0031946	0.00072788
c3949815084	g1	i1	577	0.088018	-1.0154	0.90745	-0.0039476	0.0007318
c3949815084	g1	i1	855	0.093419	-0.98697	0.9041	0.002965	0.00072648
c3949815084	g1	i1	879	0.082016	-1.0489	0.90896	-0.0068622	0.00071362
c3950215089	g1	i1	1044	0.089218	-1.009	0.90684	0.0061216	0.00073435
c3950215089	g1	i1	1155	0.088818	-1.0111	0.90706	0.0014184	0.00072364
c209764135	g1	i1	441	0.093219	-0.988	0.90425	-0.0085071	0.00071633
c3950215089	g1	i1	1230	0.091618	-0.99629	0.90539	0.00069519	0.0007334
c3950515096	g1	i3	264	0.089418	-1.0079	0.90674	0.0043823	0.00073396
c3950515096	g1	i3	459	0.087217	-1.0198	0.90779	-0.0061763	0.00071559
c3950515096	g1	i3	587	0.090418	-1.0026	0.90616	-0.0025797	0.00072121
c3951915108	g1	i3	202	0.089018	-1.01	0.90695	0.0057753	0.00074036
c3952515113	g1	i1	312	0.092018	-0.9942	0.90512	0.00025051	0.00072788
c3953015118	g1	i1	115	0.094219	-0.98289	0.90349	-0.0093607	0.00071432
c3953015118	g1	i1	525	0.088418	-1.0133	0.90726	0.0026763	0.00073384
c209764135	g1	i1	708	0.092819	-0.99006	0.90454	0.0035109	0.00073485
c3953015118	g1	i1	610	0.093219	-0.988	0.90425	-0.0092264	0.00071506
c3953015118	g1	i1	648	0.089618	-1.0068	0.90662	-0.007854	0.00071542
c3953415126	g1	i2	150	0.089018	-1.01	0.90695	-0.0022909	0.00072197
c3953415126	g1	i2	477	0.089018	-1.01	0.90695	0.003462	0.00073325
c3953815127	g1	i1	76	0.090618	-1.0015	0.90603	0.0048221	0.00072781
c3953815127	g1	i1	360	0.090218	-1.0036	0.90628	0.0015047	0.00072793
c3953815127	g1	i1	423	0.086217	-1.0252	0.90816	0.0050974	0.00073531
c3954115133	g1	i1	63	0.086417	-1.0241	0.90809	-4.41E-06	0.00072242
c3954115133	g1	i1	183	0.087618	-1.0176	0.90764	-0.0055549	0.00072032
c209764137	g2	i2	157	0.084417	-1.0353	0.90864	-0.0018867	0.00071971
c3957415174	g1	i1	310	0.089818	-1.0058	0.90651	0.0054672	0.00072376
c3957615184	g1	i1	70	0.090618	-1.0015	0.90603	0.0039643	0.00073924
c3957615184	g1	i1	459	0.087818	-1.0165	0.90755	-0.0028056	0.00072145
c3957615184	g1	i1	621	0.086617	-1.023	0.90802	-0.0026839	0.0007311
c3957615184	g1	i1	717	0.090418	-1.0026	0.90616	0.00095055	0.00072376
c3957615184	g1	i1	783	0.092418	-0.99213	0.90484	0.0046305	0.0007388
c3958115187	g1	i1	70	0.091018	-0.99943	0.90578	-0.0036538	0.00071885
c3958115187	g1	i1	153	0.092018	-0.9942	0.90512	0.0086842	0.00073026
c3958115187	g1	i1	231	0.085217	-1.0308	0.90844	-0.0025021	0.00071737
c3958115186	g1	i1	266	0.090818	-1.0005	0.9059	0.0049217	0.00072881
c209764137	g2	i2	206	0.093619	-0.98595	0.90395	0.0036477	0.00073207
c3958815203	g2	i1	174	0.090218	-1.0036	0.90628	-0.0018926	0.00072543
c3959315207	g2	i1	54	0.078616	-1.0689	0.90908	0.0019602	0.00072169
c3959315207	g2	i1	792	0.092418	-0.99213	0.90484	0.00074136	0.00072183
c3959315207	g2	i1	876	0.093619	-0.98595	0.90395	-0.0076989	0.00070986
c3960215217	g1	i1	532	0.090218	-1.0036	0.90628	-0.0019575	0.0007222
c3960215217	g1	i1	636	0.095419	-0.97681	0.90254	0.0027336	0.00072862
c3960215217	g1	i1	640	0.094219	-0.98289	0.90349	0.0023823	0.00072894
c3960215217	g1	i1	786	0.090618	-1.0015	0.90603	0.0056912	0.00073063
c3960215217	g1	i1	910	0.084417	-1.0353	0.90864	-0.004041	0.00071599
c3960215217	g1	i1	1053	0.090818	-1.0005	0.9059	0.0039227	0.00073477
c133572590	g1	i1	305	0.086817	-1.022	0.90794	0.0013953	0.00071934
c3960215217	g1	i1	1161	0.091418	-0.99733	0.90553	-0.0042738	0.0007201
c3960215217	g1	i1	1163	0.079216	-1.0653	0.90908	0.0036353	0.00072576
c3960215217	g1	i1	1186	0.089418	-1.0079	0.90674	0.0038891	0.00072272
c3962615239	g2	i1	571	0.093619	-0.98595	0.90395	0.003971	0.00072327
c3962715241	g1	i1	24	0.092218	-0.99316	0.90498	-0.00017285	0.00072433
c3962715241	g1	i1	408	0.088018	-1.0154	0.90745	0.00092189	0.00072694
c3962715241	g1	i1	409	0.084017	-1.0375	0.90872	-0.0010378	0.00072439
c3962715241	g1	i1	480	0.093019	-0.98903	0.90439	-0.0023088	0.00072317
c3962715241	g1	i1	489	0.085817	-1.0275	0.90828	0.0021158	0.00072498
c3962715241	g1	i1	693	0.095419	-0.97681	0.90254	0.0072776	0.0007423
c3962715241	g1	i1	954	0.090418	-1.0026	0.90616	-0.0032566	0.00072192
c3962715241	g1	i1	979	0.095019	-0.97883	0.90286	-0.00099507	0.00072657
c3962915248	g2	i1	300	0.084817	-1.033	0.90854	-0.0013578	0.00071729
c209774138	g1	i1	34	0.084417	-1.0353	0.90864	0.00076928	0.00072249
c3962915248	g2	i1	882	0.091418	-0.99733	0.90553	-0.0064548	0.00071677
c3962915248	g2	i1	908	0.085417	-1.0297	0.90839	0.0033833	0.0007236
c3962915248	g2	i1	946	0.090218	-1.0036	0.90628	0.0030205	0.0007244
c3963715261	g2	i1	330	0.088418	-1.0133	0.90726	-0.0012547	0.0007229
c3963715261	g2	i1	347	0.089018	-1.01	0.90695	0.0055376	0.00073763
c3963715261	g2	i1	387	0.090618	-1.0015	0.90603	0.0023919	0.00072576
c3963715261	g2	i1	429	0.081416	-1.0524	0.909	0.0082333	0.00073036
c3963715261	g2	i1	506	0.089018	-1.01	0.90695	0.0011035	0.00073436
c3964115268	g2	i3	399	0.091418	-0.99733	0.90553	0.0014743	0.00071875
c209774138	g1	i1	351	0.090618	-1.0015	0.90603	-0.0029621	0.00072797
c3964215270	g1	i1	107	0.083217	-1.0421	0.90883	-0.006647	0.00071094
c3964215270	g1	i1	357	0.093819	-0.98493	0.9038	-0.0059158	0.00071701
c3964715278	g1	i1	141	0.088618	-1.0122	0.90716	-0.00046629	0.00072456
c3964715278	g1	i1	399	0.096419	-0.9718	0.90172	0.0027642	0.00074095
c3964715278	g1	i1	409	0.085417	-1.0297	0.90839	-0.0043308	0.00071878
c3964796	g1	i1	1278	0.096219	-0.9728	0.90188	0.009204	0.00073661
c3965815289	g1	i2	348	0.086817	-1.022	0.90794	-0.0039152	0.00071799
c3966715293	g1	i1	51	0.090018	-1.0047	0.90639	0.0018266	0.0007209
c3966715293	g1	i1	87	0.089618	-1.0068	0.90662	-0.0023089	0.00072714
c3966715293	g1	i1	452	0.09782	-0.96487	0.90047	-0.0030576	0.00072667
c3967115317	g1	i1	71	0.084417	-1.0353	0.90864	-0.0050337	0.00071404
c3967115317	g1	i1	174	0.096019	-0.9738	0.90204	-0.0050345	0.00071799
c3967115317	g1	i1	222	0.093619	-0.98595	0.90395	0.00087976	0.0007255
c3967115317	g1	i1	246	0.088818	-1.0111	0.90706	-0.0060667	0.00071588
c3967115317	g1	i1	381	0.092418	-0.99213	0.90484	0.0064812	0.00073555
c3967115317	g1	i1	429	0.089418	-1.0079	0.90674	0.0048682	0.00073312
c3967115317	g1	i1	481	0.093819	-0.98493	0.9038	-0.0018907	0.00072102
c3967115317	g1	i1	526	0.089818	-1.0058	0.90651	-0.0070209	0.00072761
c3967115317	g1	i1	531	0.089618	-1.0068	0.90662	-0.0066991	0.00071415
c3967115317	g1	i1	540	0.083417	-1.0409	0.90881	0.0026528	0.00072172
c3969715338	g1	i1	174	0.092819	-0.99006	0.90454	-0.00035394	0.00072599
c3969715338	g1	i1	405	0.085217	-1.0308	0.90844	0.003623	0.00072673
c3970015340	g1	i1	346	0.093019	-0.98903	0.90439	-0.010523	0.00071104
c3970015340	g1	i1	351	0.085417	-1.0297	0.90839	-0.0036659	0.00071186
c3970015340	g1	i1	352	0.089818	-1.0058	0.90651	-0.00029531	0.00072395
c3970015340	g1	i1	354	0.091018	-0.99943	0.90578	0.0056656	0.00072774
c3970015340	g1	i1	524	0.090218	-1.0036	0.90628	0.012204	0.0007417
c3970315343	g1	i1	12	0.093019	-0.98903	0.90439	0.0042275	0.00073813
c3970315343	g1	i1	13	0.091218	-0.99838	0.90565	0.0014669	0.00072595
c3970315343	g1	i1	18	0.093619	-0.98595	0.90395	0.0027123	0.00073442
c3970315343	g1	i1	20	0.095619	-0.97581	0.90237	0.0013463	0.00073293
c3970315343	g1	i1	27	0.09842	-0.96192	0.89995	-0.001576	0.00072478
c3970315343	g1	i1	92	0.095219	-0.97782	0.9027	0.0014908	0.00074074
c3970315343	g1	i1	933	0.094619	-0.98085	0.90317	0.0035126	0.0007379
c3970315343	g1	i1	1359	0.085417	-1.0297	0.90839	0.0025558	0.00072983
c3970815346	g2	i1	110	0.089218	-1.009	0.90684	-0.0027227	0.00071936
c3970815346	g2	i1	126	0.086817	-1.022	0.90794	0.0015494	0.00072168
c3970815346	g2	i1	594	0.092218	-0.99316	0.90498	-0.0053424	0.00071579
c3970815346	g2	i1	1155	0.086817	-1.022	0.90794	-0.0014236	0.00072932
c3970815346	g2	i1	1191	0.10182	-0.94553	0.89696	-0.0018918	0.00072835
c209854142	g1	i1	130	0.091218	-0.99838	0.90565	-0.0027773	0.00072834
c3970815346	g2	i1	1398	0.092418	-0.99213	0.90484	-0.0044959	0.00072114
c3971615359	g1	i1	102	0.092819	-0.99006	0.90454	0.0013976	0.00072525
c3971615359	g1	i1	369	0.089418	-1.0079	0.90674	0.00079801	0.00071809
c3971615359	g1	i1	606	0.086417	-1.0241	0.90809	-0.002867	0.00072436
c3971915362	g1	i1	1270	0.093619	-0.98595	0.90395	0.0061882	0.00073023
c3972115363	g1	i1	105	0.086017	-1.0264	0.90822	-0.0035602	0.00072163
c3972115363	g1	i1	480	0.096619	-0.97081	0.90154	0.0020326	0.00073985
c3972115363	g1	i1	775	0.089418	-1.0079	0.90674	-0.0056969	0.00071695
c3972115363	g1	i1	1104	0.093019	-0.98903	0.90439	-0.0013053	0.00071946
c3972115363	g1	i1	1203	0.095019	-0.97883	0.90286	-0.0069198	0.0007199
c3972515366	g1	i1	66	0.091818	-0.99524	0.90526	0.0046522	0.00074297
c3972515366	g1	i1	311	0.084617	-1.0341	0.90859	-0.003653	0.00071327
c3972515366	g1	i1	313	0.088018	-1.0154	0.90745	-0.0047926	0.00072237
c3972515366	g1	i1	441	0.088618	-1.0122	0.90716	-0.0047434	0.00072215
c3973315371	g1	i1	384	0.094419	-0.98187	0.90333	-0.0064222	0.00071895
c3973315371	g1	i1	945	0.091018	-0.99943	0.90578	0.001246	0.00072871
c3973315371	g1	i1	1187	0.090418	-1.0026	0.90616	0.0016241	0.0007274
c3973315371	g1	i1	1320	0.09822	-0.9629	0.90012	-0.00090481	0.00072505
c3973315371	g1	i1	1553	0.092218	-0.99316	0.90498	0.0034061	0.00073376
c3973315371	g1	i1	1581	0.091018	-0.99943	0.90578	-0.0072944	0.00071366
c3973315371	g1	i1	2289	0.083817	-1.0387	0.90875	-0.0027521	0.0007216
c3973415372	g1	i1	159	0.092418	-0.99213	0.90484	-0.0051804	0.00073022
c3973415372	g1	i1	219	0.086217	-1.0252	0.90816	0.0044623	0.00073373
c3973415372	g1	i1	270	0.09762	-0.96585	0.90066	-0.0068507	0.00072215
c209854142	g1	i1	627	0.092018	-0.9942	0.90512	-0.003531	0.00072431
c3973415373	g3	i1	362	0.09762	-0.96585	0.90066	0.0022534	0.00073328
c3973415373	g3	i1	378	0.087217	-1.0198	0.90779	0.0020248	0.00072381
c3973415373	g3	i1	489	0.094219	-0.98289	0.90349	0.0032577	0.00073114
c3973415373	g3	i1	712	0.086217	-1.0252	0.90816	0.0027852	0.00072323
c3973415373	g3	i1	837	0.093619	-0.98595	0.90395	-0.0032376	0.00072905
c3973801	g1	i1	648	0.091618	-0.99629	0.90539	0.0033172	0.00074206
c3974015378	g1	i2	164	0.097219	-0.96783	0.90103	-0.0025724	0.00072128
c3974015378	g1	i2	546	0.086617	-1.023	0.90802	0.0032124	0.00072096
c3974015378	g1	i2	903	0.085617	-1.0286	0.90834	-0.00029352	0.000717
c209854142	g1	i1	685	0.084817	-1.033	0.90854	-0.0031136	0.0007084
c3974015378	g1	i2	1212	0.090218	-1.0036	0.90628	0.002328	0.00072874
c3974215379	g1	i1	219	0.094819	-0.97984	0.90302	-0.0013288	0.0007202
c3974215379	g1	i1	642	0.088218	-1.0143	0.90736	0.00090749	0.00073823
c3974215379	g1	i1	670	0.085817	-1.0275	0.90828	-0.0026408	0.0007192
c3974215379	g1	i1	685	0.088618	-1.0122	0.90716	-0.010432	0.0007137
c3974215379	g1	i1	720	0.090018	-1.0047	0.90639	0.0013177	0.00072203
c3974215379	g1	i1	988	0.088418	-1.0133	0.90726	-0.00026876	0.00072081
c209854142	g1	i1	996	0.088418	-1.0133	0.90726	-0.0073983	0.00072381
c3974715380	g1	i1	870	0.087217	-1.0198	0.90779	-0.0053055	0.00071586
c3974715380	g1	i1	981	0.082617	-1.0455	0.9089	0.0059376	0.00073495
c3974715380	g1	i1	1093	0.092418	-0.99213	0.90484	-0.0009646	0.00072176
c3974715380	g1	i1	1215	0.094619	-0.98085	0.90317	0.008793	0.00074394
c3974715380	g1	i1	1223	0.090218	-1.0036	0.90628	-0.0029787	0.00071881
c3974715380	g1	i1	1277	0.094419	-0.98187	0.90333	-0.0024115	0.00072294
c3974815381	g1	i1	720	0.089418	-1.0079	0.90674	0.0033093	0.0007393
c3974815381	g1	i1	930	0.090418	-1.0026	0.90616	0.0042494	0.00073539
c3974815381	g1	i1	1412	0.085217	-1.0308	0.90844	0.0040632	0.00073087
c209854142	g1	i1	1023	0.095819	-0.9748	0.90221	-0.0049791	0.00072459
c3974815381	g1	i1	1863	0.093819	-0.98493	0.9038	0.0058874	0.00073958
c3974815381	g1	i1	1938	0.091618	-0.99629	0.90539	0.0036962	0.0007356
c3974815381	g1	i1	2712	0.084417	-1.0353	0.90864	0.0062735	0.00073859
c3974815381	g1	i1	2757	0.091018	-0.99943	0.90578	0.008209	0.00074034
c3974815381	g1	i1	2888	0.086817	-1.022	0.90794	0.0029541	0.00072816
c3975015384	g1	i1	81	0.089418	-1.0079	0.90674	6.25E-05	0.00072582
c3975015385	g2	i1	113	0.093419	-0.98697	0.9041	-7.73E-05	0.00072374
c3975015385	g2	i1	177	0.095819	-0.9748	0.90221	0.0019638	0.00072525
c209854142	g1	i1	1039	0.092819	-0.99006	0.90454	0.010657	0.00073795
c3975015385	g2	i1	1500	0.087417	-1.0187	0.90772	-0.00073483	0.00072073
c3975015385	g2	i1	1635	0.094019	-0.9839	0.90364	-0.002529	0.0007305
c3975015385	g2	i1	1805	0.090018	-1.0047	0.90639	-0.0014541	0.00072183
c3975315387	g1	i1	60	0.094419	-0.98187	0.90333	0.0044571	0.00073378
c3975315387	g1	i1	470	0.091418	-0.99733	0.90553	0.00027638	0.00072659
c3975315387	g1	i1	471	0.091418	-0.99733	0.90553	0.0026671	0.00072709
c3975315387	g1	i1	501	0.090018	-1.0047	0.90639	0.010172	0.00073229
c3975315387	g1	i1	2011	0.092018	-0.9942	0.90512	0.0010521	0.00072586
c3975515389	g1	i2	289	0.094819	-0.97984	0.90302	-0.0030465	0.00072312
c209854142	g1	i1	1111	0.087417	-1.0187	0.90772	0.00084637	0.0007291
c3975515389	g1	i2	1446	0.091218	-0.99838	0.90565	0.0037524	0.00072624
c3975515389	g1	i2	1470	0.084817	-1.033	0.90854	-6.94E-05	0.00072624
c3975715395	g1	i1	552	0.086017	-1.0264	0.90822	-0.00054825	0.00071757
c3975715395	g1	i1	654	0.091418	-0.99733	0.90553	-0.0027641	0.0007243
c3975715395	g1	i1	672	0.091818	-0.99524	0.90526	-0.0024489	0.00072688
c3976015400	g1	i1	33	0.088818	-1.0111	0.90706	-0.0025546	0.00071881
c3976015400	g1	i1	480	0.090418	-1.0026	0.90616	6.95E-05	0.00072552
c3976015400	g1	i1	574	0.089418	-1.0079	0.90674	-0.0015589	0.00072248
c3976015400	g1	i1	711	0.089818	-1.0058	0.90651	0.010939	0.00074193
c209864143	g1	i2	202	0.094419	-0.98187	0.90333	0.0090815	0.00074509
c3976015400	g1	i1	891	0.093819	-0.98493	0.9038	-4.07E-05	0.00072624
c3976015400	g1	i1	957	0.092819	-0.99006	0.90454	-0.0023294	0.00072912
c3976015400	g1	i1	1038	0.093219	-0.988	0.90425	0.0025426	0.00072666
c3976115401	g1	i1	352	0.095019	-0.97883	0.90286	0.0033249	0.0007284
c3976115401	g1	i1	666	0.093619	-0.98595	0.90395	0.0046444	0.00073468
c3976115401	g1	i1	669	0.094619	-0.98085	0.90317	0.0020746	0.0007232
c3976215408	g1	i1	120	0.09902	-0.95899	0.89946	0.0040948	0.0007361
c3976215408	g1	i1	180	0.095019	-0.97883	0.90286	0.0029334	0.00073
c3976215408	g1	i1	351	0.086817	-1.022	0.90794	-0.0048749	0.00072274
c3976215408	g1	i1	624	0.097419	-0.96684	0.90085	0.0061409	0.00073245
c209864143	g1	i2	211	0.086217	-1.0252	0.90816	-0.010389	0.0007113
c3976215408	g1	i1	690	0.092619	-0.99109	0.90469	-0.0030892	0.00072059
c3976215408	g1	i1	750	0.09882	-0.95997	0.89961	0.00092307	0.00074032
c3976415410	g1	i1	54	0.097019	-0.96882	0.9012	-0.0034086	0.00073196
c3976415410	g1	i1	55	0.091618	-0.99629	0.90539	0.0049792	0.00073155
c3976415410	g1	i1	67	0.088618	-1.0122	0.90716	-0.00016801	0.00072107
c3976415410	g1	i1	68	0.091618	-0.99629	0.90539	0.0055342	0.00073661
c3976415410	g1	i1	114	0.093219	-0.988	0.90425	-0.0042433	0.00072943
c3976415410	g1	i1	180	0.095619	-0.97581	0.90237	-0.0033368	0.00072599
c3976415410	g1	i1	567	0.094419	-0.98187	0.90333	0.0046062	0.00073352
c3976415410	g1	i1	729	0.090418	-1.0026	0.90616	-0.0069544	0.00071697
c209864143	g1	i2	250	0.10322	-0.93892	0.89559	0.010467	0.00074307
c3976415410	g1	i1	969	0.082817	-1.0443	0.90888	0.0028273	0.00072891
c3976615411	g1	i1	364	0.089218	-1.009	0.90684	-0.0050514	0.00072428
c3976615411	g1	i1	406	0.083617	-1.0398	0.90878	-0.0075789	0.00071164
c3976615411	g1	i1	601	0.097019	-0.96882	0.9012	0.0022268	0.00073184
c3976615411	g1	i1	663	0.095019	-0.97883	0.90286	0.0020342	0.00073612
c3976615411	g1	i1	702	0.091618	-0.99629	0.90539	0.0065152	0.00073478
c3976615411	g1	i1	816	0.086217	-1.0252	0.90816	-0.0045121	0.00072131
c209864143	g1	i2	356	0.091018	-0.99943	0.90578	-0.0020521	0.00072352
c3976715412	g2	i1	240	0.096419	-0.9718	0.90172	0.0014958	0.00072644
c3976715412	g2	i1	311	0.093219	-0.988	0.90425	-0.0047041	0.00071637
c3976715412	g2	i1	528	0.091618	-0.99629	0.90539	-0.0024075	0.00072163
c3976715412	g2	i1	567	0.091018	-0.99943	0.90578	-0.0028644	0.00072197
c3976715412	g2	i1	1071	0.093619	-0.98595	0.90395	0.00034548	0.00072004
c3976815413	g1	i1	55	0.084417	-1.0353	0.90864	0.0023493	0.00072151
c3976815413	g1	i1	62	0.083417	-1.0409	0.90881	0.0081373	0.00072926
c3976815413	g1	i1	186	0.090818	-1.0005	0.9059	0.0011121	0.0007236
c3976815413	g1	i1	228	0.088618	-1.0122	0.90716	-0.0056976	0.00071248
c209864143	g1	i2	373	0.088818	-1.0111	0.90706	0.00056608	0.00072439
c3976815413	g1	i1	507	0.087818	-1.0165	0.90755	-0.0010201	0.00072321
c3976915415	g1	i1	32	0.089418	-1.0079	0.90674	0.0064693	0.00073598
c3976915415	g1	i1	239	0.094419	-0.98187	0.90333	-0.0062476	0.00073069
c3976915415	g1	i1	382	0.089218	-1.009	0.90684	0.0050695	0.0007287
c3976915415	g1	i1	408	0.089418	-1.0079	0.90674	-0.0069204	0.00071603
c3976915415	g1	i1	565	0.097019	-0.96882	0.9012	-0.004629	0.00072346
c3976915415	g1	i1	684	0.10382	-0.93611	0.89505	0.0076208	0.00073585
c3976915415	g1	i1	792	0.091418	-0.99733	0.90553	0.0028253	0.00072438
c3977015417	g1	i1	99	0.094019	-0.9839	0.90364	0.004041	0.00072452
c3977015417	g1	i1	144	0.092819	-0.99006	0.90454	-0.0029153	0.00072219
c209894144	g1	i1	276	0.089418	-1.0079	0.90674	-0.0036683	0.00072038
c3977015417	g1	i1	178	0.094419	-0.98187	0.90333	0.0048128	0.00073489
c3977015417	g1	i1	600	0.088618	-1.0122	0.90716	-0.0017408	0.00072309
c3977015417	g1	i1	630	0.094019	-0.9839	0.90364	0.001745	0.0007271
c3977015417	g1	i1	939	0.092218	-0.99316	0.90498	-0.00048644	0.00072608
c3977015417	g1	i1	1046	0.090218	-1.0036	0.90628	0.0035945	0.0007291
c3977115418	g1	i1	53	0.091618	-0.99629	0.90539	0.00046589	0.00073225
c3977115418	g1	i1	291	0.09762	-0.96585	0.90066	-0.001618	0.00072311
c3977115418	g1	i1	573	0.090618	-1.0015	0.90603	-0.0042476	0.00072215
c3977115418	g1	i1	706	0.093219	-0.988	0.90425	-0.0018777	0.00071715
c3977115418	g1	i1	915	0.088418	-1.0133	0.90726	0.00035557	0.00071986
c209894144	g1	i1	409	0.089818	-1.0058	0.90651	-0.0054362	0.00071532
c3977115418	g1	i1	1479	0.092218	-0.99316	0.90498	-0.0010388	0.00072418
c3977115418	g1	i1	1787	0.094219	-0.98289	0.90349	0.001124	0.00073212
c3977115418	g1	i1	1815	0.092819	-0.99006	0.90454	-0.0093686	0.0007157
c3977215419	g1	i1	431	0.092418	-0.99213	0.90484	-0.0036009	0.00072302
c3977215419	g1	i1	742	0.090218	-1.0036	0.90628	0.0013273	0.0007278
c3977215419	g1	i1	1027	0.089818	-1.0058	0.90651	0.0048836	0.00073302
c3977215419	g1	i1	1057	0.097419	-0.96684	0.90085	-0.0013092	0.00072454
c3977215419	g1	i1	1559	0.091618	-0.99629	0.90539	0.0059811	0.00073232
c210564162	g1	i1	306	0.09942	-0.95705	0.89915	-0.0036439	0.00072895
c3977215419	g1	i1	3226	0.096219	-0.9728	0.90188	-0.0019006	0.0007271
c3977215419	g1	i1	3777	0.088618	-1.0122	0.90716	-2.41E-05	0.00072255
c3977315420	g1	i1	823	0.084617	-1.0341	0.90859	-0.0017197	0.00071539
c3977315420	g1	i1	1059	0.092619	-0.99109	0.90469	-0.0049501	0.00071911
c210564162	g1	i1	308	0.093419	-0.98697	0.9041	-0.00091515	0.00072269
c3977315420	g1	i1	1415	0.084417	-1.0353	0.90864	-0.0011347	0.00072468
c3977315420	g1	i1	2067	0.095219	-0.97782	0.9027	0.0001906	0.00072244
c3977315420	g1	i1	2987	0.097019	-0.96882	0.9012	-0.0001057	0.00073278
c3977315421	g2	i1	724	0.091618	-0.99629	0.90539	0.0051885	0.00073549
c210564162	g1	i1	2235	0.084417	-1.0353	0.90864	0.00035258	0.00073428
c3977415422	g1	i1	30	0.088818	-1.0111	0.90706	0.00022677	0.00072386
c3977415422	g1	i1	842	0.094219	-0.98289	0.90349	0.0018532	0.00072495
c3977415422	g1	i1	1170	0.097019	-0.96882	0.9012	-0.0021002	0.00072338
c3977415422	g1	i1	2163	0.094419	-0.98187	0.90333	2.94E-05	0.00072936
c3977415422	g1	i1	2260	0.092819	-0.99006	0.90454	-0.0042376	0.00072198
c3977415422	g1	i1	2307	0.088618	-1.0122	0.90716	-0.011783	0.00071486
c210564162	g1	i1	2400	0.086217	-1.0252	0.90816	0.0026763	0.00072886
c3977615423	g1	i1	663	0.086217	-1.0252	0.90816	-0.00055591	0.00071975
c3977615423	g1	i1	760	0.092218	-0.99316	0.90498	0.00063967	0.00072113
c3977715425	g1	i1	12	0.089418	-1.0079	0.90674	-0.00071971	0.00072033
c3977715425	g1	i1	363	0.091218	-0.99838	0.90565	-0.0037423	0.00071832
c3977715425	g1	i1	661	0.089218	-1.009	0.90684	0.0041425	0.00072468
c3977715425	g1	i1	1149	0.088018	-1.0154	0.90745	0.0028352	0.00072609
c3977715425	g1	i1	1311	0.091018	-0.99943	0.90578	0.00049324	0.00073428
c3977715425	g1	i1	1338	0.084417	-1.0353	0.90864	-0.0030327	0.00072241
c3977815427	g2	i1	405	0.096819	-0.96981	0.90138	-0.00079241	0.00072728
c210574163	g1	i1	303	0.089418	-1.0079	0.90674	-0.00081011	0.0007253
c3977815427	g2	i1	618	0.092018	-0.9942	0.90512	-0.0033352	0.00071914
c3977815427	g2	i1	3678	0.093819	-0.98493	0.9038	0.0052009	0.00072664
c3977815427	g2	i1	4568	0.088618	-1.0122	0.90716	-0.0034802	0.00072222
c210574163	g1	i1	366	0.088018	-1.0154	0.90745	0.004701	0.00073138
c3977815427	g2	i1	4831	0.10042	-0.95222	0.89827	0.00059724	0.00072571
c3977815427	g2	i1	4841	0.090018	-1.0047	0.90639	-0.002348	0.00071658
c3977815427	g2	i1	5814	0.09922	-0.95802	0.89932	-0.003993	0.000729
c3978015434	g1	i1	87	0.096019	-0.9738	0.90204	0.0009519	0.0007337
c3978015434	g1	i1	216	0.090818	-1.0005	0.9059	0.007163	0.00072409
c210584164	g1	i1	567	0.094419	-0.98187	0.90333	-0.0053522	0.00071902
c3978015434	g1	i1	515	0.088418	-1.0133	0.90726	0.00096789	0.00072512
c3978015434	g1	i1	543	0.096219	-0.9728	0.90188	0.0037503	0.00073674
c3978015434	g1	i1	549	0.094819	-0.97984	0.90302	0.004366	0.0007377
c3978015434	g1	i1	681	0.087618	-1.0176	0.90764	-2.26E-05	0.00072071
c3978115435	g1	i1	297	0.091218	-0.99838	0.90565	-0.0022156	0.0007212
c3978115435	g1	i1	315	0.094219	-0.98289	0.90349	1.73E-05	0.00072409
c3978115435	g1	i1	359	0.084017	-1.0375	0.90872	-6.99E-05	0.00071533
c3978115435	g1	i1	609	0.097419	-0.96684	0.90085	0.0077477	0.00073594
c3978115435	g1	i1	1308	0.091618	-0.99629	0.90539	-0.0014241	0.00072409
c3978115435	g1	i1	1986	0.091818	-0.99524	0.90526	0.00049824	0.00072274
c210584164	g1	i1	625	0.086417	-1.0241	0.90809	-0.0026444	0.00072539
c3978315438	g1	i1	205	0.088818	-1.0111	0.90706	-0.0008082	0.00072407
c3978315438	g1	i1	636	0.093819	-0.98493	0.9038	0.0049835	0.00073045
c3978315438	g1	i1	1083	0.092218	-0.99316	0.90498	-0.0044166	0.00072539
c3978315438	g1	i1	2124	0.093819	-0.98493	0.9038	0.0034943	0.00073373
c3978415439	g1	i1	141	0.089018	-1.01	0.90695	-0.00072416	0.00072616
c3978415439	g1	i1	142	0.091018	-0.99943	0.90578	-0.0013779	0.00071876
c3978415439	g1	i1	648	0.090418	-1.0026	0.90616	0.0059325	0.00073088
c3978415439	g1	i1	760	0.093019	-0.98903	0.90439	0.0026696	0.00072456
c3978415439	g1	i1	1370	0.093419	-0.98697	0.9041	-0.0032451	0.00072367
c3978415439	g1	i1	1426	0.088418	-1.0133	0.90726	0.0025075	0.00072974
c210694167	g1	i1	228	0.084417	-1.0353	0.90864	-0.0045749	0.00071369
c3978515442	g2	i2	888	0.087417	-1.0187	0.90772	-0.00502	0.00071516
c3978515442	g2	i2	1599	0.089218	-1.009	0.90684	-0.004689	0.00072226
c3978515442	g2	i2	2181	0.084217	-1.0364	0.90868	-0.0056227	0.00071443
c3978515442	g2	i2	2182	0.087217	-1.0198	0.90779	0.0031896	0.00073695
c3978515442	g2	i2	2198	0.087217	-1.0198	0.90779	-0.0028984	0.00072466
c3978515442	g2	i2	2199	0.084017	-1.0375	0.90872	-0.00092447	0.00072122
c3978515442	g2	i2	2202	0.097419	-0.96684	0.90085	0.0064257	0.00073339
c3978515442	g2	i2	2300	0.091618	-0.99629	0.90539	0.0032589	0.00073366
c3978515442	g2	i2	2433	0.091618	-0.99629	0.90539	0.0044893	0.00073239
c3978615443	g1	i1	140	0.089018	-1.01	0.90695	-0.0034153	0.00071952
c3978615443	g1	i1	267	0.092819	-0.99006	0.90454	0.002143	0.00072328
c3978615443	g1	i1	738	0.097019	-0.96882	0.9012	0.0037123	0.0007287
c210904169	g1	i1	76	0.094019	-0.9839	0.90364	0.0011354	0.0007266
c3978615443	g1	i1	1000	0.084817	-1.033	0.90854	-0.0041338	0.00071849
c3978615443	g1	i1	1169	0.088018	-1.0154	0.90745	-0.0058977	0.0007215
c3978615443	g1	i1	1465	0.092018	-0.9942	0.90512	-0.0034032	0.00072124
c3978615443	g1	i1	1770	0.090018	-1.0047	0.90639	-4.51E-05	0.00073114
c3978715446	g1	i1	54	0.090618	-1.0015	0.90603	0.0070702	0.00073114
c3978715446	g1	i1	246	0.092819	-0.99006	0.90454	-0.0065316	0.00071963
c3978715446	g1	i1	285	0.087017	-1.0209	0.90787	-0.0013858	0.00071808
c3978715446	g1	i1	323	0.089018	-1.01	0.90695	0.0058453	0.00072688
c3978715446	g1	i1	343	0.088418	-1.0133	0.90726	0.00082156	0.0007251
c3978715446	g1	i1	405	0.087417	-1.0187	0.90772	0.0074006	0.00074108
c3978815447	g1	i1	1143	0.087017	-1.0209	0.90787	-0.005682	0.00071824
c3978815447	g1	i1	1257	0.085817	-1.0275	0.90828	0.0012518	0.0007296
c3978815447	g1	i1	1278	0.09782	-0.96487	0.90047	-0.0080153	0.00072432
c3978815447	g1	i1	1898	0.085817	-1.0275	0.90828	-0.00066584	0.00072141
c3978815447	g1	i1	1918	0.089418	-1.0079	0.90674	0.0051844	0.00073678
c3978815447	g1	i1	1952	0.091418	-0.99733	0.90553	-0.0061174	0.00071647
c3978915450	g1	i1	354	0.088818	-1.0111	0.90706	-0.0024759	0.00072283
c3978915450	g1	i1	441	0.092619	-0.99109	0.90469	0.00052466	0.00073161
c3978915450	g1	i1	489	0.085017	-1.0319	0.9085	-0.00058204	0.00072529
c3978915450	g1	i1	558	0.091618	-0.99629	0.90539	-0.0091732	0.00071455
c3978915450	g1	i1	876	0.090218	-1.0036	0.90628	0.00097034	0.00072531
c3978915450	g1	i1	1661	0.09942	-0.95705	0.89915	-0.0013823	0.00073403
c3978915450	g1	i1	2103	0.092619	-0.99109	0.90469	-0.0072057	0.00072512
c210934170	g1	i1	370	0.094019	-0.9839	0.90364	0.011223	0.00074278
c3978915450	g1	i1	2250	0.090818	-1.0005	0.9059	-0.0028583	0.00072191
c3979015451	g1	i1	1016	0.086817	-1.022	0.90794	-0.0044946	0.00071301
c3979015451	g1	i1	1209	0.091818	-0.99524	0.90526	0.0034779	0.00072518
c3979015451	g1	i1	1889	0.092418	-0.99213	0.90484	0.0036456	0.00072262
c3979015451	g1	i1	1962	0.090618	-1.0015	0.90603	-0.003836	0.00072293
c3979015451	g1	i1	2217	0.089218	-1.009	0.90684	0.0031543	0.00073378
c3979015451	g1	i1	2272	0.093819	-0.98493	0.9038	-0.0064584	0.00071766
c3979115453	g1	i1	129	0.097219	-0.96783	0.90103	-0.00064461	0.00073405
c3979115453	g1	i1	327	0.094019	-0.9839	0.90364	-1.40E-05	0.00073112
c3979115453	g1	i1	568	0.084217	-1.0364	0.90868	-0.0012328	0.00072509
c3979115453	g1	i1	593	0.091618	-0.99629	0.90539	-0.0050841	0.0007202
c3979115453	g1	i1	868	0.092018	-0.9942	0.90512	0.0019947	0.00072881
c3979115453	g1	i1	1047	0.082617	-1.0455	0.9089	-0.0010603	0.00072189
c3979215456	g2	i1	126	0.095219	-0.97782	0.9027	-0.00040435	0.00073326
c3979215456	g2	i1	150	0.085817	-1.0275	0.90828	-0.0025894	0.00071685
c3979215456	g2	i1	498	0.095419	-0.97681	0.90254	-0.0051268	0.00072028
c3979215456	g2	i1	765	0.095219	-0.97782	0.9027	0.00029339	0.00072396
c3979215456	g2	i1	1090	0.086217	-1.0252	0.90816	-0.00087213	0.0007172
c3979215456	g2	i1	1095	0.090818	-1.0005	0.9059	0.0024903	0.00072496
c3979215456	g2	i1	1419	0.087818	-1.0165	0.90755	-0.00018376	0.00073845
c3979215456	g2	i1	1659	0.089618	-1.0068	0.90662	-0.001951	0.00072374
c3979215456	g2	i1	1821	0.086617	-1.023	0.90802	0.0016106	0.00072448
c3979315459	g1	i1	304	0.086617	-1.023	0.90802	0.00065228	0.00072122
c3979315459	g1	i1	396	0.082817	-1.0443	0.90888	-0.001819	0.00071828
c3979315459	g1	i1	636	0.09762	-0.96585	0.90066	0.0028181	0.0007249
c3979315459	g1	i1	744	0.085617	-1.0286	0.90834	0.0032434	0.00072668
c3979315459	g1	i1	1089	0.088218	-1.0143	0.90736	-0.0021291	0.0007193
c3979415460	g1	i1	569	0.087417	-1.0187	0.90772	0.0044954	0.00072963
c3979415460	g1	i1	1365	0.087618	-1.0176	0.90764	-0.0028612	0.00071397
c3979415461	g2	i1	2064	0.094819	-0.97984	0.90302	-0.0074312	0.00071618
c3979515467	g1	i1	132	0.091618	-0.99629	0.90539	0.0022544	0.0007281
c3979515467	g1	i1	133	0.088418	-1.0133	0.90726	-0.00073184	0.00072148
c3979515467	g1	i1	348	0.090218	-1.0036	0.90628	0.0027365	0.00072687
c3979515467	g1	i1	729	0.094019	-0.9839	0.90364	-9.36E-05	0.00072627
c3979515467	g1	i1	783	0.094619	-0.98085	0.90317	0.0035458	0.00073671
c3979515466	g1	i1	408	0.086617	-1.023	0.90802	-0.0082967	0.00071686
c3979515465	g1	i1	65	0.085017	-1.0319	0.9085	-0.0045545	0.00072097
c3979515465	g1	i1	627	0.088618	-1.0122	0.90716	-0.0012849	0.00072022
c3979515465	g1	i1	1110	0.096819	-0.96981	0.90138	-0.00091052	0.00072398
c3979515465	g1	i1	1422	0.084817	-1.033	0.90854	-0.0040017	0.00071964
c3979515465	g1	i1	1491	0.09822	-0.9629	0.90012	-0.000423	0.0007319
c3979715469	g1	i1	708	0.090018	-1.0047	0.90639	-0.0036448	0.00072099
c3979715469	g1	i1	845	0.094819	-0.97984	0.90302	0.0075883	0.00073638
c3979715469	g1	i1	1242	0.090818	-1.0005	0.9059	0.002393	0.00073304
c3979715469	g1	i1	1433	0.089018	-1.01	0.90695	0.006545	0.00073428
c3979715469	g1	i1	1608	0.091818	-0.99524	0.90526	-0.0020375	0.00071981
c3979715469	g1	i1	1620	0.095219	-0.97782	0.9027	-0.006879	0.00072474
c3979915472	g1	i1	199	0.091018	-0.99943	0.90578	0.0053257	0.00073114
c3979915472	g1	i1	237	0.095419	-0.97681	0.90254	-0.0059533	0.00072002
c3979915472	g1	i1	288	0.096019	-0.9738	0.90204	0.0023903	0.00073156
c3979915472	g1	i1	297	0.09902	-0.95899	0.89946	0.0026034	0.00072442
c3979915472	g1	i1	311	0.085217	-1.0308	0.90844	-0.00033889	0.0007277
c3979915472	g1	i1	312	0.087017	-1.0209	0.90787	0.00048633	0.0007224
c3979915472	g1	i1	450	0.10002	-0.95415	0.89862	0.0042477	0.00073598
c3979915472	g1	i1	459	0.094619	-0.98085	0.90317	0.007892	0.00073661
c3979915472	g1	i1	522	0.094819	-0.97984	0.90302	-0.0058452	0.00072426
c3979915472	g1	i1	702	0.093419	-0.98697	0.9041	0.0017541	0.00073402
c3979915472	g1	i1	813	0.093619	-0.98595	0.90395	-0.002144	0.0007213
c3979915472	g1	i1	855	0.092418	-0.99213	0.90484	-0.0023529	0.00071876
c3980015476	g2	i1	501	0.089218	-1.009	0.90684	0.004199	0.00073026
c3980015476	g2	i1	570	0.093419	-0.98697	0.9041	-0.0014792	0.00072532
c3980015476	g2	i1	799	0.090018	-1.0047	0.90639	-0.001964	0.00071773
c3980015476	g2	i1	1251	0.087217	-1.0198	0.90779	-0.0062026	0.00072021
c3980115478	g1	i1	489	0.093419	-0.98697	0.9041	0.0034951	0.00073119
c210934170	g1	i1	1498	0.089218	-1.009	0.90684	0.0079608	0.00073525
c3980115478	g1	i1	618	0.092018	-0.9942	0.90512	-0.00294	0.00072182
c3980215481	g1	i1	36	0.088018	-1.0154	0.90745	-0.00099998	0.00072521
c3980215481	g1	i1	50	0.089418	-1.0079	0.90674	-0.0081713	0.00071369
c3980215481	g1	i1	185	0.091218	-0.99838	0.90565	0.0011184	0.00072132
c3980215481	g1	i1	186	0.091618	-0.99629	0.90539	0.0036226	0.00073303
c3980215481	g1	i1	211	0.091818	-0.99524	0.90526	0.00013091	0.00072653
c3980215481	g1	i1	326	0.089418	-1.0079	0.90674	-0.0054543	0.00071491
c3980215481	g1	i1	344	0.089618	-1.0068	0.90662	-0.0035248	0.00071516
c3980215481	g1	i1	492	0.084217	-1.0364	0.90868	0.00046246	0.00072908
c3980215481	g1	i1	520	0.088818	-1.0111	0.90706	-0.0023644	0.00072372
c3980215481	g1	i1	522	0.093419	-0.98697	0.9041	0.00081556	0.00073038
c3980215481	g1	i1	544	0.09842	-0.96192	0.89995	0.0036609	0.00072611
c3980315482	g1	i1	195	0.09882	-0.95997	0.89961	0.0056481	0.00073128
c3980315482	g1	i1	458	0.089218	-1.009	0.90684	0.0058627	0.00073229
c3980315482	g1	i1	686	0.092619	-0.99109	0.90469	-0.0025445	0.00072642
c3980315482	g1	i1	1230	0.086217	-1.0252	0.90816	0.00013177	0.00072219
c3980315482	g1	i1	1274	0.093819	-0.98493	0.9038	-0.00458	0.00072098
c3980315482	g1	i1	1377	0.090218	-1.0036	0.90628	0.0080778	0.0007348
c3980315482	g1	i1	1428	0.087417	-1.0187	0.90772	-0.0097628	0.00071292
c3980415484	g1	i2	126	0.087818	-1.0165	0.90755	0.00076613	0.00071782
c3980415484	g1	i2	399	0.091018	-0.99943	0.90578	0.004517	0.00072469
c3980415484	g1	i2	1014	0.087417	-1.0187	0.90772	0.0013952	0.00073349
c3980415484	g1	i2	1113	0.084617	-1.0341	0.90859	-0.0027385	0.00071599
c3980415484	g1	i2	1125	0.088018	-1.0154	0.90745	0.0018918	0.00072665
c3980515485	g1	i1	133	0.091018	-0.99943	0.90578	6.83E-06	0.00072583
c3980515485	g1	i1	141	0.093619	-0.98595	0.90395	-0.0015999	0.00072669
c3980515485	g1	i1	153	0.089418	-1.0079	0.90674	-0.0038186	0.00072103
c3980515485	g1	i1	495	0.096019	-0.9738	0.90204	0.0013787	0.00072401
c211114176	g1	i1	90	0.082216	-1.0478	0.90894	0.0010485	0.00072418
c3980515485	g1	i1	1113	0.090818	-1.0005	0.9059	-0.0092389	0.0007127
c3980515485	g1	i1	1370	0.086417	-1.0241	0.90809	0.0014732	0.00073083
c3980515485	g1	i1	1371	0.093019	-0.98903	0.90439	-0.0060021	0.00072237
c3980515485	g1	i1	1575	0.095419	-0.97681	0.90254	-0.0030656	0.00072239
c3980615486	g1	i1	189	0.085617	-1.0286	0.90834	-0.0038771	0.00071806
c3980615486	g1	i1	484	0.089818	-1.0058	0.90651	0.0079896	0.00073287
c3980615486	g1	i1	1182	0.087818	-1.0165	0.90755	0.0048469	0.00072835
c3980615486	g1	i1	1308	0.089418	-1.0079	0.90674	0.0046293	0.0007292
c3980915487	g1	i1	123	0.084817	-1.033	0.90854	0.0038759	0.00072905
c211114176	g1	i1	444	0.093819	-0.98493	0.9038	0.00066038	0.00072794
c3980915487	g1	i1	303	0.089018	-1.01	0.90695	-0.0023217	0.00072407
c3980915487	g1	i1	330	0.082617	-1.0455	0.9089	-0.00021603	0.00072318
c3980915487	g1	i1	423	0.077415	-1.0762	0.90909	-0.0012069	0.00072124
c3980915487	g1	i1	540	0.090818	-1.0005	0.9059	-0.00070327	0.00072582
c3981115492	g1	i1	15	0.10062	-0.95126	0.89808	0.005972	0.00073452
c3981115492	g1	i1	18	0.085217	-1.0308	0.90844	-0.0043161	0.00071724
c3981115492	g1	i1	117	0.088618	-1.0122	0.90716	0.0060771	0.0007354
c3981115492	g1	i1	264	0.089418	-1.0079	0.90674	-0.0028383	0.00071898
c3981115492	g1	i1	2091	0.084817	-1.033	0.90854	0.005102	0.00072267
c3981115492	g1	i1	2166	0.091218	-0.99838	0.90565	-0.00029811	0.00071955
c211184179	g1	i1	57	0.084217	-1.0364	0.90868	0.0041686	0.00073319
c3981315496	g3	i2	706	0.087217	-1.0198	0.90779	-0.0047826	0.0007237
c3981315496	g3	i2	864	0.097419	-0.96684	0.90085	0.0036018	0.00073692
c3981315496	g3	i2	1136	0.092218	-0.99316	0.90498	0.0044897	0.00073112
c3981315496	g3	i2	1452	0.093419	-0.98697	0.9041	-0.0056417	0.00071643
c3981515498	g1	i2	687	0.09862	-0.96094	0.89977	-0.0057751	0.00071582
c3981515498	g1	i2	960	0.087217	-1.0198	0.90779	-0.0044136	0.00072725
c3981515498	g1	i2	977	0.087417	-1.0187	0.90772	-0.0034138	0.00071961
c3981515498	g1	i2	1335	0.092018	-0.9942	0.90512	-0.00031458	0.00072883
c3981515498	g1	i2	1394	0.089218	-1.009	0.90684	-0.0032706	0.00071699
c3981515500	g2	i1	401	0.089218	-1.009	0.90684	-0.0036484	0.00072068
c3981515500	g2	i1	1014	0.088018	-1.0154	0.90745	-0.0030727	0.00072244
c3981515500	g2	i1	1797	0.093619	-0.98595	0.90395	-0.015408	0.00071424
c3981515500	g2	i1	1896	0.089818	-1.0058	0.90651	-0.0036421	0.00072091
c3981615501	g1	i1	12	0.089618	-1.0068	0.90662	-0.0020829	0.00071857
c3981615501	g1	i1	359	0.087217	-1.0198	0.90779	0.0023464	0.00074065
c3981615501	g1	i1	765	0.094019	-0.9839	0.90364	-0.003324	0.00071808
c3981615501	g1	i1	978	0.095219	-0.97782	0.9027	0.0068355	0.0007408
c3981615501	g1	i1	999	0.094219	-0.98289	0.90349	-0.00084823	0.00072866
c3981615501	g1	i1	1179	0.089418	-1.0079	0.90674	-0.0008426	0.00072829
c3981615501	g1	i1	1323	0.085617	-1.0286	0.90834	0.0013617	0.00072192
c3981615501	g1	i1	1530	0.093219	-0.988	0.90425	-0.0028953	0.00072838
c3981715502	g1	i1	66	0.089218	-1.009	0.90684	0.0025912	0.00073113
c3981715502	g1	i1	75	0.096819	-0.96981	0.90138	-0.011039	0.00072557
c3981715502	g1	i1	110	0.087618	-1.0176	0.90764	-0.0037668	0.00071798
c3981715502	g1	i1	120	0.09902	-0.95899	0.89946	-0.0016369	0.0007183
c3981715502	g1	i1	132	0.087017	-1.0209	0.90787	-0.0067246	0.00071223
c3981815503	g1	i1	279	0.090018	-1.0047	0.90639	-0.0034034	0.00072516
c3981815503	g1	i1	584	0.089418	-1.0079	0.90674	0.00037912	0.00073207
c211254189	g1	i2	262	0.085617	-1.0286	0.90834	-0.00062972	0.000728
c3981815503	g1	i1	828	0.094219	-0.98289	0.90349	0.00050561	0.00072544
c3981815503	g1	i1	867	0.087217	-1.0198	0.90779	-0.0070605	0.00071814
c3981815503	g1	i1	962	0.084817	-1.033	0.90854	0.0053234	0.00073069
c3981915504	g1	i1	31	0.091618	-0.99629	0.90539	0.0004493	0.00072591
c3981915504	g1	i1	81	0.088618	-1.0122	0.90716	-0.00021375	0.00072192
c3981915504	g1	i1	109	0.095019	-0.97883	0.90286	-0.0037842	0.00072726
c3981915504	g1	i1	432	0.088418	-1.0133	0.90726	0.00017007	0.00071926
c3981915504	g1	i1	708	0.085017	-1.0319	0.9085	-0.005171	0.00071926
c3981915504	g1	i1	1062	0.087217	-1.0198	0.90779	0.0028929	0.00071742
c3982015505	g1	i1	126	0.082817	-1.0443	0.90888	0.0017407	0.00072397
c3982015505	g1	i1	266	0.091418	-0.99733	0.90553	0.0039289	0.00073299
c3982015505	g1	i1	713	0.089618	-1.0068	0.90662	0.00012905	0.00072852
c3982015505	g1	i1	888	0.080016	-1.0606	0.90906	-0.00059034	0.0007165
c3982015505	g1	i1	954	0.094819	-0.97984	0.90302	-0.00060762	0.00072382
c3982215508	g1	i1	231	0.092418	-0.99213	0.90484	-0.0021435	0.00072319
c3982215508	g1	i1	247	0.087818	-1.0165	0.90755	0.0026565	0.00072275
c3982215508	g1	i1	254	0.090618	-1.0015	0.90603	-0.0012733	0.00072561
c3982215508	g1	i1	255	0.083617	-1.0398	0.90878	-0.00096236	0.00071587
c3982215508	g1	i1	762	0.089618	-1.0068	0.90662	0.0097827	0.00073219
c3982415509	g1	i1	201	0.10302	-0.93986	0.89581	-0.0011935	0.00073146
c3982415509	g1	i1	206	0.093219	-0.988	0.90425	0.0016808	0.00072576
c3982415509	g1	i1	529	0.10262	-0.94174	0.89623	0.006997	0.00073727
c3982415509	g1	i1	648	0.092418	-0.99213	0.90484	0.0037848	0.00073266
c3982415509	g1	i1	1293	0.095219	-0.97782	0.9027	-0.00037284	0.00072596
c3982415509	g1	i1	1317	0.092619	-0.99109	0.90469	0.00073689	0.00073074
c211394192	g1	i1	413	0.093419	-0.98697	0.9041	-0.0021218	0.00072881
c3982415509	g1	i1	1344	0.090018	-1.0047	0.90639	0.011564	0.00073554
c3982415509	g1	i1	1413	0.097219	-0.96783	0.90103	-0.00013232	0.00072163
c3982415509	g1	i1	1461	0.091218	-0.99838	0.90565	-0.0067281	0.00071426
c3982415509	g1	i1	1584	0.090418	-1.0026	0.90616	0.0017784	0.00072766
c3982515510	g1	i1	130	0.094819	-0.97984	0.90302	-0.0045844	0.00071782
c3982515510	g1	i1	519	0.087417	-1.0187	0.90772	-0.0020442	0.00072252
c3982515510	g1	i1	717	0.093619	-0.98595	0.90395	-0.0076963	0.00071925
c3982515510	g1	i1	732	0.091018	-0.99943	0.90578	-0.0027131	0.00071956
c3982515510	g1	i1	1494	0.087017	-1.0209	0.90787	-0.0073357	0.00071727
c211394192	g1	i1	555	0.096019	-0.9738	0.90204	0.0024142	0.00072612
c3982615511	g1	i1	782	0.10042	-0.95222	0.89827	-0.0033994	0.0007268
c3982615511	g1	i1	796	0.094019	-0.9839	0.90364	-0.0038098	0.00073523
c3982615511	g1	i1	1333	0.095619	-0.97581	0.90237	-0.0097609	0.00071077
c3982615511	g1	i1	2741	0.091018	-0.99943	0.90578	-0.0055454	0.00071563
c3982715514	g1	i1	206	0.09942	-0.95705	0.89915	-0.00096348	0.00073526
c3982715514	g1	i1	207	0.093019	-0.98903	0.90439	-0.00044072	0.00073341
c3982715514	g1	i1	222	0.090018	-1.0047	0.90639	0.00018956	0.00072494
c3982715514	g1	i1	272	0.091018	-0.99943	0.90578	-0.0029177	0.00071974
c211394192	g1	i1	1087	0.096619	-0.97081	0.90154	0.0099472	0.00073875
c3982715514	g1	i1	290	0.090618	-1.0015	0.90603	-0.0010404	0.00073027
c3982715514	g1	i1	399	0.094219	-0.98289	0.90349	0.0032067	0.00073732
c3982715514	g1	i1	444	0.088818	-1.0111	0.90706	-0.0015772	0.00072085
c3982715514	g1	i1	498	0.095019	-0.97883	0.90286	0.0035492	0.00072514
c3982815515	g1	i1	27	0.082016	-1.0489	0.90896	-0.0076158	0.00070865
c3982815515	g1	i1	153	0.090618	-1.0015	0.90603	-3.97E-05	0.00071962
c3982815515	g1	i1	1074	0.087017	-1.0209	0.90787	0.0027431	0.00073006
c3982915516	g1	i1	1589	0.090618	-1.0015	0.90603	-0.0010343	0.0007257
c3982915516	g1	i1	2596	0.093219	-0.988	0.90425	0.0028139	0.00072392
c3982915516	g1	i1	3132	0.089018	-1.01	0.90695	3.07E-05	0.00072987
c211494196	g1	i1	453	0.095619	-0.97581	0.90237	-0.00045013	0.00073477
c3982915516	g1	i1	3209	0.094219	-0.98289	0.90349	0.003585	0.00073433
c3982915516	g1	i1	3270	0.088018	-1.0154	0.90745	0.00068008	0.00072364
c3982915516	g1	i1	3438	0.095219	-0.97782	0.9027	0.0081456	0.00074272
c3983015517	g1	i1	222	0.091818	-0.99524	0.90526	0.012461	0.00074445
c3983015517	g1	i1	258	0.089618	-1.0068	0.90662	0.0020543	0.00074012
c3983015517	g1	i1	504	0.091618	-0.99629	0.90539	0.0072836	0.00074335
c3983015517	g1	i1	561	0.096019	-0.9738	0.90204	0.0059672	0.0007337
c3983015517	g1	i1	618	0.09802	-0.96388	0.90029	0.0070991	0.0007389
c3983015517	g1	i1	717	0.095219	-0.97782	0.9027	-0.0049414	0.00071908
c3983115519	g1	i1	198	0.094019	-0.9839	0.90364	-0.0038918	0.00072355
c211494196	g1	i1	507	0.085417	-1.0297	0.90839	-0.00059057	0.00071808
c3983115519	g1	i1	505	0.094619	-0.98085	0.90317	0.0020393	0.00073404
c3983115519	g1	i1	834	0.081616	-1.0512	0.90899	0.0048487	0.00072948
c3983115519	g1	i1	1242	0.094019	-0.9839	0.90364	0.002124	0.00073853
c3983115519	g1	i1	1344	0.087217	-1.0198	0.90779	0.0038954	0.00073328
c3983115519	g1	i1	1347	0.095819	-0.9748	0.90221	-0.0035445	0.00072581
c3983215520	g1	i1	33	0.089218	-1.009	0.90684	-0.0083712	0.00071666
c3983215520	g1	i1	522	0.093419	-0.98697	0.9041	0.0072574	0.00073026
c3983215520	g1	i1	546	0.09862	-0.96094	0.89977	0.00147	0.00073195
c3983215520	g1	i1	849	0.092018	-0.9942	0.90512	-0.00085197	0.00072962
c3983215520	g1	i1	972	0.093819	-0.98493	0.9038	-0.0010168	0.0007312
c211534200	g1	i1	28	0.089018	-1.01	0.90695	0.0014828	0.00071887
c3983215520	g1	i1	1023	0.091418	-0.99733	0.90553	-0.0086019	0.00071317
c3983315522	g1	i1	324	0.091818	-0.99524	0.90526	0.0085287	0.00073831
c3983315522	g1	i1	451	0.089018	-1.01	0.90695	0.0004489	0.00072714
c3983315522	g1	i1	491	0.096019	-0.9738	0.90204	-0.0058245	0.00072659
c3983315522	g1	i1	657	0.093619	-0.98595	0.90395	0.00086356	0.00073121
c3983315522	g1	i1	762	0.094219	-0.98289	0.90349	-0.00035936	0.00072618
c3983315523	g2	i1	54	0.092619	-0.99109	0.90469	0.00087067	0.00072713
c3983315523	g2	i1	63	0.094619	-0.98085	0.90317	-0.0026279	0.0007296
c3983315523	g2	i1	66	0.088218	-1.0143	0.90736	0.0017609	0.00072299
c3983315523	g2	i1	232	0.092619	-0.99109	0.90469	-0.0054234	0.00072066
c211534200	g1	i1	57	0.084617	-1.0341	0.90859	0.0037123	0.00073575
c3983315523	g2	i1	399	0.095219	-0.97782	0.9027	0.0013408	0.00072821
c3983315523	g2	i1	918	0.094819	-0.97984	0.90302	-0.005916	0.000715
c3983415524	g1	i1	930	0.092018	-0.9942	0.90512	-0.0047684	0.0007175
c3983415524	g1	i1	1116	0.09822	-0.9629	0.90012	0.0038057	0.00072868
c3983415524	g1	i1	1401	0.089218	-1.009	0.90684	-0.00077661	0.00072381
c3983415524	g1	i1	1416	0.091618	-0.99629	0.90539	-0.0051526	0.00072083
c3983415524	g1	i1	1443	0.086817	-1.022	0.90794	-0.0051336	0.00071656
c3983415524	g1	i1	1731	0.093619	-0.98595	0.90395	-0.0032172	0.00072934
c3983415524	g1	i1	1819	0.093219	-0.988	0.90425	0.00076789	0.00072513
c3983515525	g1	i1	801	0.095419	-0.97681	0.90254	0.0040265	0.0007292
c3983515525	g1	i1	1017	0.087618	-1.0176	0.90764	-0.0014301	0.00072205
c3983515525	g1	i1	1128	0.094619	-0.98085	0.90317	0.0031908	0.00073228
c3983515525	g1	i1	1717	0.095219	-0.97782	0.9027	0.0047264	0.00072717
c3983515525	g1	i1	1728	0.087017	-1.0209	0.90787	-0.0053497	0.00071745
c3983615526	g1	i1	441	0.089018	-1.01	0.90695	0.0046126	0.00072672
c3983615526	g1	i1	512	0.092418	-0.99213	0.90484	-0.01148	0.00071852
c3983615526	g1	i1	774	0.087217	-1.0198	0.90779	0.0021951	0.00073607
c3983615526	g1	i1	801	0.095819	-0.9748	0.90221	0.0028511	0.00072973
c3983615526	g1	i1	1606	0.09842	-0.96192	0.89995	-0.00095065	0.0007349
c3983615526	g1	i1	1941	0.089218	-1.009	0.90684	0.0012256	0.00072478
c3983715528	g1	i1	621	0.090218	-1.0036	0.90628	-0.0034859	0.00072054
c3983715528	g1	i1	657	0.091018	-0.99943	0.90578	-0.0083953	0.00072216
c3983715528	g1	i1	789	0.086017	-1.0264	0.90822	0.0041716	0.00073007
c3983715528	g1	i1	816	0.086217	-1.0252	0.90816	-0.0014222	0.00071695
c3983715528	g1	i1	1020	0.092218	-0.99316	0.90498	-0.0014387	0.00072141
c211534200	g1	i1	141	0.082216	-1.0478	0.90894	-5.92E-05	0.00072003
c3983815529	g1	i1	1137	0.087417	-1.0187	0.90772	0.0033023	0.00073126
c3983815529	g1	i1	1380	0.093019	-0.98903	0.90439	0.0017989	0.00072479
c3983815529	g1	i1	1802	0.089618	-1.0068	0.90662	0.00030538	0.00072469
c3983815529	g1	i1	1927	0.093219	-0.988	0.90425	-0.0019996	0.0007231
c3983815530	g1	i1	450	0.092418	-0.99213	0.90484	0.0062883	0.0007371
c3983915531	g1	i1	153	0.092819	-0.99006	0.90454	0.0011841	0.00073052
c3983915531	g1	i1	443	0.097019	-0.96882	0.9012	-0.0068231	0.0007232
c3983915531	g1	i1	786	0.093819	-0.98493	0.9038	0.0048642	0.0007394
c211534200	g1	i1	142	0.096419	-0.9718	0.90172	-0.0031484	0.00071919
c3983915531	g1	i1	951	0.088818	-1.0111	0.90706	0.0073268	0.00073723
c3983915531	g1	i1	1059	0.088818	-1.0111	0.90706	0.012804	0.00074294
c3984015532	g1	i1	285	0.096019	-0.9738	0.90204	-0.0049808	0.00072367
c3984015532	g1	i1	442	0.092619	-0.99109	0.90469	-0.00020133	0.00073265
c3984015532	g1	i1	789	0.091018	-0.99943	0.90578	-0.0024775	0.00072238
c3984015532	g1	i1	858	0.096019	-0.9738	0.90204	0.0057704	0.00073582
c3984015532	g1	i1	1182	0.095019	-0.97883	0.90286	0.0032767	0.0007305
c211534200	g1	i1	144	0.091418	-0.99733	0.90553	-0.0023885	0.00072031
c3984115533	g1	i1	63	0.095219	-0.97782	0.9027	-0.0024965	0.00072872
c3984115533	g1	i1	765	0.093819	-0.98493	0.9038	-0.0044496	0.00072292
c3984115533	g1	i1	806	0.086017	-1.0264	0.90822	0.0047696	0.00072626
c3984115533	g1	i1	926	0.087417	-1.0187	0.90772	-0.0030202	0.00071939
c3984115533	g1	i1	999	0.094019	-0.9839	0.90364	0.0015342	0.00072934
c3984115533	g1	i1	1088	0.091218	-0.99838	0.90565	-0.00077586	0.00072282
c3984315538	g2	i1	444	0.096619	-0.97081	0.90154	-0.0085429	0.00072296
c211534200	g1	i1	183	0.091018	-0.99943	0.90578	0.0075504	0.00074041
c3984315538	g2	i1	494	0.090218	-1.0036	0.90628	-0.0040957	0.00072253
c3984315538	g2	i1	702	0.088618	-1.0122	0.90716	-3.45E-05	0.00072909
c3984315538	g2	i1	705	0.087818	-1.0165	0.90755	0.0088365	0.00073088
c3984315538	g2	i1	1320	0.087417	-1.0187	0.90772	-0.0016155	0.00072036
c3984415544	g1	i1	827	0.093819	-0.98493	0.9038	-0.0090096	0.00071973
c211534200	g1	i1	199	0.094019	-0.9839	0.90364	-0.0042561	0.00072674
c3984415544	g1	i1	837	0.087618	-1.0176	0.90764	6.98E-05	0.00072255
c3984415544	g1	i1	895	0.090618	-1.0015	0.90603	0.0007579	0.00071673
c3984415544	g1	i1	1563	0.10082	-0.9503	0.89791	-0.0036655	0.00072789
c3984415544	g1	i1	1569	0.095219	-0.97782	0.9027	-0.004299	0.00072205
c3984415544	g1	i1	1581	0.088418	-1.0133	0.90726	0.00092516	0.00071932
c3984715547	g1	i1	57	0.092418	-0.99213	0.90484	-0.0060176	0.00072299
c3984715547	g1	i1	462	0.087818	-1.0165	0.90755	0.0016906	0.0007325
c211534200	g1	i1	207	0.096819	-0.96981	0.90138	0.0035785	0.00073271
c3984715547	g1	i1	554	0.089218	-1.009	0.90684	0.00075551	0.00072823
c3984715547	g1	i1	649	0.088418	-1.0133	0.90726	0.0031039	0.00073221
c3984715547	g1	i1	650	0.085217	-1.0308	0.90844	0.00472	0.00072332
c3984715547	g1	i1	660	0.086617	-1.023	0.90802	-0.0065904	0.00071089
c3984715547	g1	i1	661	0.093419	-0.98697	0.9041	-0.0051406	0.00071928
c3984815550	g1	i3	315	0.096219	-0.9728	0.90188	0.00031661	0.00072842
c3985115552	g1	i2	90	0.097419	-0.96684	0.90085	0.0032869	0.00074008
c3985115552	g1	i2	571	0.089418	-1.0079	0.90674	0.0037408	0.00073076
c3985115552	g1	i2	777	0.091418	-0.99733	0.90553	0.00018595	0.00072094
c3985115552	g1	i2	892	0.089818	-1.0058	0.90651	-0.0016443	0.00072442
c133592591	g1	i1	2309	0.090818	-1.0005	0.9059	0.004225	0.00072642
c211534200	g1	i1	219	0.092819	-0.99006	0.90454	0.0062859	0.00072484
c3985115552	g1	i2	1622	0.092619	-0.99109	0.90469	-0.00058469	0.00072686
c3985815566	g1	i1	252	0.091618	-0.99629	0.90539	-0.00013964	0.00072661
c3987115577	g1	i1	204	0.089618	-1.0068	0.90662	-0.0023089	0.00071839
c3987115577	g1	i1	267	0.094219	-0.98289	0.90349	0.0015346	0.00072907
c3987115577	g1	i1	309	0.090818	-1.0005	0.9059	0.0029458	0.00073099
c3987115577	g1	i1	519	0.091218	-0.99838	0.90565	-0.0060574	0.00072635
c3987115577	g1	i1	678	0.088818	-1.0111	0.90706	0.0044969	0.0007302
c3987515584	g1	i1	152	0.086617	-1.023	0.90802	0.0018187	0.00072793
c3987515584	g1	i1	153	0.086217	-1.0252	0.90816	0.0021477	0.00072486
c3987515584	g1	i1	271	0.094819	-0.97984	0.90302	0.0022939	0.00073379
c211534200	g1	i1	225	0.089218	-1.009	0.90684	0.00090352	0.00072777
c3987515584	g1	i1	283	0.09762	-0.96585	0.90066	-0.0036425	0.00072408
c3987515584	g1	i1	346	0.093019	-0.98903	0.90439	-0.0010173	0.00072838
c3987515584	g1	i1	620	0.097419	-0.96684	0.90085	-0.0071946	0.00071405
c3987615585	g1	i1	227	0.09762	-0.96585	0.90066	0.0049563	0.0007364
c3988015587	g1	i1	423	0.092619	-0.99109	0.90469	-0.00067656	0.00072655
c3988015587	g1	i1	549	0.092218	-0.99316	0.90498	0.00094108	0.00072848
c211534200	g1	i1	304	0.09862	-0.96094	0.89977	-0.0036285	0.00072128
c3988015587	g1	i1	825	0.093819	-0.98493	0.9038	-0.00077855	0.00072069
c3988015587	g1	i1	903	0.093219	-0.988	0.90425	-0.0064826	0.00071741
c3988015587	g1	i1	1206	0.090818	-1.0005	0.9059	-0.0024475	0.0007175
c3988315590	g2	i1	486	0.096819	-0.96981	0.90138	-0.00045185	0.00072857
c3988315590	g2	i1	705	0.094419	-0.98187	0.90333	-0.0054243	0.00071934
c3988315590	g2	i1	960	0.085417	-1.0297	0.90839	0.0015186	0.00072544
c3988315591	g2	i2	108	0.095419	-0.97681	0.90254	0.0016985	0.0007319
c3988315591	g2	i2	459	0.089618	-1.0068	0.90662	-0.00065755	0.00072633
c3988715598	g1	i1	861	0.10142	-0.94743	0.89736	-0.00039227	0.00073362
c3988715598	g1	i1	909	0.095019	-0.97883	0.90286	0.0073302	0.00074326
c211534200	g1	i1	306	0.094619	-0.98085	0.90317	-0.0027924	0.00072298
c3988715598	g1	i1	1581	0.088418	-1.0133	0.90726	-0.0021284	0.00071732
c3988715598	g1	i1	1644	0.097419	-0.96684	0.90085	0.00039276	0.00073802
c3988715598	g1	i1	1690	0.094819	-0.97984	0.90302	-0.0015462	0.00072741
c3988715598	g1	i1	1718	0.087618	-1.0176	0.90764	0.0027597	0.00072689
c3988815599	g1	i1	56	0.086817	-1.022	0.90794	-0.0030099	0.00071517
c3988815599	g1	i1	118	0.084617	-1.0341	0.90859	0.0048314	0.00072199
c3988815599	g1	i1	252	0.084217	-1.0364	0.90868	-0.0052943	0.00071907
c3988815600	g1	i2	37	0.090818	-1.0005	0.9059	-0.00032159	0.00072288
c3988815600	g1	i2	38	0.092018	-0.9942	0.90512	0.00061101	0.00072262
c211534200	g1	i1	324	0.095819	-0.9748	0.90221	-0.0018848	0.00072548
c3988815600	g1	i2	169	0.087417	-1.0187	0.90772	-0.0019071	0.00072222
c3988815601	g1	i3	91	0.092218	-0.99316	0.90498	0.0037385	0.00073764
c3988815601	g1	i3	115	0.088618	-1.0122	0.90716	-0.0083027	0.00071332
c3988815601	g1	i3	249	0.089018	-1.01	0.90695	-0.0028805	0.00072358
c3989115609	g1	i2	276	0.094419	-0.98187	0.90333	-0.0015038	0.00072211
c3989115609	g1	i2	729	0.097219	-0.96783	0.90103	2.20E-05	0.00072306
c3989115609	g1	i2	750	0.093619	-0.98595	0.90395	0.0088879	0.00073526
c3989215611	g1	i1	447	0.09762	-0.96585	0.90066	-0.0025991	0.00072103
c3989215611	g1	i1	634	0.086417	-1.0241	0.90809	-0.0013054	0.00073028
c3989215611	g1	i1	734	0.094419	-0.98187	0.90333	-7.51E-05	0.00072648
c3989215611	g1	i1	1248	0.089018	-1.01	0.90695	0.0020408	0.00073034
c3989215611	g1	i1	1303	0.084617	-1.0341	0.90859	-0.0001628	0.0007186
c3989515616	g4	i2	135	0.088418	-1.0133	0.90726	0.0038956	0.00072708
c3989515616	g4	i2	552	0.088818	-1.0111	0.90706	-0.00011646	0.00072422
c3990615626	g1	i1	474	0.093619	-0.98595	0.90395	-0.0050422	0.00071619
c3990615626	g1	i1	727	0.092218	-0.99316	0.90498	-0.0024477	0.00072053
c3990615626	g1	i1	739	0.090218	-1.0036	0.90628	0.003389	0.0007346
c3990615626	g1	i1	778	0.092218	-0.99316	0.90498	-0.0048318	0.00071663
c211534200	g1	i1	419	0.091018	-0.99943	0.90578	-0.0050175	0.00072057
c3990715627	g1	i1	50	0.094419	-0.98187	0.90333	0.0039358	0.00073048
c3990715627	g1	i1	59	0.082016	-1.0489	0.90896	-0.0066854	0.00071019
c3990715627	g1	i1	60	0.10002	-0.95415	0.89862	-0.0013676	0.00072319
c3990715627	g1	i1	78	0.090218	-1.0036	0.90628	-0.003616	0.00072988
c3990715627	g1	i1	115	0.090218	-1.0036	0.90628	-0.0012117	0.00072109
c3990715627	g1	i1	124	0.092018	-0.9942	0.90512	-0.0038841	0.00071936
c3990715627	g1	i1	149	0.091618	-0.99629	0.90539	0.00073793	0.0007322
c3990715627	g1	i1	150	0.096619	-0.97081	0.90154	0.0021529	0.00073059
c3990715627	g1	i1	154	0.095619	-0.97581	0.90237	-0.0053107	0.00072158
c3990715627	g1	i1	160	0.091418	-0.99733	0.90553	-9.72E-05	0.00072211
c211534200	g1	i1	442	0.083417	-1.0409	0.90881	0.0021388	0.00072937
c3990715627	g1	i1	161	0.080616	-1.0571	0.90904	-0.00086009	0.00071923
c3990915631	g1	i1	188	0.084017	-1.0375	0.90872	0.00031084	0.00072114
c3990915631	g1	i1	189	0.083617	-1.0398	0.90878	0.0036931	0.00072306
c3990915631	g1	i1	195	0.093019	-0.98903	0.90439	0.0004643	0.00072573
c3990915631	g1	i1	201	0.086817	-1.022	0.90794	-0.0045885	0.00071536
c3990915631	g1	i1	207	0.088618	-1.0122	0.90716	-0.0036293	0.00071673
c3990915631	g1	i1	216	0.090818	-1.0005	0.9059	0.0039117	0.00072922
c3990915631	g1	i1	255	0.084617	-1.0341	0.90859	-0.0015964	0.00072164
c3990915631	g1	i1	337	0.090018	-1.0047	0.90639	-0.0081624	0.00071698
c3990915631	g1	i1	338	0.088218	-1.0143	0.90736	-0.00015072	0.00072943
c3990915631	g1	i1	370	0.086217	-1.0252	0.90816	-0.0051426	0.0007188
c3991015632	g1	i1	78	0.096019	-0.9738	0.90204	0.0029034	0.00073026
c3991015632	g1	i1	262	0.086817	-1.022	0.90794	-0.0077891	0.00071887
c3991815639	g1	i1	21	0.10242	-0.94269	0.89647	0.0031167	0.00073478
c3991815639	g1	i1	22	0.091818	-0.99524	0.90526	-0.0014803	0.00072209
c3991815639	g1	i1	409	0.090218	-1.0036	0.90628	0.008778	0.00074527
c3991815639	g1	i1	520	0.092619	-0.99109	0.90469	0.0014753	0.00072649
c3991815639	g1	i1	638	0.09902	-0.95899	0.89946	-0.0024626	0.00072519
c3991815639	g1	i1	684	0.082817	-1.0443	0.90888	0.0090337	0.00073881
c211534200	g1	i1	506	0.093219	-0.988	0.90425	0.0001428	0.00072501
c3991815639	g1	i1	780	0.087818	-1.0165	0.90755	0.0046367	0.00073345
c3992215644	g1	i2	312	0.094819	-0.97984	0.90302	0.0055726	0.00072865
c3992215644	g1	i2	414	0.091218	-0.99838	0.90565	0.0072399	0.00073096
c3992215644	g1	i2	477	0.087417	-1.0187	0.90772	-0.0037021	0.00071885
c3992215644	g1	i2	478	0.089618	-1.0068	0.90662	0.0025045	0.00073074
c3992215644	g1	i2	572	0.084817	-1.033	0.90854	0.0021779	0.00072841
c3992215644	g1	i2	573	0.094819	-0.97984	0.90302	-0.0033159	0.00072306
c3992415651	g1	i2	237	0.094219	-0.98289	0.90349	0.0060529	0.00073316
c3992415651	g1	i2	489	0.095219	-0.97782	0.9027	-0.0037746	0.00072324
c3992715658	g1	i1	78	0.085617	-1.0286	0.90834	-0.0073334	0.00071936
c3992715658	g1	i1	1055	0.090618	-1.0015	0.90603	-2.12E-05	0.00072358
c3992715658	g1	i1	1071	0.095419	-0.97681	0.90254	0.0016265	0.00073439
c3992915660	g1	i1	180	0.096619	-0.97081	0.90154	0.0042718	0.00074109
c3993015661	g1	i1	114	0.087618	-1.0176	0.90764	0.01116	0.0007342
c3993015661	g1	i1	391	0.092619	-0.99109	0.90469	-0.0038901	0.00071659
c3993015661	g1	i1	1368	0.088418	-1.0133	0.90726	0.0040795	0.00072652
c3993015661	g1	i1	1542	0.093419	-0.98697	0.9041	-0.00051514	0.00071967
c3993015661	g1	i1	2255	0.095019	-0.97883	0.90286	0.0041154	0.00072839
c3993015661	g1	i1	4447	0.088618	-1.0122	0.90716	-0.0038279	0.00071699
c3993115662	g1	i1	249	0.091818	-0.99524	0.90526	0.00010408	0.00072485
c3993115662	g1	i1	324	0.090618	-1.0015	0.90603	0.0013336	0.00072464
c3993115662	g1	i1	375	0.090418	-1.0026	0.90616	0.0033493	0.0007333
c3993115662	g1	i1	474	0.083417	-1.0409	0.90881	0.0017246	0.00072892
c3993115662	g1	i1	555	0.091818	-0.99524	0.90526	-0.0012469	0.00073023
c3993115662	g1	i1	711	0.092018	-0.9942	0.90512	0.0031701	0.00073252
c3993215663	g1	i1	213	0.087618	-1.0176	0.90764	0.0039147	0.00072628
c211534200	g1	i1	567	0.092619	-0.99109	0.90469	0.0035942	0.00073217
c3993215663	g1	i1	215	0.090218	-1.0036	0.90628	-0.0080272	0.0007133
c3993215663	g1	i1	450	0.084617	-1.0341	0.90859	0.0063178	0.00072788
c3993215663	g1	i1	534	0.097019	-0.96882	0.9012	-0.0090661	0.00071707
c3993215663	g1	i1	542	0.09762	-0.96585	0.90066	-0.0050833	0.00072456
c3993215663	g1	i1	628	0.092018	-0.9942	0.90512	0.0035309	0.00073085
c3993215663	g1	i1	681	0.086817	-1.022	0.90794	-0.00095087	0.00071491
c3993915664	g3	i1	54	0.090818	-1.0005	0.9059	-0.0056599	0.0007226
c3994615670	g1	i2	115	0.088618	-1.0122	0.90716	-0.0024276	0.00071677
c3994615670	g1	i2	133	0.087618	-1.0176	0.90764	0.010472	0.00074099
c3994615670	g1	i2	136	0.093019	-0.98903	0.90439	-0.0033628	0.00072702
c3994615670	g1	i2	243	0.089818	-1.0058	0.90651	-0.0061945	0.00072667
c3995515677	g1	i1	45	0.091018	-0.99943	0.90578	-0.00043977	0.00072386
c3995515677	g1	i1	300	0.095419	-0.97681	0.90254	-0.0043016	0.00072513
c3995515677	g1	i1	603	0.091218	-0.99838	0.90565	0.0039451	0.00072703
c3995515677	g1	i1	639	0.087818	-1.0165	0.90755	0.011719	0.00074387
c3995515677	g1	i1	710	0.10082	-0.9503	0.89791	0.00053272	0.00073426
c3995515677	g1	i1	1347	0.094419	-0.98187	0.90333	0.0075884	0.00074081
c3995515678	g1	i1	222	0.087818	-1.0165	0.90755	-0.0013367	0.00071532
c3995515678	g1	i1	246	0.089018	-1.01	0.90695	-0.0014499	0.00072306
c211534200	g1	i1	576	0.087217	-1.0198	0.90779	-0.0010257	0.00071842
c3995515679	g2	i1	195	0.087417	-1.0187	0.90772	-0.0049841	0.00071228
c3995515679	g2	i1	216	0.091018	-0.99943	0.90578	0.00073267	0.00072059
c3995515679	g2	i1	269	0.089818	-1.0058	0.90651	-0.00077775	0.00071943
c3995715680	g1	i1	272	0.09822	-0.9629	0.90012	-0.00073551	0.00073166
c3995715680	g1	i1	519	0.088018	-1.0154	0.90745	0.0014439	0.00072769
c3995715680	g1	i1	639	0.088218	-1.0143	0.90736	0.0089302	0.00072765
c3996415684	g1	i1	965	0.095419	-0.97681	0.90254	0.0063923	0.00073325
c3996715690	g2	i1	78	0.092018	-0.9942	0.90512	-0.0046091	0.00071772
c3996715690	g2	i1	304	0.087618	-1.0176	0.90764	-0.00061773	0.00072429
c3996715690	g2	i1	486	0.084817	-1.033	0.90854	0.00031356	0.00071756
c3996715690	g2	i1	582	0.087417	-1.0187	0.90772	-0.0045757	0.00072155
c3996715690	g2	i1	762	0.089818	-1.0058	0.90651	-0.00085803	0.00071905
c3996815691	g1	i1	390	0.097019	-0.96882	0.9012	0.00011556	0.00072742
c3996815691	g1	i1	1041	0.090818	-1.0005	0.9059	0.0044703	0.00072648
c3996815691	g1	i1	1127	0.097019	-0.96882	0.9012	0.0039871	0.00072889
c211544201	g1	i1	255	0.085617	-1.0286	0.90834	-0.0021056	0.00071758
c3996815691	g1	i1	1207	0.093219	-0.988	0.90425	-0.0017414	0.00071639
c3996815691	g1	i1	1865	0.094819	-0.97984	0.90302	-0.0030548	0.00072617
c3996815691	g1	i1	2181	0.087618	-1.0176	0.90764	-0.00061565	0.00071992
c3997015693	g1	i1	288	0.086817	-1.022	0.90794	0.0027573	0.00073131
c3997015693	g1	i1	464	0.090818	-1.0005	0.9059	-0.0057405	0.00071503
c3997015693	g1	i1	882	0.091818	-0.99524	0.90526	-0.0025194	0.00072622
c3997015693	g1	i1	918	0.093219	-0.988	0.90425	-0.0091027	0.00071941
c3997015693	g1	i1	1215	0.090018	-1.0047	0.90639	0.0054795	0.00072864
c211544201	g1	i1	260	0.087217	-1.0198	0.90779	-0.0008209	0.00071842
c3997015693	g1	i1	1383	0.088018	-1.0154	0.90745	-0.0028219	0.00072716
c3997015693	g1	i1	1782	0.094219	-0.98289	0.90349	0.00018306	0.00072081
c3997015693	g1	i1	1920	0.087818	-1.0165	0.90755	0.002071	0.0007236
c3998015703	g1	i1	1049	0.088618	-1.0122	0.90716	-9.34E-05	0.00072642
c3998015703	g1	i1	1086	0.086217	-1.0252	0.90816	0.0022813	0.00073143
c3998815707	g1	i1	138	0.094819	-0.97984	0.90302	0.0066104	0.00073269
c3998815707	g1	i1	432	0.087017	-1.0209	0.90787	0.0035367	0.00072593
c3998815707	g1	i1	504	0.092218	-0.99316	0.90498	0.0037965	0.00072536
c3999315711	g1	i1	48	0.088218	-1.0143	0.90736	-0.00076445	0.00072623
c211544201	g1	i1	411	0.092018	-0.9942	0.90512	0.0057829	0.00072742
c3999315711	g1	i1	249	0.087417	-1.0187	0.90772	-0.00045857	0.00072249
c3999315711	g1	i1	411	0.085417	-1.0297	0.90839	-0.0043102	0.00071296
c3999315711	g1	i1	618	0.091218	-0.99838	0.90565	0.0069277	0.00073269
c3999315711	g1	i1	702	0.094019	-0.9839	0.90364	-0.006519	0.00071868
c4000015718	g1	i1	852	0.092819	-0.99006	0.90454	-0.00041915	0.0007259
c4000015718	g1	i1	937	0.090018	-1.0047	0.90639	-0.00042178	0.00072668
c4000015718	g1	i1	1023	0.082817	-1.0443	0.90888	-0.0068792	0.00072116
c4000015718	g1	i1	1076	0.089418	-1.0079	0.90674	0.005812	0.00073292
c4000015718	g1	i1	1353	0.094819	-0.97984	0.90302	-0.00087097	0.00072563
c211544201	g1	i1	413	0.087017	-1.0209	0.90787	0.0018194	0.00073251
c4000115719	g1	i1	70	0.09782	-0.96487	0.90047	0.001154	0.00073333
c4000115720	g2	i1	186	0.087417	-1.0187	0.90772	-0.00053403	0.00072254
c4000115720	g2	i1	189	0.092619	-0.99109	0.90469	-0.0012837	0.00071947
c4000115720	g2	i1	249	0.095219	-0.97782	0.9027	0.0060299	0.00073413
c4000115720	g2	i1	653	0.10082	-0.9503	0.89791	0.0045559	0.00074292
c4000115720	g2	i1	798	0.094419	-0.98187	0.90333	-0.0033755	0.00071971
c4000115720	g2	i1	872	0.097419	-0.96684	0.90085	-0.0030993	0.00072214
c4000115720	g2	i1	900	0.09862	-0.96094	0.89977	0.00097645	0.00072742
c102942110	g1	i1	355	0.090018	-1.0047	0.90639	-0.0043663	0.00071655
c211554202	g1	i1	616	0.081016	-1.0547	0.90902	0.0031952	0.0007224
c4000415722	g1	i1	222	0.09802	-0.96388	0.90029	-0.00064948	0.00073234
c4000415722	g1	i1	297	0.088618	-1.0122	0.90716	0.0024112	0.00072899
c4000415722	g1	i1	334	0.095219	-0.97782	0.9027	0.00034116	0.00073016
c4000815724	g1	i1	43	0.095419	-0.97681	0.90254	0.0026263	0.00072882
c4000815724	g1	i1	113	0.090418	-1.0026	0.90616	0.0044201	0.00072559
c4000815724	g1	i1	114	0.088018	-1.0154	0.90745	0.0020577	0.00073274
c4000815724	g1	i1	317	0.089218	-1.009	0.90684	-0.0018304	0.00072265
c4000815724	g1	i1	329	0.088618	-1.0122	0.90716	0.00040034	0.00072357
c211554202	g1	i1	635	0.094619	-0.98085	0.90317	0.001453	0.00073535
c4000815724	g1	i1	411	0.094219	-0.98289	0.90349	-0.0047478	0.00072759
c4001015725	g1	i1	127	0.092418	-0.99213	0.90484	0.0032008	0.00072602
c4001015725	g1	i1	183	0.094419	-0.98187	0.90333	0.0017349	0.00072379
c4001015725	g1	i1	350	0.086217	-1.0252	0.90816	-0.0031001	0.00072451
c4001015725	g1	i1	588	0.094419	-0.98187	0.90333	0.0017507	0.00073195
c4001615728	g1	i1	381	0.096219	-0.9728	0.90188	-0.0036927	0.00072408
c4001615728	g1	i1	528	0.094619	-0.98085	0.90317	-5.94E-05	0.00073152
c4001615728	g1	i1	662	0.086817	-1.022	0.90794	0.004805	0.00072707
c4001615728	g1	i1	696	0.090418	-1.0026	0.90616	-0.00072799	0.00072752
c4001615728	g1	i1	714	0.085417	-1.0297	0.90839	-0.0091515	0.00071731
c211554202	g1	i1	644	0.089618	-1.0068	0.90662	-0.0014099	0.00072185
c4001615728	g1	i1	801	0.090618	-1.0015	0.90603	-0.0029571	0.0007228
c4001815729	g1	i1	201	0.093419	-0.98697	0.9041	-0.0027726	0.00072413
c4001815729	g1	i1	252	0.088818	-1.0111	0.90706	-6.02E-05	0.00071942
c4001815729	g1	i1	578	0.088218	-1.0143	0.90736	0.0011773	0.0007204
c4002815737	g1	i1	464	0.094419	-0.98187	0.90333	0.0019736	0.00072516
c4002815737	g1	i1	513	0.087217	-1.0198	0.90779	-0.0050585	0.00072071
c4002815737	g1	i1	573	0.089218	-1.009	0.90684	-0.00030688	0.00073347
c4002815737	g1	i1	980	0.089618	-1.0068	0.90662	-0.0068943	0.00072446
c4002815737	g1	i1	1227	0.10002	-0.95415	0.89862	-0.005051	0.00072513
c4003215744	g1	i1	149	0.090218	-1.0036	0.90628	-0.0005281	0.00072568
c211554202	g1	i1	645	0.093219	-0.988	0.90425	0.0011061	0.00072938
c4003215744	g1	i1	294	0.083217	-1.0421	0.90883	0.0056891	0.00072943
c4003215744	g1	i1	345	0.094019	-0.9839	0.90364	0.0055627	0.00073628
c4003215744	g1	i1	378	0.088418	-1.0133	0.90726	0.0046018	0.00074775
c4003215744	g1	i1	395	0.097019	-0.96882	0.9012	0.0015395	0.0007269
c4003215744	g1	i1	396	0.094219	-0.98289	0.90349	-0.0048681	0.0007372
c4003215744	g1	i1	400	0.087217	-1.0198	0.90779	-0.0010257	0.00072061
c4003215744	g1	i1	415	0.091418	-0.99733	0.90553	0.0019637	0.00072807
c4003215744	g1	i1	579	0.095219	-0.97782	0.9027	-0.0022228	0.00072505
c4003315745	g1	i1	96	0.083217	-1.0421	0.90883	-0.00041739	0.00072278
c211554202	g1	i1	647	0.09802	-0.96388	0.90029	0.0054689	0.00073548
c4003315745	g1	i1	422	0.092418	-0.99213	0.90484	-0.0081178	0.00072577
c4003315745	g1	i1	462	0.09842	-0.96192	0.89995	-0.00045121	0.00072295
c4003315745	g1	i1	636	0.097019	-0.96882	0.9012	-0.0025506	0.0007298
c4003315745	g1	i1	660	0.096219	-0.9728	0.90188	0.0036936	0.00073179
c4003415746	g1	i1	1377	0.089618	-1.0068	0.90662	0.0033205	0.00073495
c4004615753	g1	i1	45	0.09842	-0.96192	0.89995	-0.011607	0.00072154
c4004615753	g1	i1	46	0.088818	-1.0111	0.90706	-0.0031845	0.00071725
c4004615753	g1	i1	191	0.093019	-0.98903	0.90439	-0.0084503	0.00071971
c4004615753	g1	i1	222	0.091018	-0.99943	0.90578	0.0065707	0.0007335
c4004615753	g1	i1	315	0.084017	-1.0375	0.90872	0.0081111	0.00072831
c211554202	g1	i1	648	0.089218	-1.009	0.90684	-0.0031734	0.00072588
c4004615753	g1	i1	321	0.091218	-0.99838	0.90565	-0.0016416	0.00071902
c4004615753	g1	i1	322	0.094619	-0.98085	0.90317	-0.0063924	0.00071799
c4004615753	g1	i1	342	0.090818	-1.0005	0.9059	0.00221	0.0007253
c4004615753	g1	i1	354	0.088418	-1.0133	0.90726	2.22E-05	0.00072619
c4004615753	g1	i1	355	0.090418	-1.0026	0.90616	0.006193	0.00072853
c4004615753	g1	i1	369	0.090818	-1.0005	0.9059	0.0047643	0.00072337
c4004615753	g1	i1	477	0.085417	-1.0297	0.90839	0.00073604	0.00072396
c4004615753	g1	i1	501	0.088018	-1.0154	0.90745	-0.0044437	0.00071501
c4004615753	g1	i1	502	0.094819	-0.97984	0.90302	0.0048396	0.00073178
c4004615753	g1	i1	623	0.088418	-1.0133	0.90726	-0.0089861	0.00071633
c211554202	g1	i1	650	0.087818	-1.0165	0.90755	-0.0050326	0.00071145
c4004615753	g1	i1	626	0.096619	-0.97081	0.90154	-0.0041552	0.00072117
c4005315758	g1	i1	181	0.096019	-0.9738	0.90204	-0.0049408	0.00072861
c4005315758	g1	i1	411	0.091218	-0.99838	0.90565	0.0026263	0.0007278
c4005315758	g1	i1	770	0.092819	-0.99006	0.90454	-0.0019063	0.00073304
c4005315758	g1	i1	981	0.095019	-0.97883	0.90286	-0.0034118	0.00072408
c4005315758	g1	i1	1355	0.087618	-1.0176	0.90764	-0.0028873	0.00071978
c4005315758	g1	i1	1526	0.085617	-1.0286	0.90834	-0.0053674	0.00072373
c4005615763	g1	i1	46	0.090218	-1.0036	0.90628	-0.00184	0.00072255
c4005615763	g1	i1	222	0.086817	-1.022	0.90794	-0.0059521	0.0007168
c4005615763	g1	i1	1041	0.087217	-1.0198	0.90779	0.0019531	0.00072796
c211554202	g1	i1	1086	0.091418	-0.99733	0.90553	0.00027833	0.00072182
c4005615763	g1	i1	1078	0.09882	-0.95997	0.89961	-0.00042844	0.00072573
c4005615763	g1	i1	1143	0.092819	-0.99006	0.90454	0.007254	0.00073573
c4005615763	g1	i1	1216	0.095019	-0.97883	0.90286	0.0039055	0.00072508
c4005915773	g3	i4	311	0.095219	-0.97782	0.9027	0.0040002	0.00073377
c4005915773	g3	i4	895	0.089418	-1.0079	0.90674	6.64E-05	0.00072715
c4005806	g1	i1	282	0.086817	-1.022	0.90794	-0.0046106	0.00072206
c4005806	g1	i1	291	0.083817	-1.0387	0.90875	0.0046874	0.00073142
c4006015776	g1	i1	96	0.094619	-0.98085	0.90317	-0.00048	0.00073655
c4006015776	g1	i1	408	0.084817	-1.033	0.90854	0.01263	0.00074853
c4006015776	g1	i1	555	0.088618	-1.0122	0.90716	0.0053625	0.00072893
c4006015776	g1	i1	652	0.093419	-0.98697	0.9041	-0.0029481	0.00072254
c4006315777	g1	i1	90	0.092218	-0.99316	0.90498	-0.0028354	0.00072239
c4006315777	g1	i1	111	0.087217	-1.0198	0.90779	0.006131	0.000737
c4006315777	g1	i1	460	0.086017	-1.0264	0.90822	0.00034087	0.00071717
c4006315777	g1	i1	645	0.087217	-1.0198	0.90779	0.0052936	0.00072827
c211684213	g1	i1	966	0.091818	-0.99524	0.90526	-0.010339	0.00070949
c4006315777	g1	i1	1090	0.093019	-0.98903	0.90439	-0.0018217	0.00071891
c4006315777	g1	i1	1339	0.086017	-1.0264	0.90822	-0.0038837	0.00071933
c4006715789	g1	i1	135	0.088418	-1.0133	0.90726	-0.0033383	0.00071491
c4006715789	g1	i1	680	0.091818	-0.99524	0.90526	-0.0044393	0.00072252
c4006715789	g1	i1	695	0.093019	-0.98903	0.90439	0.008191	0.00073926
c4006715789	g1	i1	760	0.090218	-1.0036	0.90628	-0.0019001	0.00072564
c4006715789	g1	i1	935	0.089618	-1.0068	0.90662	-0.00068798	0.00072048
c4006715789	g1	i1	955	0.087017	-1.0209	0.90787	-0.014157	0.00070395
c4006715790	g2	i1	94	0.086417	-1.0241	0.90809	-0.0052226	0.00071624
c133602592	g1	i1	114	0.089418	-1.0079	0.90674	0.0041143	0.00072527
c211864218	g1	i1	52	0.095219	-0.97782	0.9027	-0.0015866	0.00072369
c4006715790	g2	i1	731	0.095219	-0.97782	0.9027	0.0039282	0.00072435
c4007215792	g1	i1	39	0.092819	-0.99006	0.90454	3.46E-05	0.0007259
c4007215792	g1	i1	126	0.093819	-0.98493	0.9038	0.00046544	0.00072608
c4007315794	g1	i1	105	0.084217	-1.0364	0.90868	0.005438	0.00072349
c4007315794	g1	i1	201	0.09922	-0.95802	0.89932	0.0069385	0.00073437
c4007315794	g1	i1	206	0.090218	-1.0036	0.90628	-0.0014305	0.00073117
c4007315794	g1	i1	324	0.091618	-0.99629	0.90539	-0.0014681	0.00072212
c4007315794	g1	i1	468	0.091018	-0.99943	0.90578	-0.0032817	0.00072998
c4007315794	g1	i1	579	0.081816	-1.0501	0.90898	0.0022524	0.00072338
c4007615797	g1	i1	354	0.093019	-0.98903	0.90439	0.0014716	0.00073436
c212034224	g1	i1	90	0.088618	-1.0122	0.90716	0.0017399	0.00072738
c4007615797	g1	i1	394	0.091418	-0.99733	0.90553	0.0024637	0.00073186
c4008315804	g1	i4	59	0.097219	-0.96783	0.90103	-0.0040145	0.00072558
c4008315804	g1	i4	63	0.092018	-0.9942	0.90512	-0.00029515	0.00072596
c4008315804	g1	i4	96	0.093219	-0.988	0.90425	0.0043567	0.00073427
c4008315804	g1	i4	187	0.089418	-1.0079	0.90674	0.0009392	0.00073259
c4009815816	g1	i1	127	0.082817	-1.0443	0.90888	-0.0015502	0.00072317
c4009815816	g1	i1	388	0.084017	-1.0375	0.90872	0.0004723	0.00072103
c4009815816	g1	i1	429	0.092218	-0.99316	0.90498	0.0090237	0.00073215
c4009815816	g1	i1	435	0.09802	-0.96388	0.90029	0.0031981	0.00073554
c212034224	g1	i1	205	0.091418	-0.99733	0.90553	0.0027648	0.00072935
c4009815816	g1	i1	636	0.095619	-0.97581	0.90237	0.0022393	0.00073417
c4009815816	g1	i1	1175	0.09802	-0.96388	0.90029	-0.00193	0.00072167
c4009815816	g1	i1	2074	0.095819	-0.9748	0.90221	0.0085985	0.00074192
c4009815816	g1	i1	2576	0.089818	-1.0058	0.90651	-0.0038772	0.00072505
c4010215818	g1	i1	90	0.087417	-1.0187	0.90772	-0.0013455	0.00072452
c4010215818	g1	i1	150	0.095619	-0.97581	0.90237	-0.0045047	0.00072818
c4010215818	g1	i1	204	0.082817	-1.0443	0.90888	0.0049327	0.00072338
c4010215818	g1	i1	426	0.086617	-1.023	0.90802	0.0021216	0.00072343
c4011015829	g2	i1	61	0.092018	-0.9942	0.90512	0.0019064	0.0007336
c4011015829	g2	i1	139	0.087618	-1.0176	0.90764	-0.0078788	0.00071617
c4011015829	g2	i1	156	0.094219	-0.98289	0.90349	0.0023812	0.00073714
c4011015829	g2	i1	197	0.094219	-0.98289	0.90349	-0.0012004	0.0007222
c4011115830	g1	i1	214	0.087818	-1.0165	0.90755	-0.0085835	0.00071204
c4011515838	g1	i2	189	0.091018	-0.99943	0.90578	-0.0044985	0.00072006
c4011715839	g1	i1	303	0.087417	-1.0187	0.90772	-0.0024504	0.00071942
c4011715839	g1	i1	542	0.09982	-0.95511	0.89881	0.0077488	0.00073591
c4011715839	g1	i1	546	0.091418	-0.99733	0.90553	-0.0044159	0.00071728
c212044225	g1	i1	315	0.097019	-0.96882	0.9012	0.01113	0.00074671
c4011715839	g1	i1	558	0.090818	-1.0005	0.9059	0.0046258	0.00072395
c4011715839	g1	i1	735	0.093819	-0.98493	0.9038	-0.0028284	0.00072218
c4011815843	g1	i3	63	0.095619	-0.97581	0.90237	-9.95E-05	0.00072177
c4011815843	g1	i3	345	0.096819	-0.96981	0.90138	-0.0076583	0.00071519
c4011815843	g1	i3	429	0.089218	-1.009	0.90684	-0.0039263	0.00073149
c4011815843	g1	i3	453	0.085617	-1.0286	0.90834	-0.0041109	0.00072126
c4011815843	g1	i3	653	0.097019	-0.96882	0.9012	-0.0017647	0.00072985
c4012515847	g1	i1	442	0.093019	-0.98903	0.90439	-0.0027597	0.00072129
c4012515847	g1	i1	450	0.090818	-1.0005	0.9059	-0.0020242	0.00072769
c212044225	g1	i1	456	0.086617	-1.023	0.90802	0.00062693	0.00072561
c4012515847	g1	i1	978	0.086617	-1.023	0.90802	0.0012474	0.00072335
c4012515847	g1	i1	1023	0.097419	-0.96684	0.90085	-0.0010558	0.00073106
c4012515847	g1	i1	1290	0.090418	-1.0026	0.90616	-0.0024897	0.00072661
c4012515847	g1	i1	1395	0.096019	-0.9738	0.90204	2.17E-05	0.00073958
c4012515847	g1	i1	1434	0.092619	-0.99109	0.90469	0.001511	0.00073445
c4012515847	g1	i1	2088	0.090618	-1.0015	0.90603	-0.0042163	0.00072088
c4012815854	g1	i1	351	0.092418	-0.99213	0.90484	-0.00067341	0.00072499
[truncated: 51,647 more rows]
